# Supplementary material for: Assessing Dissimilarity Measures for Sample-Based Hierarchical Clustering of RNA Sequencing Data Using Plasmode Datasets
Source: PLoS One. 2015 Jul 10;10(7):e0132310. doi: 10.1371/journal.pone.0132310 (PMC4498680; doi:10.1371/journal.pone.0132310)
Supplement: S1 File — This file contains raw count data (6 columns x 25798 rows) for the five animals used to generate the MSUPRP plasmode datasets. (TXT) [file pone.0132310.s001.txt]

"1058" "1640" "1594" "1434" "1278"
"XLOC_000001" 209 262 205 207 117
"XLOC_000002" 1 0 0 1 0
"XLOC_000003" 68 30 144 51 55
"XLOC_000004" 0 2 2 1 0
"XLOC_000005" 807 899 791 722 528
"XLOC_000006" 16 34 7 11 4
"XLOC_000007" 30 59 16 18 7
"XLOC_000008" 326 400 661 299 713
"XLOC_000010" 41 39 20 22 49
"XLOC_000011" 4 24 6 19 20
"XLOC_000012" 16 7 4 2 2
"XLOC_000013" 29 147 3 66 12
"XLOC_000014" 245 651 250 277 299
"XLOC_000015" 2362 1665 972 1970 667
"XLOC_000016" 5328 4873 4657 3795 4253
"XLOC_000017" 779 704 1023 616 1012
"XLOC_000018" 2 4 0 0 1
"XLOC_000020" 2 1 0 1 1
"XLOC_000021" 64 55 34 30 14
"XLOC_000022" 0 3 2 0 0
"XLOC_000023" 79 37 157 31 124
"XLOC_000024" 280 498 215 216 185
"XLOC_000025" 359 432 576 289 373
"XLOC_000026" 50 254 0 7 14
"XLOC_000028" 0 6 1 1 1
"XLOC_000029" 0 17 7 2 0
"XLOC_000030" 2572 2583 2113 2202 1744
"XLOC_000031" 269 340 26 230 5
"XLOC_000032" 0 0 0 1 1
"XLOC_000033" 6280 4469 10290 6174 5728
"XLOC_000034" 8 6 11 7 2
"XLOC_000035" 2 1 6 3 1
"XLOC_000036" 150 200 284 162 68
"XLOC_000037" 15 36 8 11 22
"XLOC_000038" 19660 7094 5212 11170 4379
"XLOC_000039" 19 67 31 38 23
"XLOC_000040" 0 0 0 1 0
"XLOC_000041" 23 42 26 25 11
"XLOC_000042" 407 339 186 314 88
"XLOC_000043" 30 24 5 1 5
"XLOC_000044" 460 594 379 517 497
"XLOC_000045" 494 257 94 255 14
"XLOC_000046" 64 55 20 64 8
"XLOC_000047" 115 68 19 64 7
"XLOC_000048" 440 294 207 244 154
"XLOC_000049" 2278 1690 662 887 1308
"XLOC_000050" 1596 1609 1167 1015 1013
"XLOC_000051" 256 164 343 143 182
"XLOC_000052" 306 313 198 764 20
"XLOC_000053" 291 387 268 291 247
"XLOC_000054" 0 4 2 2 1
"XLOC_000055" 0 4 1 5 2
"XLOC_000056" 472 325 524 295 302
"XLOC_000057" 23 34 32 28 37
"XLOC_000059" 6797 7818 2034 2574 2126
"XLOC_000060" 12 9 0 1 0
"XLOC_000061" 264 262 184 167 186
"XLOC_000062" 290 377 610 390 295
"XLOC_000063" 74 83 222 101 80
"XLOC_000064" 0 1 0 2 0
"XLOC_000065" 8 15 2 5 7
"XLOC_000066" 4405 4502 3782 3865 4501
"XLOC_000067" 7 12 1 3 4
"XLOC_000068" 279 309 277 203 230
"XLOC_000069" 38 45 29 44 14
"XLOC_000070" 557 558 158 543 94
"XLOC_000071" 384 283 276 373 185
"XLOC_000072" 272 289 260 168 330
"XLOC_000073" 486 526 304 452 295
"XLOC_000074" 9 13 14 5 9
"XLOC_000075" 0 0 0 1 0
"XLOC_000076" 984 856 581 652 508
"XLOC_000077" 9997 6216 2689 4279 5735
"XLOC_000078" 1204 978 1561 596 963
"XLOC_000079" 281 277 321 326 182
"XLOC_000080" 48 32 15 20 9
"XLOC_000081" 10 2 3 1 1
"XLOC_000082" 809 591 927 1087 813
"XLOC_000083" 424 457 312 383 292
"XLOC_000084" 149 117 158 118 122
"XLOC_000085" 3 14 17 4 2
"XLOC_000086" 164 115 34 72 19
"XLOC_000088" 270 107 13 79 19
"XLOC_000091" 1007 4299 631 598 1288
"XLOC_000092" 13879 18617 4317 9048 11899
"XLOC_000093" 244 425 300 363 330
"XLOC_000094" 129 132 92 75 74
"XLOC_000099" 490 786 865 529 447
"XLOC_000100" 1 0 0 0 2
"XLOC_000102" 1 0 4 2 1
"XLOC_000103" 1 0 0 0 0
"XLOC_000104" 162 226 501 295 211
"XLOC_000105" 837 640 343 342 344
"XLOC_000106" 8 5 6 7 0
"XLOC_000107" 16 19 3 0 15
"XLOC_000108" 1279 697 1081 482 724
"XLOC_000109" 8307 4388 5454 5494 5703
"XLOC_000110" 3 3 0 0 1
"XLOC_000112" 805 993 549 594 665
"XLOC_000113" 416 451 81 153 129
"XLOC_000115" 997 1620 1453 825 1552
"XLOC_000116" 189 234 210 145 138
"XLOC_000117" 8 21 5 14 11
"XLOC_000118" 3 4 0 2 5
"XLOC_000119" 1 6 0 4 3
"XLOC_000128" 1099 654 1377 809 991
"XLOC_000129" 0 0 2 0 0
"XLOC_000130" 5 8 0 1 5
"XLOC_000131" 50 14 29 20 7
"XLOC_000132" 15 25 11 15 30
"XLOC_000133" 2 2 0 2 2
"XLOC_000134" 2 13 28 4 2
"XLOC_000135" 493 562 398 395 496
"XLOC_000136" 1440 2436 1236 1022 1029
"XLOC_000137" 3 9 6 11 16
"XLOC_000138" 422 378 148 378 136
"XLOC_000139" 555 439 639 421 1052
"XLOC_000140" 488 779 32 432 20
"XLOC_000141" 134 200 13 111 5
"XLOC_000142" 589 663 320 763 513
"XLOC_000144" 0 0 0 0 1
"XLOC_000146" 1997 2941 288 403 2442
"XLOC_000147" 706 730 768 356 753
"XLOC_000148" 429 281 533 311 254
"XLOC_000150" 107 13 12 30 0
"XLOC_000151" 46088 49082 28725 40371 44030
"XLOC_000152" 6 2 2 1 0
"XLOC_000153" 4512 3743 3963 3120 4737
"XLOC_000154" 1726 1604 380 1247 360
"XLOC_000155" 295 263 163 125 140
"XLOC_000156" 142 250 102 258 170
"XLOC_000157" 0 0 3 0 0
"XLOC_000158" 277 381 690 444 218
"XLOC_000159" 1885 2142 950 890 1785
"XLOC_000160" 4 12 17 13 5
"XLOC_000162" 1920 1905 868 1014 1229
"XLOC_000163" 45 29 11 25 6
"XLOC_000164" 198 193 160 165 103
"XLOC_000165" 45 61 23 12 43
"XLOC_000167" 0 1 0 1 0
"XLOC_000168" 63 45 51 34 62
"XLOC_000169" 67 117 231 89 255
"XLOC_000170" 301 166 338 258 151
"XLOC_000171" 0 4 3 2 2
"XLOC_000172" 104 109 12 131 9
"XLOC_000173" 5 11 4 10 6
"XLOC_000174" 2933 2165 3368 2923 3230
"XLOC_000176" 0 3 0 0 0
"XLOC_000178" 1 1 0 3 0
"XLOC_000180" 32 57 10 13 11
"XLOC_000181" 1049 764 710 825 660
"XLOC_000182" 269 214 332 215 290
"XLOC_000183" 830 574 356 558 389
"XLOC_000184" 182 230 237 145 218
"XLOC_000186" 8 32 11 11 11
"XLOC_000187" 2547 1922 829 1146 812
"XLOC_000188" 2 2 0 7 0
"XLOC_000190" 188 106 61 109 56
"XLOC_000191" 21 38 13 16 22
"XLOC_000192" 119 216 90 70 136
"XLOC_000193" 227 157 112 75 143
"XLOC_000195" 1 0 0 0 0
"XLOC_000196" 666 677 419 457 493
"XLOC_000197" 865 745 720 541 800
"XLOC_000198" 10 22 5 4 4
"XLOC_000199" 1 54 1 22 1
"XLOC_000200" 715 527 1699 966 805
"XLOC_000201" 401 404 381 286 447
"XLOC_000202" 208 376 275 251 267
"XLOC_000204" 1444 142 1410 644 834
"XLOC_000205" 41 3 53 6 19
"XLOC_000206" 0 0 7 0 0
"XLOC_000207" 752 1036 2582 768 1313
"XLOC_000208" 8 11 16 8 17
"XLOC_000209" 833 821 614 675 890
"XLOC_000211" 59 37 19 18 3
"XLOC_000212" 160 174 123 141 80
"XLOC_000213" 246 273 213 219 133
"XLOC_000214" 3 7 6 3 5
"XLOC_000215" 258 228 215 185 230
"XLOC_000217" 1224 1715 766 973 1674
"XLOC_000218" 483 580 331 365 473
"XLOC_000219" 2 3 0 0 0
"XLOC_000220" 3 5 1 0 5
"XLOC_000222" 15 8 3 6 2
"XLOC_000225" 1 4 0 1 0
"XLOC_000226" 2910 1720 1681 1341 2082
"XLOC_000227" 55 57 44 65 20
"XLOC_000228" 1103 573 399 588 597
"XLOC_000230" 0 1 0 0 0
"XLOC_000231" 10 6 0 14 2
"XLOC_000232" 62 37 6 60 1
"XLOC_000233" 0 2 2 2 0
"XLOC_000234" 19 23 41 27 14
"XLOC_000235" 0 0 0 1 0
"XLOC_000236" 59 57 34 58 45
"XLOC_000237" 259 189 94 219 98
"XLOC_000238" 163 158 404 122 74
"XLOC_000239" 2637 1275 1404 1426 1686
"XLOC_000240" 10 21 3 17 51
"XLOC_000241" 426 387 230 260 237
"XLOC_000242" 6 6 2 7 0
"XLOC_000243" 9 10 10 11 12
"XLOC_000244" 53 23 14 35 7
"XLOC_000245" 103 56 103 72 129
"XLOC_000246" 3526 5285 639 2563 700
"XLOC_000247" 124 45 54 27 43
"XLOC_000248" 136 71 56 35 80
"XLOC_000249" 12 30 2 0 2
"XLOC_000250" 246 323 391 165 226
"XLOC_000251" 108 126 163 78 123
"XLOC_000253" 61 61 21 40 7
"XLOC_000254" 824 591 602 634 669
"XLOC_000255" 3348 2377 3007 2877 1148
"XLOC_000256" 222 243 202 178 208
"XLOC_000257" 38 56 5 36 4
"XLOC_000258" 910 1467 1463 1170 2347
"XLOC_000260" 35 60 26 44 69
"XLOC_000261" 728 1057 408 586 227
"XLOC_000263" 1 8 2 1 1
"XLOC_000266" 834 1873 998 674 1577
"XLOC_000267" 1208 709 720 533 1277
"XLOC_000268" 1 4 0 3 3
"XLOC_000269" 4099 3855 6300 3675 5816
"XLOC_000270" 7 21 0 0 1
"XLOC_000271" 17 6 12 5 2
"XLOC_000272" 1364 1162 1249 1318 1066
"XLOC_000273" 280 770 232 287 319
"XLOC_000275" 164 222 95 180 150
"XLOC_000276" 2325 1473 1698 1492 1844
"XLOC_000277" 301 489 191 258 254
"XLOC_000279" 37 46 57 42 65
"XLOC_000280" 16 21 16 19 14
"XLOC_000281" 7 6 3 3 1
"XLOC_000282" 3032 2449 3736 2021 3598
"XLOC_000283" 914 1183 826 883 645
"XLOC_000284" 5 8 0 2 0
"XLOC_000286" 547 424 213 573 93
"XLOC_000287" 0 2 0 0 0
"XLOC_000288" 5206 4279 2229 2817 1303
"XLOC_000289" 54 45 36 48 20
"XLOC_000290" 719 1494 404 725 670
"XLOC_000292" 87 117 78 74 46
"XLOC_000293" 68099 61151 89369 34080 44019
"XLOC_000294" 10 18 17 11 8
"XLOC_000295" 272 591 40 220 21
"XLOC_000297" 2 2 0 0 0
"XLOC_000298" 2 7 1 0 3
"XLOC_000300" 110262 40694 63413 53277 50061
"XLOC_000301" 4235 2269 3032 2919 1842
"XLOC_000303" 1880 1150 845 1076 509
"XLOC_000304" 351 263 354 230 397
"XLOC_000305" 198 127 56 124 51
"XLOC_000306" 295 495 235 490 158
"XLOC_000307" 4 4 7 2 2
"XLOC_000308" 3 2 2 2 2
"XLOC_000310" 6 8 8 1 4
"XLOC_000311" 35 52 50 25 19
"XLOC_000312" 573 616 413 525 438
"XLOC_000313" 4278 3336 3475 3531 3165
"XLOC_000315" 53 65 119 95 80
"XLOC_000316" 0 0 0 1 0
"XLOC_000317" 188 227 196 178 188
"XLOC_000318" 235 233 181 226 178
"XLOC_000320" 10 11 1 13 3
"XLOC_000321" 38 27 8 15 10
"XLOC_000323" 782 480 65 353 28
"XLOC_000324" 5093 3130 5052 4817 3339
"XLOC_000325" 118 124 17 83 45
"XLOC_000326" 718 553 1363 514 873
"XLOC_000327" 1047 596 513 469 571
"XLOC_000328" 199 305 408 202 282
"XLOC_000329" 0 2 1 1 1
"XLOC_000330" 41 22 55 8 13
"XLOC_000331" 26 40 26 56 9
"XLOC_000332" 79 106 76 54 87
"XLOC_000333" 3893 3653 3238 2332 2690
"XLOC_000334" 10 18 7 3 3
"XLOC_000335" 65 36 26 39 8
"XLOC_000336" 70 63 112 62 66
"XLOC_000337" 662 1007 1741 926 884
"XLOC_000338" 1467 1583 1486 1187 1229
"XLOC_000339" 7810 4166 1403 2503 1268
"XLOC_000341" 143 112 64 100 73
"XLOC_000342" 1 1 3 10 0
"XLOC_000343" 3143 2973 4229 2116 4349
"XLOC_000344" 20 19 72 11 16
"XLOC_000345" 116 83 30 52 6
"XLOC_000346" 632 402 82 289 17
"XLOC_000347" 1429 998 1749 880 1266
"XLOC_000348" 4183 5672 2205 3091 4848
"XLOC_000349" 226 281 210 202 229
"XLOC_000350" 3623 6565 18490 6182 5287
"XLOC_000351" 2016 1440 1362 1359 1603
"XLOC_000352" 862 733 1434 658 1436
"XLOC_000353" 605 643 1115 1707 486
"XLOC_000354" 1615 1686 904 1139 519
"XLOC_000355" 106 88 13 70 10
"XLOC_000356" 163 206 20 186 19
"XLOC_000357" 83 62 7 58 6
"XLOC_000358" 5 9 4 4 3
"XLOC_000359" 23 32 24 112 97
"XLOC_000360" 248 138 196 119 199
"XLOC_000361" 38 33 6 29 2
"XLOC_000362" 1029 1232 1099 795 1004
"XLOC_000363" 212 149 26 146 76
"XLOC_000364" 0 0 0 0 1
"XLOC_000365" 0 0 0 0 1
"XLOC_000366" 41 39 5 14 5
"XLOC_000367" 968 1234 667 436 1175
"XLOC_000368" 1525 944 57 215 63
"XLOC_000369" 839 485 16 115 14
"XLOC_000370" 2513 1592 634 391 1432
"XLOC_000371" 3381 2279 2364 2136 2205
"XLOC_000372" 7 2 7 2 6
"XLOC_000373" 1010 881 169 546 249
"XLOC_000374" 1 1 0 0 0
"XLOC_000375" 187 191 310 139 182
"XLOC_000376" 78 108 91 68 58
"XLOC_000377" 1592 1365 2313 1514 1950
"XLOC_000382" 3102 3743 676 1486 2099
"XLOC_000383" 4420 2729 4184 5428 3142
"XLOC_000384" 171 267 247 266 102
"XLOC_000385" 0 0 0 0 39
"XLOC_000386" 70 195 84 167 117
"XLOC_000387" 0 0 1 0 2
"XLOC_000388" 739 478 503 542 488
"XLOC_000389" 21 32 3 12 31
"XLOC_000390" 30 49 12 33 4
"XLOC_000391" 18 29 42 14 28
"XLOC_000393" 3513 2272 2799 2341 3012
"XLOC_000394" 95 32 19 50 9
"XLOC_000395" 1656 1447 1359 995 1007
"XLOC_000398" 444 569 609 679 387
"XLOC_000399" 5 9 4 0 0
"XLOC_000400" 5 15 1 7 1
"XLOC_000401" 77 58 88 43 75
"XLOC_000402" 4 1 0 1 3
"XLOC_000403" 38 81 143 70 87
"XLOC_000404" 17 45 32 42 28
"XLOC_000405" 3963 3070 2928 3187 2960
"XLOC_000406" 1797 1673 1242 1578 1084
"XLOC_000407" 5 8 7 11 1
"XLOC_000408" 58 60 56 49 38
"XLOC_000409" 5808 12066 1620 5831 3304
"XLOC_000410" 15 65 21 27 27
"XLOC_000411" 157 139 73 69 78
"XLOC_000414" 628 572 1702 775 461
"XLOC_000415" 115 99 21 131 12
"XLOC_000416" 473 503 542 461 553
"XLOC_000417" 7 23 15 21 11
"XLOC_000418" 33 37 48 38 20
"XLOC_000419" 7 3 4 21 1
"XLOC_000420" 28 36 21 31 4
"XLOC_000421" 416 313 87 289 14
"XLOC_000422" 1 3 0 5 1
"XLOC_000423" 27 29 13 34 14
"XLOC_000424" 708 613 496 549 745
"XLOC_000425" 760 479 1169 598 1327
"XLOC_000426" 396 397 75 279 111
"XLOC_000427" 3 13 4 3 4
"XLOC_000428" 554 471 371 367 227
"XLOC_000430" 47 68 75 61 49
"XLOC_000431" 17 128 18 14 21
"XLOC_000432" 207 324 177 116 138
"XLOC_000434" 40 19 16 13 3
"XLOC_000435" 1310 939 795 968 311
"XLOC_000436" 347 113 41 236 6
"XLOC_000437" 535 157 66 358 3
"XLOC_000439" 97 130 186 105 99
"XLOC_000440" 127 141 33 97 13
"XLOC_000442" 0 0 0 1 0
"XLOC_000443" 3 21 15 4 2
"XLOC_000444" 110 125 285 137 139
"XLOC_000445" 511 558 200 352 185
"XLOC_000446" 9 17 4 2 2
"XLOC_000447" 87 66 24 60 23
"XLOC_000448" 3068 2206 2826 2684 1372
"XLOC_000449" 824 410 103 341 21
"XLOC_000450" 1035 1619 1041 1074 423
"XLOC_000451" 320 412 239 339 199
"XLOC_000452" 132834 73992 55377 89544 45168
"XLOC_000453" 1491 1908 2006 1610 1395
"XLOC_000454" 1608 1840 1260 1260 694
"XLOC_000455" 0 0 0 1 0
"XLOC_000457" 13 18 14 19 45
"XLOC_000458" 8 11 3 4 4
"XLOC_000459" 135 151 20 61 4
"XLOC_000460" 1271 1423 1430 1373 791
"XLOC_000461" 725 707 353 584 209
"XLOC_000462" 131 161 86 95 38
"XLOC_000463" 231 339 235 196 117
"XLOC_000464" 322 303 71 318 11
"XLOC_000466" 2113 1520 1170 1248 587
"XLOC_000468" 11 12 23 7 27
"XLOC_000469" 1 2 1 2 2
"XLOC_000470" 1337 866 345 809 387
"XLOC_000471" 1 2 1 2 2
"XLOC_000472" 90 130 67 57 111
"XLOC_000473" 1184 1123 1155 1191 616
"XLOC_000475" 3 2 6 3 1
"XLOC_000477" 456 290 623 391 215
"XLOC_000478" 116 139 116 62 62
"XLOC_000480" 1261 2335 311 886 105
"XLOC_000481" 1 0 2 1 0
"XLOC_000482" 7 5 10 9 17
"XLOC_000483" 4 5 6 8 17
"XLOC_000484" 0 2 1 2 0
"XLOC_000485" 10 21 12 22 9
"XLOC_000486" 448 122 356 244 354
"XLOC_000487" 42 86 44 50 28
"XLOC_000489" 92 83 231 82 139
"XLOC_000492" 29 43 72 40 119
"XLOC_000493" 45 45 9 40 4
"XLOC_000494" 347 377 537 307 383
"XLOC_000495" 554 1358 3015 808 1213
"XLOC_000496" 0 1 1 0 0
"XLOC_000497" 174 171 135 145 86
"XLOC_000498" 2 5 0 1 0
"XLOC_000499" 1 0 0 0 0
"XLOC_000500" 3 6 6 4 6
"XLOC_000502" 9555 10940 1292 6786 727
"XLOC_000503" 4165 3333 3158 2987 3287
"XLOC_000504" 65 90 17 16 42
"XLOC_000505" 14177 7579 5512 3388 7024
"XLOC_000506" 1 2 0 3 2
"XLOC_000507" 9 108 10 11 6
"XLOC_000508" 12 8 10 14 2
"XLOC_000509" 412 286 295 249 214
"XLOC_000510" 222 455 150 204 99
"XLOC_000511" 85 200 33 255 20
"XLOC_000512" 1 6 2 5 0
"XLOC_000514" 2 1 0 1 0
"XLOC_000515" 92 183 170 136 112
"XLOC_000516" 7582 5369 4722 6229 4193
"XLOC_000517" 0 2 0 0 1
"XLOC_000518" 0 2 0 0 1
"XLOC_000519" 501 588 579 278 436
"XLOC_000520" 13 34 19 19 13
"XLOC_000522" 42 96 48 57 45
"XLOC_000523" 0 4 0 1 0
"XLOC_000525" 1221 1201 812 1182 919
"XLOC_000527" 1088 854 995 715 1164
"XLOC_000530" 3 0 0 0 0
"XLOC_000531" 16 18 44 19 43
"XLOC_000532" 1624 1485 1133 1132 909
"XLOC_000533" 361 335 185 217 106
"XLOC_000534" 0 1 0 2 1
"XLOC_000535" 67 33 29 18 7
"XLOC_000536" 420 600 110 440 46
"XLOC_000538" 2359 2130 2196 1251 1871
"XLOC_000539" 711 639 392 701 194
"XLOC_000540" 63 37 43 84 28
"XLOC_000542" 718 544 298 1068 119
"XLOC_000543" 1114 1368 846 1184 683
"XLOC_000544" 3 8 5 4 5
"XLOC_000545" 1714 1582 1868 2159 2140
"XLOC_000546" 13 11 10 6 5
"XLOC_000550" 34 46 3 24 3
"XLOC_000551" 48 53 23 50 9
"XLOC_000552" 25 34 19 39 16
"XLOC_000553" 8 5 0 2 0
"XLOC_000554" 1493 1172 1393 1221 1151
"XLOC_000556" 15 5 2 5 2
"XLOC_000557" 2 6 1 0 2
"XLOC_000559" 214 368 61 33 244
"XLOC_000560" 3 6 3 3 5
"XLOC_000561" 4 4 5 1 13
"XLOC_000562" 12 4 0 0 7
"XLOC_000563" 2 0 6 5 0
"XLOC_000564" 4 1 2 4 0
"XLOC_000565" 204 395 352 224 502
"XLOC_000566" 465 510 701 587 489
"XLOC_000567" 769 510 1492 873 697
"XLOC_000569" 855 821 763 718 619
"XLOC_000570" 5 4 0 3 0
"XLOC_000571" 633 726 445 458 462
"XLOC_000573" 16 11 3 5 8
"XLOC_000574" 1775 1529 1503 1425 1452
"XLOC_000575" 1 0 1 1 0
"XLOC_000577" 0 14 2 4 1
"XLOC_000578" 522 363 650 333 486
"XLOC_000580" 106 70 46 98 24
"XLOC_000581" 378 356 256 178 213
"XLOC_000582" 1345 1113 1101 1054 589
"XLOC_000584" 22 36 14 19 7
"XLOC_000585" 19 14 12 21 3
"XLOC_000586" 5 6 1 1 3
"XLOC_000589" 468 529 484 458 384
"XLOC_000591" 4 4 3 1 4
"XLOC_000592" 28 38 53 19 61
"XLOC_000593" 21 43 84 6 39
"XLOC_000595" 434 409 338 464 230
"XLOC_000596" 1886 1313 321 907 498
"XLOC_000597" 406 490 568 395 448
"XLOC_000598" 171 475 159 105 132
"XLOC_000599" 76 72 59 44 54
"XLOC_000600" 0 1 0 0 0
"XLOC_000601" 102 95 20 133 7
"XLOC_000602" 4304 1990 1861 1920 1479
"XLOC_000603" 47 57 17 45 12
"XLOC_000604" 380 267 236 282 315
"XLOC_000605" 283 262 104 185 104
"XLOC_000606" 101 86 174 81 154
"XLOC_000607" 2 5 5 8 3
"XLOC_000608" 522 504 328 326 332
"XLOC_000609" 1898 1629 2214 1679 2428
"XLOC_000610" 494 597 238 321 140
"XLOC_000611" 23 15 1 6 1
"XLOC_000612" 127 109 4 33 2
"XLOC_000613" 188 362 307 294 290
"XLOC_000614" 2 4 0 2 0
"XLOC_000615" 154 145 144 117 133
"XLOC_000616" 190 241 491 250 62
"XLOC_000618" 2 0 2 3 1
"XLOC_000619" 4 3 1 4 1
"XLOC_000621" 1 1 0 0 2
"XLOC_000622" 39 11 8 11 2
"XLOC_000623" 1565 543 623 384 204
"XLOC_000624" 0 1 0 9 0
"XLOC_000625" 292 495 469 303 272
"XLOC_000626" 361 190 330 227 319
"XLOC_000627" 1397 1135 589 827 1322
"XLOC_000628" 1176 1123 832 730 875
"XLOC_000632" 4 11 7 5 18
"XLOC_000634" 74 148 84 88 50
"XLOC_000635" 68 142 88 80 51
"XLOC_000636" 1 0 0 0 0
"XLOC_000637" 406 533 503 440 510
"XLOC_000638" 850 1264 1278 811 986
"XLOC_000639" 3 3 7 2 1
"XLOC_000640" 157 234 310 253 362
"XLOC_000641" 3086 4181 4739 2150 3799
"XLOC_000643" 4038 5230 8383 3640 6633
"XLOC_000644" 96 79 131 81 72
"XLOC_000646" 0 0 1 0 0
"XLOC_000647" 4944 4576 3756 3820 4038
"XLOC_000649" 10 5 6 5 0
"XLOC_000650" 148 645 405 161 972
"XLOC_000651" 68 69 98 72 99
"XLOC_000652" 236 469 401 217 416
"XLOC_000653" 870 916 665 565 887
"XLOC_000654" 71 65 12 46 12
"XLOC_000655" 8 7 11 6 2
"XLOC_000656" 1124 1071 1001 1110 1200
"XLOC_000657" 448 722 407 433 386
"XLOC_000658" 7 12 5 7 3
"XLOC_000659" 2941 3241 5135 2767 3682
"XLOC_000660" 79 53 50 71 50
"XLOC_000661" 79 100 97 77 62
"XLOC_000662" 30 43 27 26 26
"XLOC_000663" 7 12 3 5 5
"XLOC_000664" 16 36 17 12 7
"XLOC_000665" 4690 3438 6712 4766 6686
"XLOC_000666" 1943 1263 1961 1446 2550
"XLOC_000667" 894 1232 182 1501 228
"XLOC_000668" 309 169 799 545 372
"XLOC_000669" 205 242 651 260 528
"XLOC_000670" 46 58 29 68 9
"XLOC_000671" 123 118 333 103 254
"XLOC_000672" 5315 1907 4408 4020 1865
"XLOC_000673" 383 453 882 510 503
"XLOC_000674" 467 428 498 494 405
"XLOC_000675" 312 269 271 340 154
"XLOC_000676" 254 262 594 208 280
"XLOC_000677" 474 342 350 259 248
"XLOC_000679" 10740 6894 14667 15879 7712
"XLOC_000680" 77 73 73 49 136
"XLOC_000681" 328 369 326 291 303
"XLOC_000682" 615 779 860 682 621
"XLOC_000683" 762 582 125 523 157
"XLOC_000684" 2 3 3 0 1
"XLOC_000685" 2 3 3 0 1
"XLOC_000686" 14 24 6 14 4
"XLOC_000687" 3544 3480 2575 2669 3731
"XLOC_000688" 6286 4940 7452 4465 7418
"XLOC_000689" 678 659 515 644 501
"XLOC_000691" 0 0 2 2 0
"XLOC_000692" 6 1 1 8 1
"XLOC_000693" 43 40 33 28 30
"XLOC_000695" 2 2 0 1 2
"XLOC_000696" 416 364 277 357 211
"XLOC_000697" 6962 5078 4770 4885 4762
"XLOC_000699" 1225 1272 780 706 1464
"XLOC_000700" 145 152 107 87 140
"XLOC_000701" 123 229 71 90 189
"XLOC_000702" 77 79 7 39 11
"XLOC_000703" 248 270 121 195 197
"XLOC_000704" 1074 1249 997 1377 1036
"XLOC_000705" 4 7 2 2 0
"XLOC_000707" 161 84 204 133 157
"XLOC_000708" 0 2 0 1 0
"XLOC_000710" 528 363 576 821 357
"XLOC_000711" 1175 854 1639 845 1155
"XLOC_000712" 31 50 12 35 10
"XLOC_000713" 6 1 0 0 0
"XLOC_000714" 75 216 17 21 35
"XLOC_000716" 598 615 980 563 1016
"XLOC_000717" 412 533 275 235 292
"XLOC_000719" 92 44 27 65 29
"XLOC_000720" 510 935 773 601 626
"XLOC_000721" 0 0 0 0 1
"XLOC_000724" 36 46 14 24 17
"XLOC_000725" 0 0 0 1 4
"XLOC_000726" 5498 2563 5190 3998 4682
"XLOC_000727" 262 174 396 232 286
"XLOC_000729" 104 107 53 58 70
"XLOC_000734" 31 55 37 11 16
"XLOC_000736" 3 5 2 4 9
"XLOC_000737" 5 8 5 2 1
"XLOC_000738" 0 2 0 0 0
"XLOC_000739" 6 9 1 0 3
"XLOC_000740" 3 4 2 2 7
"XLOC_000741" 1 4 3 1 0
"XLOC_000742" 2 5 0 2 0
"XLOC_000743" 4 8 5 2 1
"XLOC_000744" 0 2 0 0 0
"XLOC_000745" 6 10 13 0 3
"XLOC_000746" 18 34 5 11 5
"XLOC_000747" 9 14 10 7 4
"XLOC_000748" 0 1 0 0 1
"XLOC_000749" 2 4 0 3 2
"XLOC_000750" 15 16 18 13 1
"XLOC_000751" 4 13 2 6 6
"XLOC_000752" 30 33 8 10 4
"XLOC_000753" 0 0 2 0 1
"XLOC_000754" 5 3 9 3 4
"XLOC_000755" 4 8 0 4 0
"XLOC_000756" 13 25 8 12 6
"XLOC_000757" 15 20 2 4 0
"XLOC_000758" 0 0 3 0 1
"XLOC_000759" 2 2 3 0 1
"XLOC_000760" 2 0 0 1 0
"XLOC_000761" 1 0 0 0 3
"XLOC_000763" 16 15 4 3 2
"XLOC_000764" 11 15 0 3 0
"XLOC_000765" 0 0 0 0 1
"XLOC_000768" 7 17 3 12 9
"XLOC_000769" 340 271 332 196 324
"XLOC_000770" 170 137 43 89 52
"XLOC_000771" 1081 1051 1330 941 1090
"XLOC_000772" 0 7 0 0 0
"XLOC_000773" 19268 26050 43638 17617 29680
"XLOC_000774" 5552 4120 10080 8162 5209
"XLOC_000775" 577 862 3052 792 1498
"XLOC_000776" 496 459 720 531 333
"XLOC_000777" 0 1 1 0 1
"XLOC_000778" 209 133 139 113 239
"XLOC_000779" 89 106 84 127 35
"XLOC_000780" 706 981 485 583 490
"XLOC_000781" 42 50 15 46 30
"XLOC_000782" 8 31 0 6 2
"XLOC_000783" 407 399 371 220 358
"XLOC_000784" 2023 2027 1747 1641 730
"XLOC_000789" 16 9 0 3 0
"XLOC_000790" 61 80 32 35 46
"XLOC_000791" 1 5 1 2 0
"XLOC_000794" 34 36 52 57 45
"XLOC_000795" 6 5 1 7 3
"XLOC_000796" 92 118 30 84 32
"XLOC_000797" 104 80 194 95 176
"XLOC_000798" 934 706 945 946 400
"XLOC_000799" 121 99 29 132 18
"XLOC_000800" 1267 587 1812 1887 1910
"XLOC_000801" 7 11 32 7 3
"XLOC_000802" 0 0 3 0 0
"XLOC_000803" 92 96 230 112 240
"XLOC_000806" 1312 686 195 738 312
"XLOC_000807" 16 56 20 9 25
"XLOC_000808" 3 6 4 2 8
"XLOC_000809" 4 4 1 3 0
"XLOC_000810" 3 8 0 7 1
"XLOC_000811" 7 17 1 7 7
"XLOC_000812" 5 9 4 0 3
"XLOC_000813" 16 25 7 16 20
"XLOC_000814" 3 6 31 0 0
"XLOC_000815" 1019 911 1553 1290 914
"XLOC_000816" 197 139 141 86 171
"XLOC_000817" 37 28 50 18 44
"XLOC_000820" 79 144 137 140 64
"XLOC_000821" 257 315 128 90 100
"XLOC_000822" 652 801 568 249 491
"XLOC_000824" 313 458 68 119 19
"XLOC_000825" 1407 1029 716 715 1075
"XLOC_000827" 1021 2190 734 717 675
"XLOC_000828" 12 5 44 5 14
"XLOC_000830" 0 0 10 5 2
"XLOC_000831" 798 626 1018 679 682
"XLOC_000832" 452 284 1045 400 201
"XLOC_000833" 1358 2344 1528 1343 1173
"XLOC_000834" 444 424 716 451 644
"XLOC_000835" 14 24 1 11 14
"XLOC_000836" 4615 3348 478 3123 630
"XLOC_000837" 89 142 26 62 11
"XLOC_000838" 32 20 2 34 1
"XLOC_000839" 145 89 14 132 6
"XLOC_000840" 61 52 71 59 87
"XLOC_000841" 3 8 4 1 2
"XLOC_000842" 370 350 54 136 80
"XLOC_000843" 903 1481 1504 1241 1499
"XLOC_000844" 21 2 2 1 0
"XLOC_000845" 0 2 2 1 0
"XLOC_000846" 559 606 643 386 554
"XLOC_000847" 50 60 10 86 8
"XLOC_000848" 387 547 884 353 739
"XLOC_000849" 54 97 54 46 44
"XLOC_000850" 10 0 0 8 2
"XLOC_000851" 1856 1538 1061 1080 892
"XLOC_000855" 148 101 97 100 75
"XLOC_000856" 112 367 110 155 171
"XLOC_000857" 1887 1443 1332 1306 865
"XLOC_000858" 1 1 3 2 4
"XLOC_000860" 4 1 1 3 4
"XLOC_000861" 4 2 3 0 7
"XLOC_000862" 41 17 13 37 4
"XLOC_000863" 5703 6966 7266 9364 5057
"XLOC_000864" 15 25 5 21 8
"XLOC_000865" 904 984 606 533 416
"XLOC_000866" 6494 4066 1985 5026 1141
"XLOC_000867" 192 205 192 246 107
"XLOC_000868" 4 1 2 0 1
"XLOC_000869" 4601 4113 3907 2851 1292
"XLOC_000870" 2611 2915 2340 2275 1383
"XLOC_000871" 675 656 481 435 418
"XLOC_000872" 167 178 226 150 163
"XLOC_000873" 573 559 446 348 357
"XLOC_000874" 1185 1089 757 754 396
"XLOC_000875" 244 425 187 162 117
"XLOC_000876" 618 812 659 431 488
"XLOC_000881" 2 0 0 1 0
"XLOC_000884" 27 24 35 19 32
"XLOC_000885" 269 354 514 331 222
"XLOC_000886" 5099 2022 2257 2182 2941
"XLOC_000887" 515 576 799 474 475
"XLOC_000888" 48 61 13 33 8
"XLOC_000889" 1 3 0 0 0
"XLOC_000891" 88 84 162 84 93
"XLOC_000892" 2353 2030 2070 2110 1571
"XLOC_000893" 104 48 1213 417 328
"XLOC_000894" 127 88 34 66 24
"XLOC_000895" 9 7 78 41 20
"XLOC_000896" 86 158 69 61 111
"XLOC_000898" 0 2 4 2 2
"XLOC_000899" 2761 1314 1709 2061 1729
"XLOC_000900" 289 216 288 473 130
"XLOC_000901" 840 1043 682 1595 224
"XLOC_000902" 992 694 1714 1286 946
"XLOC_000904" 20 40 42 20 25
"XLOC_000905" 3046 3359 5771 3441 4343
"XLOC_000906" 257 355 557 297 304
"XLOC_000907" 0 1 2 2 0
"XLOC_000908" 11 23 8 17 8
"XLOC_000909" 1991 3642 437 1030 787
"XLOC_000910" 875 1453 1885 558 2128
"XLOC_000911" 870 1390 706 704 681
"XLOC_000912" 304 414 606 314 493
"XLOC_000913" 41 11 6 9 11
"XLOC_000914" 38 12 10 19 28
"XLOC_000915" 1389 173 1287 1017 2325
"XLOC_000916" 1073 731 877 787 630
"XLOC_000917" 158 204 113 164 82
"XLOC_000918" 228 158 158 115 93
"XLOC_000919" 15 12 8 4 11
"XLOC_000920" 2748 2148 506 435 392
"XLOC_000922" 5 4 5 3 0
"XLOC_000923" 249 384 156 162 175
"XLOC_000924" 521 430 440 444 421
"XLOC_000925" 10 9 0 1 3
"XLOC_000928" 602 940 628 662 507
"XLOC_000930" 398 259 277 202 240
"XLOC_000931" 0 0 0 1 0
"XLOC_000936" 0 1 0 0 4
"XLOC_000939" 160 351 17 109 31
"XLOC_000944" 1191 1127 1225 1235 1235
"XLOC_000946" 1128 513 1849 754 1432
"XLOC_000947" 2300 1919 2609 1537 2827
"XLOC_000949" 256 250 276 137 168
"XLOC_000951" 4 5 6 0 8
"XLOC_000952" 0 0 0 0 1
"XLOC_000953" 1286 852 764 1391 144
"XLOC_000954" 317 224 1292 494 578
"XLOC_000955" 16817 11805 12727 10349 13213
"XLOC_000956" 0 0 1 1 0
"XLOC_000957" 1294 868 246 661 219
"XLOC_000958" 286 162 265 169 222
"XLOC_000959" 2040 2714 2793 1975 941
"XLOC_000960" 1150 656 339 521 175
"XLOC_000961" 94 62 40 55 11
"XLOC_000962" 254 177 28 199 6
"XLOC_000963" 177 238 157 116 76
"XLOC_000964" 4060 3060 4634 3594 5067
"XLOC_000965" 322 330 2387 1178 412
"XLOC_000966" 3526 2695 2034 2044 3351
"XLOC_000967" 29 30 13 21 7
"XLOC_000968" 203 385 353 317 205
"XLOC_000969" 1 0 0 0 0
"XLOC_000970" 804 755 958 537 445
"XLOC_000971" 69 43 16 29 6
"XLOC_000972" 785 747 882 840 454
"XLOC_000973" 753 496 457 514 339
"XLOC_000974" 1 0 0 0 0
"XLOC_000975" 1 3 2 1 0
"XLOC_000976" 1586 1415 3316 3007 859
"XLOC_000978" 73 103 44 62 22
"XLOC_000979" 56 108 40 72 15
"XLOC_000980" 93 153 126 118 60
"XLOC_000981" 12 109 1 2 10
"XLOC_000982" 13 23 23 11 18
"XLOC_000984" 13 146 4 5 17
"XLOC_000985" 210 184 212 155 235
"XLOC_000986" 20 14 32 82 12
"XLOC_000987" 77 212 59 85 53
"XLOC_000988" 493 345 283 288 182
"XLOC_000989" 91 179 60 174 102
"XLOC_000991" 418 393 504 213 265
"XLOC_000992" 87 80 54 49 10
"XLOC_000993" 131 156 62 95 17
"XLOC_000994" 934 796 734 612 894
"XLOC_000995" 498 350 141 305 97
"XLOC_000996" 107 105 38 43 28
"XLOC_000997" 2829 2298 3472 2244 2925
"XLOC_000998" 189 344 256 295 67
"XLOC_000999" 23 47 41 33 60
"XLOC_001000" 1 0 1 0 2
"XLOC_001001" 105 143 26 43 22
"XLOC_001002" 228 235 70 108 27
"XLOC_001003" 47 72 8 13 6
"XLOC_001004" 94 102 107 138 137
"XLOC_001005" 0 2 2 0 0
"XLOC_001006" 614 466 652 350 439
"XLOC_001007" 324 397 185 297 162
"XLOC_001020" 262 368 628 217 356
"XLOC_001032" 45 65 63 27 49
"XLOC_001033" 1065 748 517 652 274
"XLOC_001034" 334 207 114 159 89
"XLOC_001035" 53 159 46 68 22
"XLOC_001036" 1344 899 910 745 893
"XLOC_001037" 81 229 19 21 3
"XLOC_001038" 2277 1748 1503 1333 864
"XLOC_001039" 656 584 573 375 410
"XLOC_001040" 1 0 1 0 0
"XLOC_001041" 529 149 121 107 82
"XLOC_001042" 1 0 4 0 0
"XLOC_001043" 1482 1760 441 574 570
"XLOC_001047" 4 3 1 1 0
"XLOC_001048" 1562 837 1819 883 1102
"XLOC_001049" 1637 1459 2247 1310 2538
"XLOC_001050" 2471 2317 1499 2056 827
"XLOC_001051" 481 382 404 767 532
"XLOC_001052" 144 129 36 122 39
"XLOC_001053" 0 1 0 0 0
"XLOC_001054" 1 0 0 1 0
"XLOC_001055" 256 260 204 267 172
"XLOC_001056" 11 8 4 6 6
"XLOC_001057" 246 121 127 148 92
"XLOC_001058" 405 336 379 332 290
"XLOC_001059" 165 197 204 142 63
"XLOC_001060" 227 316 126 222 112
"XLOC_001061" 108 123 17 87 33
"XLOC_001062" 0 2 6 0 0
"XLOC_001063" 0 1 5 0 0
"XLOC_001064" 1964 2207 2152 1641 1210
"XLOC_001065" 112 218 50 106 51
"XLOC_001066" 9525 9069 2041 5595 2699
"XLOC_001067" 3 9 1 0 0
"XLOC_001068" 483 536 611 302 360
"XLOC_001069" 277 563 423 271 186
"XLOC_001070" 451 423 761 369 455
"XLOC_001071" 1309 731 993 826 785
"XLOC_001072" 338 239 495 247 212
"XLOC_001073" 4348 3134 2806 2938 2442
"XLOC_001075" 458 417 469 316 251
"XLOC_001077" 555 772 591 585 375
"XLOC_001078" 4444 6238 2621 2754 1340
"XLOC_001079" 5589 5246 9518 5739 7641
"XLOC_001080" 348 581 389 359 145
"XLOC_001081" 1256 1102 880 849 441
"XLOC_001082" 263 166 263 194 281
"XLOC_001083" 1383 1514 1268 948 747
"XLOC_001084" 3013 2023 2974 3101 994
"XLOC_001085" 2402 965 1277 1386 866
"XLOC_001086" 283 349 323 237 175
"XLOC_001087" 3606 3198 3444 2591 2213
"XLOC_001088" 26 26 29 19 12
"XLOC_001089" 2308 809 2111 1095 982
"XLOC_001090" 21 25 98 16 44
"XLOC_001091" 1 0 5 3 5
"XLOC_001092" 1910 1454 1878 1340 949
"XLOC_001093" 800 1322 584 676 250
"XLOC_001094" 151 131 366 275 83
"XLOC_001095" 6542 10268 1754 3992 1069
"XLOC_001096" 429 307 90 137 179
"XLOC_001097" 721 1205 662 693 684
"XLOC_001098" 0 1 1 0 0
"XLOC_001099" 503 414 498 434 349
"XLOC_001100" 1479 1903 1273 1210 744
"XLOC_001101" 8 16 4 9 27
"XLOC_001102" 232 298 105 155 133
"XLOC_001103" 864 1249 759 853 411
"XLOC_001104" 46 52 37 22 5
"XLOC_001105" 1625 1703 675 721 518
"XLOC_001106" 2647 4588 2116 3156 806
"XLOC_001107" 3 5 1 2 0
"XLOC_001108" 12 16 5 11 3
"XLOC_001109" 868 1018 808 595 338
"XLOC_001111" 0 5 0 1 0
"XLOC_001112" 5 5 10 6 4
"XLOC_001113" 0 0 2 1 0
"XLOC_001114" 1 0 0 0 1
"XLOC_001116" 733 620 321 607 171
"XLOC_001117" 104 101 29 57 3
"XLOC_001118" 25 33 6 7 0
"XLOC_001119" 1403 1191 690 937 590
"XLOC_001120" 91 47 61 33 61
"XLOC_001121" 186 327 27 126 1
"XLOC_001122" 42 27 28 15 19
"XLOC_001123" 5 21 4 3 4
"XLOC_001124" 1005 594 857 660 363
"XLOC_001125" 308 212 157 150 61
"XLOC_001126" 0 1 0 0 0
"XLOC_001127" 105 189 83 98 28
"XLOC_001128" 1476 1078 1394 1101 964
"XLOC_001129" 4171 9492 4768 4280 2729
"XLOC_001130" 73 60 36 64 167
"XLOC_001131" 1304 249 519 372 231
"XLOC_001132" 235 137 84 115 148
"XLOC_001133" 49 46 40 66 12
"XLOC_001134" 941 869 1246 835 778
"XLOC_001138" 260 1072 394 262 140
"XLOC_001141" 37 46 9 42 6
"XLOC_001142" 16 25 7 4 0
"XLOC_001144" 1783 1559 2091 1418 2336
"XLOC_001145" 838 657 818 724 621
"XLOC_001146" 36 75 35 31 33
"XLOC_001147" 1324 1108 1579 672 1120
"XLOC_001148" 1977 1510 1130 1225 1165
"XLOC_001149" 970 786 469 527 450
"XLOC_001150" 345 237 148 238 148
"XLOC_001151" 14 19 167 210 18
"XLOC_001152" 820 722 1045 681 732
"XLOC_001154" 57 96 7 42 21
"XLOC_001155" 694 583 837 610 450
"XLOC_001156" 216 167 127 265 39
"XLOC_001174" 0 1 0 0 0
"XLOC_001178" 976 1484 1492 781 944
"XLOC_001180" 1811 1750 1174 1068 695
"XLOC_001181" 2751 2956 4107 1985 2335
"XLOC_001185" 0 0 0 0 1
"XLOC_001186" 4 4 0 0 2
"XLOC_001189" 307 366 390 264 304
"XLOC_001190" 1153 972 798 920 285
"XLOC_001191" 522 527 778 505 458
"XLOC_001192" 1 5 2 0 2
"XLOC_001193" 73 134 80 76 60
"XLOC_001194" 138 137 195 95 73
"XLOC_001195" 164 63 108 106 13
"XLOC_001196" 18 19 28 14 13
"XLOC_001199" 0 3 0 0 0
"XLOC_001202" 1184 1317 539 1261 263
"XLOC_001203" 76 45 191 77 54
"XLOC_001204" 7 42 14 32 6
"XLOC_001205" 326 400 661 299 712
"XLOC_001206" 907 1215 856 744 518
"XLOC_001207" 12 24 7 9 4
"XLOC_001208" 797 875 772 710 522
"XLOC_001209" 5460 2385 331 916 2022
"XLOC_001210" 218 283 80 205 186
"XLOC_001213" 97 32 30 20 15
"XLOC_001214" 3496 2529 1699 1899 878
"XLOC_001215" 1056 518 600 601 425
"XLOC_001216" 11130 8927 8592 8420 8451
"XLOC_001217" 66 63 66 53 15
"XLOC_001218" 571 689 434 512 165
"XLOC_001219" 73 100 171 65 107
"XLOC_001220" 44 72 99 88 77
"XLOC_001221" 0 0 0 2 1
"XLOC_001222" 5 32 10 4 2
"XLOC_001223" 6572 7341 2701 5746 1837
"XLOC_001224" 1 1 0 1 0
"XLOC_001225" 2516 1763 3317 1629 2101
"XLOC_001226" 66 93 84 80 46
"XLOC_001227" 1464 1488 1953 1649 1586
"XLOC_001228" 1 0 5 2 2
"XLOC_001229" 292 774 36 282 212
"XLOC_001230" 354 389 112 383 120
"XLOC_001232" 1022 1161 783 406 504
"XLOC_001233" 45 29 12 3 18
"XLOC_001234" 99 72 21 66 9
"XLOC_001235" 391 260 56 345 14
"XLOC_001236" 733 640 750 329 785
"XLOC_001237" 148 95 74 90 44
"XLOC_001238" 1747 525 449 634 285
"XLOC_001239" 1533 1898 1548 1563 931
"XLOC_001240" 0 0 0 0 1
"XLOC_001241" 112 167 419 188 172
"XLOC_001242" 51 57 98 58 38
"XLOC_001243" 0 0 0 0 1
"XLOC_001244" 10 11 16 12 3
"XLOC_001245" 455 437 991 1133 185
"XLOC_001246" 1342 1502 1531 1329 925
"XLOC_001247" 62 77 23 59 15
"XLOC_001248" 9 14 7 9 4
"XLOC_001249" 1 5 0 2 0
"XLOC_001250" 17 28 14 12 8
"XLOC_001252" 383 472 449 269 395
"XLOC_001253" 1029 1464 157 469 41
"XLOC_001254" 92 122 23 39 59
"XLOC_001255" 1 0 0 0 1
"XLOC_001256" 0 0 0 1 0
"XLOC_001257" 8 9 0 7 0
"XLOC_001258" 38 91 33 58 57
"XLOC_001259" 1658 1163 1112 1260 1128
"XLOC_001260" 1424 2144 681 1231 518
"XLOC_001261" 12 14 25 25 15
"XLOC_001262" 20 9 32 3 1
"XLOC_001263" 21 61 7 13 20
"XLOC_001264" 4528 5050 2457 5217 4310
"XLOC_001265" 513 193 139 415 112
"XLOC_001268" 530 362 933 446 679
"XLOC_001269" 409 479 849 434 807
"XLOC_001270" 5714 4184 3322 3665 3246
"XLOC_001271" 43 75 4 40 6
"XLOC_001272" 336 351 118 152 128
"XLOC_001274" 1 6 0 2 2
"XLOC_001275" 353 263 178 205 64
"XLOC_001276" 33 19 14 19 10
"XLOC_001277" 840 253 436 554 445
"XLOC_001278" 1 1 0 0 0
"XLOC_001280" 793 828 834 633 698
"XLOC_001281" 710 679 99 558 20
"XLOC_001282" 262 241 25 181 6
"XLOC_001283" 37 84 111 111 47
"XLOC_001284" 0 1 1 2 0
"XLOC_001285" 643 488 142 426 93
"XLOC_001286" 317 210 506 519 587
"XLOC_001287" 301 257 158 223 144
"XLOC_001289" 268 388 290 307 328
"XLOC_001290" 58 41 71 10 44
"XLOC_001291" 69 81 39 26 44
"XLOC_001292" 4236 3272 1055 2066 1245
"XLOC_001293" 874 674 420 503 520
"XLOC_001295" 1244 2758 1534 1443 2077
"XLOC_001296" 8 52 54 39 60
"XLOC_001297" 0 0 2 1 0
"XLOC_001298" 1053 892 796 622 942
"XLOC_001299" 21 47 28 24 37
"XLOC_001300" 288 296 192 92 91
"XLOC_001301" 198 427 93 228 213
"XLOC_001302" 26 26 15 26 5
"XLOC_001303" 9 14 6 13 1
"XLOC_001304" 69 12 13 3 9
"XLOC_001305" 4674 4980 3912 4025 3571
"XLOC_001306" 2 0 1 0 0
"XLOC_001307" 209 352 32 2 72
"XLOC_001308" 4 4 1 0 3
"XLOC_001309" 27 31 8 22 13
"XLOC_001312" 158 124 129 196 92
"XLOC_001313" 5 6 1 2 2
"XLOC_001314" 4851 4293 1372 5334 767
"XLOC_001315" 616 768 755 61 257
"XLOC_001316" 3 1 11 5 7
"XLOC_001317" 9302 12319 13066 7512 13683
"XLOC_001318" 5 10 28 8 7
"XLOC_001319" 1 1 1 1 2
"XLOC_001320" 6 3 2 3 1
"XLOC_001323" 169 106 71 132 53
"XLOC_001324" 526 980 322 492 665
"XLOC_001325" 1 2 0 1 4
"XLOC_001326" 2 5 0 3 8
"XLOC_001327" 760 883 464 646 528
"XLOC_001328" 1 5 1 5 0
"XLOC_001329" 21 24 92 16 5
"XLOC_001330" 183 229 207 120 160
"XLOC_001331" 0 1 0 0 0
"XLOC_001332" 2 1 0 3 2
"XLOC_001333" 290 224 349 397 196
"XLOC_001334" 43 24 10 17 16
"XLOC_001335" 1 1 1 0 1
"XLOC_001336" 10534 15819 9681 8595 10865
"XLOC_001337" 3177 5137 472 2935 302
"XLOC_001341" 728 422 411 568 318
"XLOC_001342" 34 36 34 18 31
"XLOC_001343" 99 107 122 77 69
"XLOC_001344" 49 31 14 8 22
"XLOC_001345" 283 162 388 170 383
"XLOC_001346" 4317 2647 2259 2553 2791
"XLOC_001347" 405 359 305 332 197
"XLOC_001348" 36 47 22 25 29
"XLOC_001349" 349 71 356 79 112
"XLOC_001350" 439 251 362 469 332
"XLOC_001352" 111 13 12 31 0
"XLOC_001353" 11747 11654 3333 9321 3257
"XLOC_001355" 11 17 9 8 2
"XLOC_001356" 2 4 1 2 2
"XLOC_001357" 1365 951 1205 82 3090
"XLOC_001358" 1 1 0 0 0
"XLOC_001359" 131 142 132 83 123
"XLOC_001360" 1559 963 2758 2169 1737
"XLOC_001361" 24 44 3 14 0
"XLOC_001364" 2200 933 3302 1856 2186
"XLOC_001366" 278 260 323 272 327
"XLOC_001367" 2769 2979 2277 2795 2952
"XLOC_001369" 51 73 30 51 29
"XLOC_001370" 3 1 21 12 9
"XLOC_001371" 895 689 636 787 805
"XLOC_001373" 386 343 535 376 331
"XLOC_001374" 3963 2757 1150 1420 1657
"XLOC_001375" 9 5 0 3 1
"XLOC_001376" 1 0 0 1 1
"XLOC_001377" 598 580 382 703 566
"XLOC_001378" 0 0 1 0 0
"XLOC_001379" 57 28 34 47 5
"XLOC_001380" 3824 3464 1175 4301 669
"XLOC_001384" 911 730 832 618 940
"XLOC_001385" 0 0 2 1 0
"XLOC_001386" 27 36 26 16 29
"XLOC_001388" 88 73 101 200 52
"XLOC_001390" 78 180 86 141 12
"XLOC_001394" 1 1 0 0 0
"XLOC_001395" 1 0 1 0 0
"XLOC_001397" 125 65 98 76 134
"XLOC_001398" 487 330 252 297 191
"XLOC_001399" 158 548 210 147 202
"XLOC_001400" 1008 1210 865 545 1128
"XLOC_001401" 5432 4248 6077 6094 4821
"XLOC_001402" 1326 2588 3616 1932 2256
"XLOC_001403" 2 3 4 1 1
"XLOC_001404" 1 1 0 0 0
"XLOC_001406" 0 1 1 0 1
"XLOC_001407" 1 1 1 0 0
"XLOC_001408" 160 130 80 100 49
"XLOC_001409" 2542 1172 2669 984 2895
"XLOC_001410" 1 0 1 4 0
"XLOC_001413" 695 467 519 453 477
"XLOC_001415" 2022 2659 814 1145 1580
"XLOC_001416" 1437 1697 1580 1009 3949
"XLOC_001417" 0 2 0 2 0
"XLOC_001418" 0 0 0 0 1
"XLOC_001419" 725 702 841 709 690
"XLOC_001420" 9428 6344 7088 4597 7078
"XLOC_001421" 1224 743 741 394 1138
"XLOC_001422" 3563 3070 4856 3913 1041
"XLOC_001424" 301 211 130 339 9
"XLOC_001425" 50 133 17 27 8
"XLOC_001426" 1411 1122 504 1088 500
"XLOC_001428" 9 5 3 11 5
"XLOC_001431" 77 66 96 69 39
"XLOC_001433" 901 486 1203 648 944
"XLOC_001434" 0 2 0 4 0
"XLOC_001435" 37 20 3 25 14
"XLOC_001438" 751 2658 91 122 550
"XLOC_001439" 88 102 59 93 57
"XLOC_001440" 708 1322 575 608 237
"XLOC_001441" 591 482 408 185 381
"XLOC_001442" 650 663 991 701 828
"XLOC_001443" 156 98 70 112 30
"XLOC_001444" 1 0 0 0 0
"XLOC_001445" 2200 1475 1413 496 1006
"XLOC_001446" 548 242 858 415 586
"XLOC_001447" 307 158 107 276 76
"XLOC_001448" 243 128 40 201 11
"XLOC_001449" 27 14 4 24 0
"XLOC_001450" 202 92 19 179 6
"XLOC_001451" 258 237 382 276 296
"XLOC_001452" 4429 2145 2421 1974 1258
"XLOC_001453" 5003 2359 5325 3690 3030
"XLOC_001454" 2817 1698 2385 1742 1764
"XLOC_001456" 1392 630 767 750 724
"XLOC_001459" 236 137 107 134 201
"XLOC_001460" 2 8 1 2 2
"XLOC_001461" 1909 1838 2359 1944 2000
"XLOC_001462" 756 530 528 421 618
"XLOC_001463" 3857 2836 4000 3240 4950
"XLOC_001466" 10022 11035 2231 3084 7251
"XLOC_001467" 0 4 1 0 0
"XLOC_001468" 4714 3993 5658 4053 5093
"XLOC_001469" 0 0 0 0 1
"XLOC_001470" 433 556 539 335 201
"XLOC_001471" 202 122 119 145 139
"XLOC_001472" 1 0 0 0 0
"XLOC_001473" 3 0 2 0 0
"XLOC_001475" 93 89 133 47 47
"XLOC_001476" 51 30 79 50 14
"XLOC_001477" 103 99 45 41 7
"XLOC_001478" 531 655 292 312 492
"XLOC_001480" 268 181 589 289 329
"XLOC_001481" 365 253 499 480 504
"XLOC_001482" 13 2 16 8 5
"XLOC_001483" 6579 1482 9926 9104 5847
"XLOC_001484" 5599 6062 1968 2903 3164
"XLOC_001485" 1183 720 719 422 924
"XLOC_001486" 595 978 1309 788 2082
"XLOC_001487" 78 107 32 67 46
"XLOC_001488" 141 298 30 188 22
"XLOC_001489" 299 510 456 381 278
"XLOC_001490" 381 650 417 379 421
"XLOC_001491" 16 47 32 34 21
"XLOC_001492" 1446 2691 761 1083 911
"XLOC_001496" 2349 1828 1692 1744 2220
"XLOC_001497" 303 220 75 40 75
"XLOC_001498" 9 13 5 3 3
"XLOC_001499" 1 1 0 0 0
"XLOC_001500" 2009 2373 1245 1645 1557
"XLOC_001501" 48 41 10 23 7
"XLOC_001502" 182 296 379 265 463
"XLOC_001503" 7 7 0 6 9
"XLOC_001506" 3 5 0 1 0
"XLOC_001507" 53 111 49 31 51
"XLOC_001508" 501 605 300 425 186
"XLOC_001509" 126 135 145 116 203
"XLOC_001510" 51 58 63 40 34
"XLOC_001513" 76 124 233 132 361
"XLOC_001514" 855 1546 661 1283 1079
"XLOC_001515" 3 15 2 10 9
"XLOC_001516" 117 45 39 34 23
"XLOC_001517" 33 65 73 46 68
"XLOC_001519" 269 348 290 207 257
"XLOC_001520" 3112 2216 4773 3217 3080
"XLOC_001522" 15 12 10 29 2
"XLOC_001523" 300 233 70 152 24
"XLOC_001524" 300 296 81 253 68
"XLOC_001525" 2365 799 2812 934 1365
"XLOC_001527" 143 245 122 113 149
"XLOC_001528" 26 21 45 7 14
"XLOC_001529" 502 362 484 310 293
"XLOC_001530" 81 120 15 59 16
"XLOC_001531" 0 0 1 0 1
"XLOC_001532" 1659 1294 966 932 661
"XLOC_001533" 10182 12082 3460 8511 6607
"XLOC_001534" 296 297 321 192 336
"XLOC_001535" 54 32 4 22 5
"XLOC_001536" 1 0 0 0 0
"XLOC_001538" 389 414 700 367 314
"XLOC_001539" 18 30 7 11 7
"XLOC_001540" 359 495 435 191 222
"XLOC_001541" 405 279 782 260 653
"XLOC_001542" 743 546 1017 666 900
"XLOC_001543" 11672 18594 20126 10221 15364
"XLOC_001544" 1 1 7 2 1
"XLOC_001545" 1 0 2 2 5
"XLOC_001546" 2 1 4 5 3
"XLOC_001547" 147 129 28 71 41
"XLOC_001548" 146 166 63 109 81
"XLOC_001549" 3188 1987 1736 1818 2538
"XLOC_001550" 42 13 54 64 27
"XLOC_001553" 2142 2336 1752 1719 915
"XLOC_001554" 1581 1222 1292 1010 739
"XLOC_001555" 1 0 0 1 1
"XLOC_001557" 319 290 246 469 126
"XLOC_001558" 1600 1222 1466 1533 1325
"XLOC_001559" 7 4 5 0 2
"XLOC_001560" 23 31 14 18 26
"XLOC_001561" 158 157 80 102 177
"XLOC_001562" 938 1177 1381 957 1099
"XLOC_001563" 6391 5343 10722 6961 8444
"XLOC_001564" 530 324 568 269 315
"XLOC_001565" 1 0 0 0 0
"XLOC_001567" 1144 1242 403 764 655
"XLOC_001568" 9 23 1 6 5
"XLOC_001569" 742 678 679 452 519
"XLOC_001570" 91 155 269 101 187
"XLOC_001571" 354 454 294 434 197
"XLOC_001572" 5 2 3 5 4
"XLOC_001573" 1137 1012 246 785 89
"XLOC_001574" 1023 950 1391 1714 884
"XLOC_001575" 15 40 29 8 24
"XLOC_001576" 22 30 10 22 3
"XLOC_001577" 438 657 58 105 110
"XLOC_001578" 2636 2386 900 872 1932
"XLOC_001579" 71 99 44 23 31
"XLOC_001580" 140 201 272 131 227
"XLOC_001581" 58 92 24 49 17
"XLOC_001582" 26 67 1 27 1
"XLOC_001583" 654 724 611 690 571
"XLOC_001584" 1661 1078 1243 1175 1477
"XLOC_001585" 745404 740778 745113 527399 609825
"XLOC_001586" 7066 7307 2191 3931 1859
"XLOC_001589" 80 7 454 87 43
"XLOC_001590" 452 719 1242 359 1161
"XLOC_001591" 6 12 26 18 13
"XLOC_001592" 0 0 0 1 0
"XLOC_001593" 0 1 0 1 0
"XLOC_001595" 22 19 33 23 18
"XLOC_001596" 417 293 231 308 196
"XLOC_001597" 16 36 53 34 30
"XLOC_001598" 0 0 0 1 1
"XLOC_001599" 4 19 15 7 13
"XLOC_001600" 788 613 416 704 377
"XLOC_001601" 1368 1371 1291 926 1318
"XLOC_001602" 133 108 83 125 107
"XLOC_001603" 990 1143 1426 996 999
"XLOC_001604" 1949 2817 5866 1583 3818
"XLOC_001605" 40 73 28 22 13
"XLOC_001607" 23 64 18 31 25
"XLOC_001608" 10 11 1 32 6
"XLOC_001609" 2999 1794 2859 2283 2687
"XLOC_001610" 78 66 96 47 50
"XLOC_001611" 163 283 177 192 67
"XLOC_001612" 7 21 3 14 3
"XLOC_001613" 2566 2188 2081 1935 1545
"XLOC_001614" 1 1 0 1 0
"XLOC_001615" 6804 924 1531 1008 1454
"XLOC_001616" 382 336 53 139 19
"XLOC_001617" 54 78 36 41 29
"XLOC_001619" 5 3 4 0 5
"XLOC_001620" 1767 1250 118 237 118
"XLOC_001621" 511 426 61 304 90
"XLOC_001622" 129 139 157 79 116
"XLOC_001623" 0 1 0 0 0
"XLOC_001625" 1305 1071 1602 1435 3068
"XLOC_001626" 5456 3643 3912 4785 3533
"XLOC_001627" 688 958 555 611 701
"XLOC_001628" 588 951 616 408 883
"XLOC_001629" 20 40 5 23 16
"XLOC_001630" 20 31 10 31 31
"XLOC_001631" 3912 2265 1631 2478 2039
"XLOC_001632" 1354 877 733 983 600
"XLOC_001633" 0 5 4 0 0
"XLOC_001634" 5 8 4 4 0
"XLOC_001635" 451 456 1001 494 759
"XLOC_001636" 20 35 31 46 24
"XLOC_001637" 428 344 220 169 298
"XLOC_001638" 471 603 362 312 442
"XLOC_001639" 653 890 1161 519 854
"XLOC_001640" 5 7 6 6 10
"XLOC_001641" 8 29 7 12 14
"XLOC_001642" 168 358 145 174 79
"XLOC_001643" 415 305 54 348 48
"XLOC_001644" 108 281 76 117 109
"XLOC_001645" 2 1 0 1 4
"XLOC_001646" 52 19 26 43 12
"XLOC_001647" 7 2 6 13 4
"XLOC_001649" 468 245 207 144 229
"XLOC_001650" 3 6 15 7 5
"XLOC_001651" 0 0 1 1 0
"XLOC_001652" 35655 50687 45183 32956 31889
"XLOC_001653" 368 210 160 233 41
"XLOC_001654" 39 66 15 38 9
"XLOC_001655" 365 343 382 304 548
"XLOC_001656" 6738 4067 7524 5444 4712
"XLOC_001657" 118 151 72 122 51
"XLOC_001658" 0 1 0 0 0
"XLOC_001659" 244 327 140 168 190
"XLOC_001660" 17010 16211 30330 11806 17693
"XLOC_001661" 2588 3078 5056 2959 2902
"XLOC_001662" 0 0 1 0 0
"XLOC_001664" 105 84 37 114 6
"XLOC_001665" 824 279 1111 541 574
"XLOC_001667" 137 154 116 120 40
"XLOC_001668" 398 326 313 342 171
"XLOC_001669" 207 177 183 151 195
"XLOC_001670" 364 276 41 333 12
"XLOC_001671" 797 517 764 431 401
"XLOC_001672" 539 758 753 416 142
"XLOC_001673" 221 238 346 209 280
"XLOC_001674" 1715 2215 2118 1441 1806
"XLOC_001675" 29516 38743 8343 14836 8340
"XLOC_001676" 3311 4606 1455 1165 1364
"XLOC_001677" 9 16 2 3 1
"XLOC_001678" 28 49 19 47 8
"XLOC_001679" 565 642 378 350 295
"XLOC_001680" 129 154 80 103 35
"XLOC_001681" 154 177 166 113 99
"XLOC_001682" 294 107 287 304 117
"XLOC_001683" 13 9 8 3 1
"XLOC_001684" 3028 2669 1743 1900 1487
"XLOC_001685" 32 106 35 53 57
"XLOC_001686" 2883 1662 1195 1702 679
"XLOC_001687" 214 69 664 271 99
"XLOC_001688" 326 354 440 287 84
"XLOC_001689" 0 3 0 2 0
"XLOC_001690" 909 862 730 599 434
"XLOC_001691" 7 1 30 5 2
"XLOC_001692" 321 156 360 206 121
"XLOC_001693" 288 347 363 272 251
"XLOC_001694" 45 48 27 19 25
"XLOC_001695" 2 4 1 2 0
"XLOC_001697" 120 228 133 126 125
"XLOC_001698" 1204 1046 1189 1110 410
"XLOC_001699" 2976 3605 2687 2254 1749
"XLOC_001700" 159 182 222 153 150
"XLOC_001701" 10 7 0 10 1
"XLOC_001702" 88 361 23 76 8
"XLOC_001703" 4 10 2 6 1
"XLOC_001704" 11 38 2 10 1
"XLOC_001705" 4 23 4 4 5
"XLOC_001706" 10130 7946 12606 7954 9789
"XLOC_001707" 60 180 93 69 44
"XLOC_001708" 105 125 25 103 10
"XLOC_001709" 22 36 6 29 5
"XLOC_001710" 67 101 62 68 73
"XLOC_001711" 28 39 19 30 25
"XLOC_001714" 1758 2686 889 2528 1759
"XLOC_001715" 774 587 840 506 537
"XLOC_001716" 387 389 621 416 390
"XLOC_001720" 7 14 1 10 5
"XLOC_001721" 9 21 1 19 6
"XLOC_001722" 74 92 87 62 38
"XLOC_001723" 29 34 10 20 21
"XLOC_001724" 51 47 5 30 1
"XLOC_001725" 342 806 392 431 719
"XLOC_001726" 3 2 3 3 2
"XLOC_001727" 319 375 150 341 93
"XLOC_001728" 52 92 2 26 30
"XLOC_001729" 1261 1514 1010 979 505
"XLOC_001730" 386 247 337 184 197
"XLOC_001731" 6 2 3 2 2
"XLOC_001732" 1833 984 93 437 102
"XLOC_001733" 0 3 1 1 2
"XLOC_001735" 69 111 104 59 80
"XLOC_001736" 3 6 2 1 1
"XLOC_001737" 2 1 0 0 1
"XLOC_001738" 717 732 856 602 669
"XLOC_001740" 257 607 866 897 478
"XLOC_001741" 6 5 2 10 0
"XLOC_001742" 220 242 491 214 209
"XLOC_001743" 1303 1066 1200 832 867
"XLOC_001748" 3 16 17 12 9
"XLOC_001750" 2 1 4 1 1
"XLOC_001758" 0 1 0 0 1
"XLOC_001759" 0 1 0 0 1
"XLOC_001761" 5 8 4 5 0
"XLOC_001763" 1 3 2 12 0
"XLOC_001764" 2037 1502 473 1294 371
"XLOC_001765" 1799 1587 1534 1484 957
"XLOC_001766" 847 723 1663 994 810
"XLOC_001767" 1 1 1 2 0
"XLOC_001771" 1079 954 174 854 69
"XLOC_001772" 1535 1373 491 787 292
"XLOC_001773" 2941 2640 1594 1565 1599
"XLOC_001774" 539 739 471 553 343
"XLOC_001775" 2 13 2 5 1
"XLOC_001776" 264 125 240 161 171
"XLOC_001777" 577 458 298 235 607
"XLOC_001778" 6 8 6 5 1
"XLOC_001779" 337 384 93 402 17
"XLOC_001780" 185 113 293 255 232
"XLOC_001782" 1343 520 1275 879 781
"XLOC_001784" 0 1 0 0 0
"XLOC_001785" 588 486 815 569 416
"XLOC_001786" 23 37 19 37 5
"XLOC_001787" 5 0 1 2 0
"XLOC_001790" 104 116 337 185 133
"XLOC_001791" 5 15 12 4 9
"XLOC_001792" 248 475 112 271 112
"XLOC_001793" 28 11 4 7 9
"XLOC_001794" 42 27 11 48 6
"XLOC_001795" 404 364 433 288 359
"XLOC_001796" 403 551 303 310 273
"XLOC_001797" 711 615 591 592 539
"XLOC_001798" 242 304 190 203 130
"XLOC_001799" 15 25 5 4 3
"XLOC_001801" 65 118 204 84 123
"XLOC_001802" 1122 1037 1777 898 1389
"XLOC_001804" 224 299 121 233 19
"XLOC_001805" 102 77 111 146 85
"XLOC_001807" 1363 1950 1696 948 749
"XLOC_001808" 590 484 636 487 461
"XLOC_001809" 4961 4649 2288 3582 3499
"XLOC_001810" 2156 3426 128 938 234
"XLOC_001811" 48 30 8 28 2
"XLOC_001812" 333 265 344 379 161
"XLOC_001813" 12 17 7 10 3
"XLOC_001814" 900 1562 416 528 352
"XLOC_001815" 3721 3297 1923 2597 1989
"XLOC_001816" 310 344 480 359 212
"XLOC_001817" 607 523 201 471 173
"XLOC_001818" 2088 1844 2889 2034 1898
"XLOC_001820" 26 36 15 9 26
"XLOC_001821" 73 120 161 105 120
"XLOC_001823" 0 0 0 0 1
"XLOC_001824" 1937 1438 1076 1110 1704
"XLOC_001825" 25387 35872 52058 26207 34494
"XLOC_001826" 1 3 6 3 3
"XLOC_001827" 28 36 98 33 26
"XLOC_001828" 3 2 3 10 3
"XLOC_001829" 0 0 1 0 0
"XLOC_001830" 12 8 9 21 2
"XLOC_001831" 0 8 3 0 3
"XLOC_001833" 3 6 1 9 0
"XLOC_001834" 11 12 12 5 10
"XLOC_001835" 791 732 210 996 172
"XLOC_001836" 22 21 38 16 31
"XLOC_001837" 1 3 0 3 0
"XLOC_001838" 20 33 45 19 39
"XLOC_001839" 1038 754 607 447 415
"XLOC_001840" 0 2 0 0 0
"XLOC_001841" 13 31 42 18 39
"XLOC_001842" 164 169 13 87 38
"XLOC_001843" 2132 2566 2500 1731 2273
"XLOC_001844" 0 2 0 0 0
"XLOC_001846" 15296 27815 30446 18309 25911
"XLOC_001847" 184 232 473 243 59
"XLOC_001848" 2307 3156 3673 1694 2241
"XLOC_001849" 4 2 0 1 2
"XLOC_001850" 300 437 354 317 242
"XLOC_001851" 8 5 5 4 9
"XLOC_001852" 140 65 32 31 5
"XLOC_001854" 193 334 59 193 9
"XLOC_001855" 1168 1092 822 706 873
"XLOC_001856" 3654 6154 5058 4473 2435
"XLOC_001857" 1315 1307 1496 939 1039
"XLOC_001858" 477 281 342 316 340
"XLOC_001862" 1021 1061 794 605 759
"XLOC_001863" 1925 1977 5506 1570 4955
"XLOC_001864" 45 57 37 27 33
"XLOC_001866" 0 0 0 0 1
"XLOC_001867" 13 13 3 1 6
"XLOC_001870" 148 645 405 161 972
"XLOC_001871" 1914 1989 4685 1726 2776
"XLOC_001872" 8 19 20 11 16
"XLOC_001873" 948 1123 806 1196 511
"XLOC_001874" 11 60 31 13 80
"XLOC_001875" 862 669 1304 827 592
"XLOC_001876" 832 905 343 599 278
"XLOC_001877" 2025 1103 682 770 722
"XLOC_001878" 30 31 9 20 13
"XLOC_001879" 8 11 4 4 3
"XLOC_001880" 130 144 35 136 26
"XLOC_001881" 1747 1839 1259 1128 1352
"XLOC_001882" 911 1321 898 1039 510
"XLOC_001883" 1607 1246 1067 1247 710
"XLOC_001884" 3 6 1 4 0
"XLOC_001885" 128 273 163 112 189
"XLOC_001886" 1269 2376 769 966 1093
"XLOC_001887" 2 3 0 2 1
"XLOC_001888" 7 6 0 0 2
"XLOC_001889" 23 11 1 10 2
"XLOC_001890" 2 1 0 2 0
"XLOC_001891" 515 621 882 1109 585
"XLOC_001892" 402 370 390 374 429
"XLOC_001893" 2094 2799 2787 3939 3134
"XLOC_001894" 420 217 536 421 264
"XLOC_001895" 473 666 203 210 293
"XLOC_001896" 95 64 37 73 63
"XLOC_001898" 78 55 57 62 36
"XLOC_001899" 5 2 1 2 2
"XLOC_001900" 105 67 165 109 84
"XLOC_001901" 49 90 93 63 57
"XLOC_001902" 18 41 25 18 16
"XLOC_001903" 30 15 6 15 5
"XLOC_001904" 983 984 592 620 554
"XLOC_001906" 1 1 0 1 0
"XLOC_001908" 1076 876 1805 982 1878
"XLOC_001909" 1798 1242 403 1438 493
"XLOC_001910" 54 80 18 29 23
"XLOC_001913" 1375 1008 2304 1179 1840
"XLOC_001914" 3 3 4 0 0
"XLOC_001915" 8 2 1 3 2
"XLOC_001916" 1408 913 252 435 94
"XLOC_001917" 96 77 124 55 200
"XLOC_001919" 8 2 0 4 7
"XLOC_001920" 589 508 284 283 263
"XLOC_001921" 182 105 25 102 17
"XLOC_001922" 8 3 4 5 8
"XLOC_001923" 98 107 84 78 36
"XLOC_001924" 6305 5402 3293 3470 3948
"XLOC_001925" 24 26 32 16 44
"XLOC_001926" 1631 1318 935 1249 859
"XLOC_001927" 62 37 30 27 78
"XLOC_001928" 359 420 292 279 440
"XLOC_001929" 0 2 0 0 0
"XLOC_001931" 153 288 168 99 171
"XLOC_001932" 3 5 4 1 4
"XLOC_001933" 2189 1342 1704 1358 716
"XLOC_001936" 0 0 1 0 0
"XLOC_001937" 2106 1249 3152 1224 1143
"XLOC_001939" 223 106 60 197 106
"XLOC_001940" 79 22 0 56 1
"XLOC_001941" 2250 3516 875 964 861
"XLOC_001942" 58 131 8 98 110
"XLOC_001943" 100 95 136 102 87
"XLOC_001944" 35 22 14 39 7
"XLOC_001945" 1243 1118 1836 1175 1355
"XLOC_001948" 2261 2679 713 1419 510
"XLOC_001949" 297 173 232 206 306
"XLOC_001950" 8 2 0 2 1
"XLOC_001951" 0 4 1 0 0
"XLOC_001952" 232 397 316 179 345
"XLOC_001954" 25 40 7 15 6
"XLOC_001955" 11 5 0 0 1
"XLOC_001956" 7 6 1 1 1
"XLOC_001957" 8 5 0 0 1
"XLOC_001958" 26 25 2 3 5
"XLOC_001959" 2 8 0 1 1
"XLOC_001960" 9 10 8 11 1
"XLOC_001961" 0 0 1 0 0
"XLOC_001962" 6 7 7 3 6
"XLOC_001963" 0 2 2 0 0
"XLOC_001964" 603 577 511 456 476
"XLOC_001965" 31 83 49 36 42
"XLOC_001966" 0 0 1 0 0
"XLOC_001967" 0 0 0 1 0
"XLOC_001968" 82 24 37 38 24
"XLOC_001969" 217 162 49 121 39
"XLOC_001970" 558 416 27 352 53
"XLOC_001972" 0 3 0 0 0
"XLOC_001973" 66 164 48 74 93
"XLOC_001974" 764 654 164 572 147
"XLOC_001975" 3114 2706 2179 2001 2187
"XLOC_001976" 70 176 1 23 5
"XLOC_001977" 19 26 0 7 6
"XLOC_001978" 3 11 4 4 2
"XLOC_001979" 7 19 3 3 3
"XLOC_001980" 49 75 45 57 47
"XLOC_001981" 1 2 0 0 1
"XLOC_001982" 0 1 0 2 1
"XLOC_001983" 611 354 536 475 372
"XLOC_001984" 9 17 0 7 2
"XLOC_001985" 68 37 22 52 30
"XLOC_001986" 337 300 471 327 305
"XLOC_001987" 33 70 42 33 56
"XLOC_001988" 1 1 4 0 10
"XLOC_001989" 112 109 40 95 8
"XLOC_001990" 170 142 37 122 20
"XLOC_001991" 0 0 1 1 0
"XLOC_001995" 51 106 11 35 3
"XLOC_001996" 266 254 157 66 234
"XLOC_001998" 366 269 224 220 159
"XLOC_001999" 6 2 0 1 0
"XLOC_002000" 221 200 53 191 11
"XLOC_002002" 179 254 78 141 179
"XLOC_002003" 0 1 0 0 0
"XLOC_002004" 0 0 1 1 0
"XLOC_002005" 1085 960 443 804 284
"XLOC_002008" 2 9 0 1 4
"XLOC_002009" 13 21 0 5 0
"XLOC_002010" 5 9 3 8 1
"XLOC_002011" 242 281 160 292 181
"XLOC_002012" 274 424 367 291 368
"XLOC_002014" 5044 2458 6084 3712 6158
"XLOC_002015" 4 19 8 5 1
"XLOC_002016" 19 11 7 13 15
"XLOC_002017" 2 6 7 3 10
"XLOC_002019" 11133 9539 6209 6838 7214
"XLOC_002020" 23 11 17 6 10
"XLOC_002021" 4394 4411 2517 2830 2489
"XLOC_002022" 531 414 641 431 505
"XLOC_002023" 559 837 173 232 89
"XLOC_002024" 0 0 2 0 0
"XLOC_002025" 1438 1944 316 550 136
"XLOC_002026" 98 187 51 117 45
"XLOC_002027" 4 22 3 6 7
"XLOC_002028" 14 3 6 13 6
"XLOC_002029" 928 904 667 792 804
"XLOC_002030" 29 68 15 30 20
"XLOC_002031" 0 1 0 0 0
"XLOC_002032" 14 16 3 4 3
"XLOC_002033" 3 7 5 4 11
"XLOC_002034" 12 24 0 12 7
"XLOC_002035" 69 94 8 49 4
"XLOC_002036" 38 34 16 18 77
"XLOC_002037" 45 90 14 49 7
"XLOC_002038" 13 13 14 19 3
"XLOC_002039" 481 781 892 470 777
"XLOC_002040" 2 10 1 4 1
"XLOC_002043" 454 392 421 445 316
"XLOC_002044" 821 676 812 713 1016
"XLOC_002046" 46287 40370 25089 23066 43587
"XLOC_002047" 22 18 6 16 1
"XLOC_002048" 549 431 818 491 625
"XLOC_002049" 3609 2149 2736 2245 2661
"XLOC_002050" 19 45 18 18 18
"XLOC_002051" 0 0 2 0 2
"XLOC_002052" 743 399 1512 824 696
"XLOC_002053" 3008 2278 553 607 710
"XLOC_002055" 31 27 1 6 0
"XLOC_002056" 409 253 363 339 271
"XLOC_002057" 11 28 18 10 14
"XLOC_002058" 80 93 355 177 148
"XLOC_002059" 65 83 43 123 9
"XLOC_002061" 1 0 0 0 0
"XLOC_002062" 287 338 289 158 278
"XLOC_002064" 31014 19482 27476 23769 15139
"XLOC_002065" 2678 4113 2059 2093 1340
"XLOC_002066" 3213 2366 2040 1924 2096
"XLOC_002067" 672 584 1247 1063 395
"XLOC_002068" 26 30 8 28 1
"XLOC_002069" 19 23 2 21 1
"XLOC_002071" 1 0 1 1 0
"XLOC_002072" 12 26 6 10 12
"XLOC_002073" 13 31 11 10 10
"XLOC_002074" 0 5 2 0 10
"XLOC_002075" 15 19 10 18 4
"XLOC_002076" 192334 399023 359536 287002 337133
"XLOC_002077" 6292 6671 3988 5548 1871
"XLOC_002078" 2177 1907 1315 1476 459
"XLOC_002079" 718 686 739 366 675
"XLOC_002080" 12 17 17 9 9
"XLOC_002081" 2 1 0 0 0
"XLOC_002084" 1 1 1 0 0
"XLOC_002086" 2 8 2 2 0
"XLOC_002087" 381 904 831 469 594
"XLOC_002088" 174 302 71 137 158
"XLOC_002089" 1019 885 1092 1145 940
"XLOC_002090" 0 1 0 1 0
"XLOC_002092" 35 39 18 22 17
"XLOC_002093" 0 1 0 0 0
"XLOC_002094" 1020 891 1454 861 1132
"XLOC_002095" 277 181 439 269 187
"XLOC_002096" 368 262 104 321 92
"XLOC_002097" 5 6 39 19 16
"XLOC_002098" 119 69 1123 536 284
"XLOC_002099" 0 1 0 0 0
"XLOC_002100" 0 0 0 0 3
"XLOC_002101" 121 78 37 114 14
"XLOC_002102" 6584 5710 5616 9114 3614
"XLOC_002103" 295 233 579 333 340
"XLOC_002104" 680 497 603 561 444
"XLOC_002105" 11 37 3 19 4
"XLOC_002106" 15 32 4 20 13
"XLOC_002107" 17 33 32 26 9
"XLOC_002108" 4 3 9 4 3
"XLOC_002109" 2 0 0 2 0
"XLOC_002110" 224 268 196 289 87
"XLOC_002111" 1164 1917 54 542 84
"XLOC_002112" 1129 1712 81 451 172
"XLOC_002113" 492 515 361 411 328
"XLOC_002114" 1421 1434 1606 1100 1711
"XLOC_002115" 248 323 355 247 216
"XLOC_002116" 2194 1731 384 370 303
"XLOC_002117" 14 12 0 4 0
"XLOC_002118" 741 721 886 674 896
"XLOC_002119" 26 62 2 3 9
"XLOC_002120" 326 437 108 178 120
"XLOC_002121" 5 4 1 7 2
"XLOC_002122" 0 0 0 1 0
"XLOC_002125" 0 0 0 0 1
"XLOC_002126" 5 8 2 3 3
"XLOC_002127" 2385 1583 1531 1276 1809
"XLOC_002130" 99 312 8 112 5
"XLOC_002131" 36 91 45 69 54
"XLOC_002133" 0 1 1 0 0
"XLOC_002135" 137 56 37 61 31
"XLOC_002136" 597 767 605 731 579
"XLOC_002139" 0 0 0 1 0
"XLOC_002140" 592 329 543 442 420
"XLOC_002141" 11 20 7 5 9
"XLOC_002142" 1868 481 401 397 455
"XLOC_002144" 2263 1993 1166 1236 1233
"XLOC_002146" 6 8 0 4 2
"XLOC_002147" 15 28 16 14 7
"XLOC_002148" 2318 2461 983 1941 1194
"XLOC_002149" 2 8 4 2 3
"XLOC_002150" 1252 1158 4702 1269 1713
"XLOC_002151" 0 0 0 2 0
"XLOC_002152" 1123 2013 420 953 561
"XLOC_002153" 0 0 0 1 0
"XLOC_002155" 81 130 37 93 56
"XLOC_002157" 18716 14079 17853 14381 9743
"XLOC_002158" 69 217 42 86 68
"XLOC_002159" 84 143 130 90 62
"XLOC_002160" 1 0 0 0 0
"XLOC_002161" 110 182 234 142 57
"XLOC_002162" 381 602 709 595 428
"XLOC_002164" 1055 625 1033 763 569
"XLOC_002165" 25 63 10 21 12
"XLOC_002166" 39 52 5 14 49
"XLOC_002167" 64 80 2 55 1
"XLOC_002168" 39 37 7 27 11
"XLOC_002169" 906 1011 722 785 486
"XLOC_002170" 1204 598 1312 611 745
"XLOC_002171" 1 9 4 1 1
"XLOC_002172" 74 38 20 24 11
"XLOC_002173" 1419 1472 1678 1160 1302
"XLOC_002174" 1446 1010 4220 1981 1589
"XLOC_002177" 45 438 0 8 11
"XLOC_002178" 4 41 43 15 9
"XLOC_002179" 36 78 6 59 10
"XLOC_002180" 0 0 0 0 1
"XLOC_002181" 166 202 169 149 68
"XLOC_002183" 5 8 2 2 2
"XLOC_002184" 66 74 101 43 53
"XLOC_002185" 127 91 24 74 11
"XLOC_002186" 2454 2588 2077 2509 1901
"XLOC_002187" 6 6 0 4 0
"XLOC_002188" 10 21 8 24 8
"XLOC_002189" 445 906 2041 1538 978
"XLOC_002190" 5 0 2 0 3
"XLOC_002191" 7 16 2 15 0
"XLOC_002192" 4 10 0 7 0
"XLOC_002194" 1 1 0 0 0
"XLOC_002195" 218 157 94 89 35
"XLOC_002196" 162 145 74 139 83
"XLOC_002197" 363 280 555 256 699
"XLOC_002198" 1842 1260 554 1163 421
"XLOC_002199" 937 846 869 510 760
"XLOC_002200" 26 56 12 17 5
"XLOC_002201" 58 40 32 32 20
"XLOC_002202" 15 34 0 1 2
"XLOC_002203" 6 20 8 13 3
"XLOC_002204" 243 368 247 1734 178
"XLOC_002205" 11 17 40 9 22
"XLOC_002206" 432 608 144 359 113
"XLOC_002208" 2570 2153 3112 3823 3908
"XLOC_002209" 58 64 29 21 9
"XLOC_002210" 3248 4268 1857 2052 1222
"XLOC_002212" 218 102 45 84 10
"XLOC_002213" 7852 3957 6440 3816 4577
"XLOC_002214" 150 177 86 100 60
"XLOC_002215" 2614 1862 2568 1910 1825
"XLOC_002238" 429 355 279 245 262
"XLOC_002239" 1516 1167 1601 1190 1480
"XLOC_002240" 1 2 1 1 0
"XLOC_002241" 245 601 332 273 233
"XLOC_002242" 34 26 11 21 8
"XLOC_002243" 15 18 8 12 6
"XLOC_002244" 2113 1500 926 933 408
"XLOC_002245" 1 0 1 1 0
"XLOC_002246" 45 169 47 37 70
"XLOC_002247" 1 0 1 2 0
"XLOC_002248" 415 313 118 262 60
"XLOC_002249" 0 2 0 0 1
"XLOC_002250" 4747 2873 6299 2960 4022
"XLOC_002252" 94 16 3 12 1
"XLOC_002253" 8201 10101 19881 6222 10755
"XLOC_002254" 940 800 844 1029 449
"XLOC_002255" 22 14 9 19 1
"XLOC_002256" 56 54 58 27 58
"XLOC_002257" 7454 4432 8391 6992 4132
"XLOC_002258" 1 1 3 0 1
"XLOC_002259" 3479 2520 2794 2385 1973
"XLOC_002262" 161 182 55 159 59
"XLOC_002263" 1199 1269 1205 1068 607
"XLOC_002264" 110 85 82 32 101
"XLOC_002265" 1414 1261 750 1384 1096
"XLOC_002267" 5435 9933 12506 5405 8831
"XLOC_002268" 5 6 8 3 2
"XLOC_002269" 582 893 796 651 326
"XLOC_002270" 1 1 2 0 0
"XLOC_002271" 145 125 125 92 69
"XLOC_002272" 27 27 56 34 23
"XLOC_002273" 289 511 238 268 187
"XLOC_002274" 2362 3193 1633 1737 1029
"XLOC_002275" 51070 59706 61130 38740 41167
"XLOC_002276" 2750 3965 2048 4311 2050
"XLOC_002277" 4081 2200 3454 2657 2501
"XLOC_002278" 0 0 1 0 2
"XLOC_002279" 397 302 315 199 258
"XLOC_002280" 645 264 455 243 114
"XLOC_002281" 149 125 122 100 63
"XLOC_002283" 4114 3990 2745 2880 2122
"XLOC_002285" 5473 4079 3847 4430 2112
"XLOC_002286" 1776 1103 2000 1744 947
"XLOC_002288" 281 484 181 159 180
"XLOC_002289" 119 221 125 109 105
"XLOC_002290" 1 1 2 1 0
"XLOC_002291" 2714 2654 725 1392 854
"XLOC_002292" 161 185 136 137 93
"XLOC_002293" 2360 905 748 738 823
"XLOC_002294" 0 8 7 2 2
"XLOC_002296" 445 580 479 482 247
"XLOC_002297" 44519 35559 29432 33175 21099
"XLOC_002298" 86 161 292 129 77
"XLOC_002299" 162 236 137 134 67
"XLOC_002300" 17 22 15 26 24
"XLOC_002301" 595 493 1020 554 478
"XLOC_002302" 2756 1811 1774 1728 1448
"XLOC_002303" 664 740 759 456 351
"XLOC_002305" 0 2 0 0 1
"XLOC_002306" 1556 1311 2083 1248 872
"XLOC_002307" 1 0 2 1 1
"XLOC_002308" 665 521 412 361 203
"XLOC_002309" 1 4 0 1 2
"XLOC_002310" 11591 10935 4828 9663 2350
"XLOC_002311" 716 505 660 411 408
"XLOC_002312" 1985 2835 1918 1825 795
"XLOC_002313" 252 241 225 208 105
"XLOC_002314" 401 358 535 440 203
"XLOC_002315" 44 79 45 37 8
"XLOC_002316" 4 1 2 3 1
"XLOC_002317" 3 12 2 2 8
"XLOC_002318" 844 866 983 537 613
"XLOC_002319" 2247 2914 1386 1486 813
"XLOC_002320" 0 3 0 0 0
"XLOC_002321" 812 549 1394 760 473
"XLOC_002322" 5 16 8 4 10
"XLOC_002323" 152 153 215 67 103
"XLOC_002324" 7 1 6 2 3
"XLOC_002325" 14 44 3 12 5
"XLOC_002326" 287 443 538 316 133
"XLOC_002327" 1146 1558 296 727 96
"XLOC_002328" 322 291 165 95 168
"XLOC_002329" 1 1 2 2 0
"XLOC_002330" 1052 2325 374 1127 94
"XLOC_002331" 9 36 60 41 32
"XLOC_002333" 2 2 5 2 0
"XLOC_002334" 6 10 11 8 4
"XLOC_002336" 0 0 0 0 1
"XLOC_002337" 2172 2864 2539 1823 875
"XLOC_002338" 6 5 11 6 1
"XLOC_002339" 1074 1116 727 753 617
"XLOC_002340" 1873 1432 1393 1014 1375
"XLOC_002341" 135 173 227 126 281
"XLOC_002343" 1 1 0 0 2
"XLOC_002345" 5 5 6 1 4
"XLOC_002346" 227 407 31 223 30
"XLOC_002347" 7 15 5 9 4
"XLOC_002348" 181 311 22 172 76
"XLOC_002349" 157 312 72 197 133
"XLOC_002350" 724 554 1644 846 766
"XLOC_002366" 1 1 1 1 2
"XLOC_002370" 1042 673 825 980 696
"XLOC_002371" 1 7 7 7 3
"XLOC_002372" 21 72 12 15 26
"XLOC_002373" 186 176 253 119 152
"XLOC_002374" 3383 1712 4830 2418 824
"XLOC_002375" 2442 4972 4033 2652 2218
"XLOC_002376" 797 1011 1276 834 365
"XLOC_002377" 1 8 4 1 4
"XLOC_002378" 2826 2311 3472 2105 1605
"XLOC_002379" 0 2 0 1 1
"XLOC_002380" 1 2 1 1 2
"XLOC_002381" 1953 2041 1842 1439 826
"XLOC_002383" 3950 2053 2876 3006 1058
"XLOC_002384" 1 4 0 0 0
"XLOC_002385" 8 18 7 9 3
"XLOC_002386" 1206 1016 896 907 721
"XLOC_002400" 31 21 20 35 9
"XLOC_002401" 7 26 34 21 35
"XLOC_002402" 5 21 2 3 0
"XLOC_002403" 24 22 21 10 4
"XLOC_002404" 6 3 6 5 1
"XLOC_002405" 10 8 11 3 28
"XLOC_002406" 6 22 14 7 2
"XLOC_002407" 27 45 30 19 12
"XLOC_002408" 19 25 50 21 15
"XLOC_002409" 2 9 4 11 0
"XLOC_002410" 19 92 4 14 1
"XLOC_002411" 28 79 20 23 19
"XLOC_002412" 85 44 53 24 18
"XLOC_002413" 506 308 648 359 453
"XLOC_002414" 9 0 30 5 1
"XLOC_002415" 26 27 3 19 3
"XLOC_002416" 10 6 22 3 8
"XLOC_002417" 54 50 16 29 9
"XLOC_002418" 29 20 4 6 0
"XLOC_002419" 62 119 105 57 74
"XLOC_002420" 89 184 52 74 15
"XLOC_002421" 63 96 36 49 7
"XLOC_002422" 48 90 9 46 5
"XLOC_002423" 55 42 17 28 31
"XLOC_002424" 4 18 2 1 1
"XLOC_002425" 8 7 3 5 4
"XLOC_002426" 54 13 18 21 24
"XLOC_002427" 155 82 402 329 148
"XLOC_002428" 146 119 52 138 75
"XLOC_002429" 68 72 36 76 26
"XLOC_002430" 223 96 132 51 149
"XLOC_002431" 310 264 103 181 123
"XLOC_002432" 16 11 55 21 47
"XLOC_002433" 639 471 1099 432 1231
"XLOC_002434" 23 42 5 42 0
"XLOC_002435" 10 24 4 8 1
"XLOC_002436" 5 12 30 8 16
"XLOC_002437" 42 58 28 22 13
"XLOC_002438" 119 175 319 73 225
"XLOC_002439" 10 6 17 0 60
"XLOC_002440" 14 3 39 1 124
"XLOC_002441" 105 110 22 56 6
"XLOC_002442" 2 7 30 2 42
"XLOC_002443" 14 24 210 28 292
"XLOC_002444" 3 2 64 2 43
"XLOC_002445" 99 78 64 57 49
"XLOC_002446" 354 187 822 312 520
"XLOC_002447" 5 1 16 10 10
"XLOC_002448" 9 16 3 21 5
"XLOC_002449" 16 15 33 5 18
"XLOC_002450" 62 56 5 41 1
"XLOC_002451" 4 133 93 0 1
"XLOC_002452" 55 82 190 110 158
"XLOC_002453" 23 9 36 10 3
"XLOC_002454" 3 5 32 4 9
"XLOC_002455" 24 0 15 10 6
"XLOC_002456" 316 403 815 221 2048
"XLOC_002457" 20 33 37 19 35
"XLOC_002458" 101 207 127 68 121
"XLOC_002459" 67 101 130 59 78
"XLOC_002460" 80 70 62 35 26
"XLOC_002461" 46 36 37 32 10
"XLOC_002462" 37 52 123 55 58
"XLOC_002463" 128 89 20 59 33
"XLOC_002464" 13 20 13 10 4
"XLOC_002465" 14 8 16 26 14
"XLOC_002466" 3 3 42 16 12
"XLOC_002467" 16 22 24 20 58
"XLOC_002468" 83 73 91 84 16
"XLOC_002469" 79 46 32 70 1
"XLOC_002470" 7 1 23 1 26
"XLOC_002471" 21 0 21 2 7
"XLOC_002472" 9 11 3 3 2
"XLOC_002473" 18 29 8 5 1
"XLOC_002474" 207 237 619 122 1154
"XLOC_002475" 26 5 61 14 57
"XLOC_002476" 20 6 42 14 17
"XLOC_002477" 126 154 111 90 76
"XLOC_002478" 11 8 31 19 14
"XLOC_002479" 68 54 137 29 51
"XLOC_002480" 122 99 36 139 11
"XLOC_002481" 137 108 58 76 25
"XLOC_002482" 4 1 13 2 58
"XLOC_002483" 6 7 25 7 20
"XLOC_002484" 22 17 27 8 13
"XLOC_002485" 357 121 727 455 229
"XLOC_002486" 36 41 118 30 81
"XLOC_002487" 23 19 28 24 13
"XLOC_002488" 25 18 1 21 3
"XLOC_002489" 32 27 160 11 44
"XLOC_002490" 67 48 58 53 19
"XLOC_002491" 10 25 4 1 4
"XLOC_002492" 79 181 62 60 104
"XLOC_002493" 1281 853 2244 748 1550
"XLOC_002494" 2 12 12 5 33
"XLOC_002495" 0 1 0 1 5
"XLOC_002496" 10 23 20 4 204
"XLOC_002497" 3 9 1 0 22
"XLOC_002498" 1 4 3 0 15
"XLOC_002499" 260 93 44 36 56
"XLOC_002500" 12 48 10 10 13
"XLOC_002501" 187 128 254 134 261
"XLOC_002502" 68 44 109 62 124
"XLOC_002503" 22 21 20 29 7
"XLOC_002504" 37 87 10 5 7
"XLOC_002505" 4 12 3 1 1
"XLOC_002506" 53 61 14 55 32
"XLOC_002507" 104 151 63 119 74
"XLOC_002508" 26 8 12 21 16
"XLOC_002509" 4 4 6 0 2
"XLOC_002510" 5 33 27 15 10
"XLOC_002511" 12 7 45 14 30
"XLOC_002512" 266 272 349 406 263
"XLOC_002513" 25 20 15 16 28
"XLOC_002514" 31 13 37 11 31
"XLOC_002515" 10 27 35 17 47
"XLOC_002516" 882 671 485 588 909
"XLOC_002517" 843 831 1279 924 911
"XLOC_002518" 57 69 21 41 4
"XLOC_002519" 20 28 5 22 3
"XLOC_002520" 76 96 131 78 96
"XLOC_002521" 11 10 11 9 0
"XLOC_002522" 25 17 5 19 5
"XLOC_002523" 15 8 29 7 13
"XLOC_002524" 6 18 2 10 0
"XLOC_002525" 14 26 5 12 11
"XLOC_002526" 214 151 504 128 196
"XLOC_002527" 5 4 14 4 11
"XLOC_002528" 291 168 165 146 134
"XLOC_002529" 171 236 325 207 340
"XLOC_002530" 97 100 37 109 4
"XLOC_002531" 65 91 46 44 51
"XLOC_002532" 47 90 67 75 39
"XLOC_002533" 36 45 46 26 26
"XLOC_002534" 25 28 28 18 10
"XLOC_002535" 55 71 86 37 80
"XLOC_002536" 36 83 83 50 75
"XLOC_002537" 39 32 0 7 1
"XLOC_002538" 58 73 198 60 171
"XLOC_002539" 57 51 69 53 64
"XLOC_002540" 24 9 3 4 5
"XLOC_002541" 55 56 10 21 14
"XLOC_002542" 137 168 254 117 219
"XLOC_002543" 37 6 13 34 9
"XLOC_002544" 11 12 3 8 4
"XLOC_002545" 208 221 124 209 146
"XLOC_002546" 104 98 582 146 319
"XLOC_002547" 61 33 35 50 14
"XLOC_002548" 15 8 34 21 14
"XLOC_002549" 403 292 2814 625 2019
"XLOC_002550" 2 79 0 3 23
"XLOC_002551" 28 26 86 37 77
"XLOC_002552" 1 3 7 5 14
"XLOC_002553" 26 54 31 22 6
"XLOC_002554" 44 57 70 95 95
"XLOC_002555" 29 24 11 10 3
"XLOC_002556" 18 17 14 18 15
"XLOC_002557" 93 164 492 117 253
"XLOC_002558" 2 2 46 6 28
"XLOC_002559" 122 115 542 118 647
"XLOC_002560" 417 523 910 705 693
"XLOC_002561" 274 291 118 124 196
"XLOC_002562" 12 12 7 8 5
"XLOC_002563" 6 25 14 12 29
"XLOC_002564" 0 1 192 0 0
"XLOC_002565" 0 0 14 0 0
"XLOC_002566" 12 4 39 10 2
"XLOC_002567" 23 10 64 13 57
"XLOC_002568" 9 8 32 8 6
"XLOC_002569" 0 1 29 3 3
"XLOC_002570" 27 20 31 15 16
"XLOC_002571" 16 30 38 10 64
"XLOC_002572" 32 67 0 16 4
"XLOC_002573" 35 61 75 24 87
"XLOC_002574" 12 17 2 1 2
"XLOC_002575" 23 18 18 6 25
"XLOC_002576" 13 8 2 1 3
"XLOC_002577" 28 28 30 15 27
"XLOC_002578" 11 14 5 3 4
"XLOC_002579" 5 8 25 5 17
"XLOC_002580" 56 36 100 23 57
"XLOC_002581" 198 207 181 78 258
"XLOC_002582" 25 30 78 23 48
"XLOC_002583" 16 31 33 16 50
"XLOC_002584" 47 34 20 16 12
"XLOC_002585" 10 19 28 6 22
"XLOC_002586" 809 722 903 801 488
"XLOC_002587" 1140 838 1193 1114 1354
"XLOC_002588" 30 7 141 92 16
"XLOC_002589" 12 10 5 5 1
"XLOC_002590" 1259 936 1045 169 714
"XLOC_002591" 281 144 148 121 190
"XLOC_002592" 29 25 20 18 14
"XLOC_002593" 38 24 44 14 41
"XLOC_002594" 6 44 14 7 40
"XLOC_002595" 502 153 26 24 18
"XLOC_002596" 6 1 0 0 0
"XLOC_002597" 11 3 1 0 0
"XLOC_002598" 45 7 4 4 37
"XLOC_002599" 24 8 2 1 0
"XLOC_002600" 44 18 62 19 45
"XLOC_002601" 22 15 22 12 18
"XLOC_002602" 7 11 1 3 2
"XLOC_002603" 51 32 8 30 2
"XLOC_002604" 17 9 6 7 5
"XLOC_002605" 6 8 7 25 6
"XLOC_002606" 17 17 18 15 4
"XLOC_002607" 7 9 7 4 13
"XLOC_002608" 22 24 82 52 34
"XLOC_002609" 23 27 22 55 4
"XLOC_002610" 151 200 297 126 252
"XLOC_002611" 24 45 105 17 100
"XLOC_002612" 11 13 6 4 7
"XLOC_002613" 9 10 50 12 2
"XLOC_002614" 52 81 101 49 103
"XLOC_002615" 19 23 16 12 1
"XLOC_002616" 17 29 38 24 21
"XLOC_002617" 3370 6255 928 3593 1640
"XLOC_002620" 6 15 3 10 2
"XLOC_002621" 19 26 5 17 0
"XLOC_002622" 16 31 3 20 1
"XLOC_002623" 85 24 39 3 38
"XLOC_002624" 11 18 28 9 19
"XLOC_002625" 25 14 37 27 16
"XLOC_002626" 21 59 13 21 5
"XLOC_002627" 15 24 9 9 3
"XLOC_002628" 5 35 20 12 21
"XLOC_002629" 17 29 133 12 59
"XLOC_002630" 48 192 24 49 1
"XLOC_002631" 40 53 16 29 11
"XLOC_002632" 13 19 6 6 3
"XLOC_002633" 15 12 3 4 0
"XLOC_002634" 362 144 344 151 423
"XLOC_002635" 11 25 7 9 2
"XLOC_002636" 4 10 11 11 6
"XLOC_002637" 43 40 13 9 10
"XLOC_002638" 21 39 4 5 2
"XLOC_002639" 27 2 39 8 8
"XLOC_002640" 19 28 58 16 67
"XLOC_002641" 11 19 3 10 4
"XLOC_002642" 848 940 760 860 805
"XLOC_002643" 40 8 39 25 5
"XLOC_002644" 5 1 2 2 2
"XLOC_002645" 496 413 362 444 349
"XLOC_002646" 4664 2707 3225 2329 3232
"XLOC_002647" 416 478 888 526 317
"XLOC_002648" 2162 1250 980 1019 762
"XLOC_002649" 712 676 616 516 406
"XLOC_002650" 2 4 5 6 2
"XLOC_002652" 1753 1199 1905 1482 2063
"XLOC_002653" 3540 2441 4102 2907 3890
"XLOC_002656" 42 34 20 12 35
"XLOC_002658" 0 0 0 0 1
"XLOC_002661" 2941 2973 4218 4270 1948
"XLOC_002662" 0 0 0 0 1
"XLOC_002663" 34 68 21 36 15
"XLOC_002664" 5 10 2 2 3
"XLOC_002665" 2154 1234 4599 3137 2266
"XLOC_002666" 2037 1168 3723 1819 1154
"XLOC_002667" 133 131 150 53 136
"XLOC_002668" 18 17 29 11 5
"XLOC_002669" 3103 1864 976 2341 990
"XLOC_002670" 182 134 253 154 213
"XLOC_002671" 5160 3981 2531 3916 946
"XLOC_002672" 3 1 3 4 1
"XLOC_002673" 0 0 0 0 1
"XLOC_002676" 4 36 14 5 4
"XLOC_002677" 57 51 25 34 27
"XLOC_002678" 3217 2657 1818 2314 1014
"XLOC_002679" 549 588 182 449 146
"XLOC_002680" 130 152 127 140 122
"XLOC_002681" 299 151 166 174 105
"XLOC_002682" 8 2 4 4 3
"XLOC_002683" 222 365 165 180 117
"XLOC_002684" 2 3 6 2 5
"XLOC_002685" 32 56 48 35 22
"XLOC_002686" 53 58 48 35 12
"XLOC_002687" 131 101 142 101 137
"XLOC_002688" 490 365 664 512 487
"XLOC_002689" 141 149 328 149 201
"XLOC_002690" 81 87 79 61 34
"XLOC_002691" 38 47 26 19 18
"XLOC_002692" 132 144 122 64 134
"XLOC_002693" 344 169 262 457 82
"XLOC_002694" 870 979 928 947 824
"XLOC_002695" 2 1 5 1 0
"XLOC_002697" 195 190 227 134 119
"XLOC_002698" 2 4 2 2 1
"XLOC_002699" 492 499 491 411 173
"XLOC_002700" 177 198 130 181 75
"XLOC_002701" 1515 1275 1294 1153 700
"XLOC_002702" 45822 21401 10649 16673 12661
"XLOC_002703" 2103 1581 1925 1578 989
"XLOC_002704" 3 11 3 1 2
"XLOC_002705" 1 1 1 0 0
"XLOC_002707" 347 323 133 309 141
"XLOC_002708" 192 260 39 135 8
"XLOC_002709" 300 423 502 213 409
"XLOC_002710" 2644 2301 3962 2123 3781
"XLOC_002712" 114 107 41 112 47
"XLOC_002713" 10105 10043 13351 12493 5790
"XLOC_002714" 1366 1828 2462 1103 1865
"XLOC_002715" 34 73 50 28 59
"XLOC_002716" 8 3 2 2 0
"XLOC_002717" 26 17 17 7 27
"XLOC_002718" 474 258 1047 478 680
"XLOC_002719" 61 35 18 19 21
"XLOC_002720" 56 174 40 44 56
"XLOC_002721" 85 118 41 74 29
"XLOC_002722" 145 93 36 109 22
"XLOC_002723" 16 10 31 20 23
"XLOC_002725" 194 488 536 990 1792
"XLOC_002729" 568 539 60 300 159
"XLOC_002730" 1445 1182 1667 1181 1433
"XLOC_002731" 515 333 791 454 415
"XLOC_002732" 0 4 1 1 0
"XLOC_002733" 268 297 45 166 26
"XLOC_002734" 126 176 185 80 102
"XLOC_002735" 1 2 1 0 0
"XLOC_002736" 3775 3061 882 2203 1382
"XLOC_002737" 12 13 1 11 2
"XLOC_002738" 189 421 144 243 211
"XLOC_002739" 9 6 29 7 7
"XLOC_002741" 10 4 8 2 1
"XLOC_002742" 101467 44142 7212 40784 1609
"XLOC_002743" 154 433 175 233 120
"XLOC_002744" 19 17 17 20 18
"XLOC_002745" 442 513 154 344 25
"XLOC_002746" 1057 1751 769 879 900
"XLOC_002747" 145 152 215 110 122
"XLOC_002748" 11 7 12 5 2
"XLOC_002749" 1 3 5 2 2
"XLOC_002750" 19222 12358 16038 27155 6700
"XLOC_002751" 0 1 0 1 0
"XLOC_002752" 0 1 1 0 0
"XLOC_002753" 1051 1096 395 887 190
"XLOC_002754" 690 505 829 569 505
"XLOC_002755" 133 156 122 82 164
"XLOC_002756" 0 1 1 0 0
"XLOC_002757" 8 17 4 8 5
"XLOC_002758" 8 20 35 15 47
"XLOC_002759" 385 535 190 528 195
"XLOC_002760" 2 1 0 0 0
"XLOC_002761" 4 8 5 1 3
"XLOC_002762" 1 2 1 1 0
"XLOC_002763" 435 611 553 388 307
"XLOC_002764" 19 51 4 23 10
"XLOC_002765" 26881 22556 15508 10479 13529
"XLOC_002766" 3 7 0 0 0
"XLOC_002767" 42 110 21 80 9
"XLOC_002768" 10 18 4 18 2
"XLOC_002769" 999 1364 718 1019 478
"XLOC_002770" 5858 4699 5602 4254 5317
"XLOC_002771" 534 698 663 485 416
"XLOC_002772" 185 227 116 121 142
"XLOC_002773" 86 216 6 122 6
"XLOC_002775" 3102 3361 5816 2790 4792
"XLOC_002776" 17 13 39 11 40
"XLOC_002777" 2176 1818 2831 1363 1804
"XLOC_002778" 7171 3244 4815 6201 2779
"XLOC_002779" 52 109 10 42 7
"XLOC_002780" 90 153 46 89 25
"XLOC_002781" 8 17 1 9 0
"XLOC_002782" 136 260 169 159 214
"XLOC_002783" 111 174 218 184 125
"XLOC_002784" 4 5 12 4 2
"XLOC_002785" 2 2 12 3 2
"XLOC_002786" 1182 826 1268 732 787
"XLOC_002787" 740 1270 990 691 860
"XLOC_002788" 191 1153 1618 548 503
"XLOC_002789" 1229 3813 2885 1288 2226
"XLOC_002790" 935 714 251 632 113
"XLOC_002791" 16 20 21 22 18
"XLOC_002792" 2378 1054 2805 2696 834
"XLOC_002793" 1592 877 1182 1710 548
"XLOC_002794" 1401 1263 507 1089 156
"XLOC_002795" 445 365 585 444 281
"XLOC_002796" 675 638 1430 1021 334
"XLOC_002797" 862 962 461 623 337
"XLOC_002798" 527 302 621 945 185
"XLOC_002799" 5693 3356 6139 4044 4084
"XLOC_002800" 492 637 789 642 486
"XLOC_002801" 1713 1649 1966 1763 1673
"XLOC_002802" 212 175 261 118 194
"XLOC_002803" 4550 2709 4595 2565 3355
"XLOC_002804" 1089 1145 1076 921 818
"XLOC_002805" 177 387 271 201 298
"XLOC_002813" 650 427 831 559 430
"XLOC_002814" 101 184 179 80 78
"XLOC_002815" 2933 2780 2896 3126 1926
"XLOC_002816" 67 34 29 48 36
"XLOC_002818" 1048 801 999 824 806
"XLOC_002819" 1224 1322 628 712 439
"XLOC_002821" 24 20 60 21 32
"XLOC_002822" 1791 1459 465 1716 160
"XLOC_002823" 18 5 9 8 2
"XLOC_002824" 1 0 1 1 1
"XLOC_002825" 1 0 0 2 1
"XLOC_002826" 4 5 10 4 7
"XLOC_002827" 0 0 7 11 0
"XLOC_002828" 3 3 3 3 0
"XLOC_002829" 46 50 57 35 10
"XLOC_002830" 2 4 0 0 0
"XLOC_002831" 6652 14060 9798 7677 9228
"XLOC_002832" 744 605 483 557 331
"XLOC_002833" 4 10 8 6 0
"XLOC_002834" 415 877 168 808 518
"XLOC_002837" 33 48 14 22 15
"XLOC_002838" 117 145 69 91 52
"XLOC_002840" 145 201 348 116 315
"XLOC_002841" 0 3 0 2 0
"XLOC_002842" 220 161 197 201 210
"XLOC_002843" 327 491 39 136 144
"XLOC_002844" 283 494 153 270 195
"XLOC_002845" 47 38 61 75 17
"XLOC_002846" 274 708 11 228 1202
"XLOC_002847" 176 245 249 185 82
"XLOC_002848" 699 728 249 435 392
"XLOC_002850" 119 213 82 346 260
"XLOC_002851" 24 37 10 12 3
"XLOC_002853" 1117 955 708 902 994
"XLOC_002854" 589 648 451 350 316
"XLOC_002855" 500 285 208 158 419
"XLOC_002857" 0 3 0 1 0
"XLOC_002858" 10 22 5 9 6
"XLOC_002859" 3844 2624 3647 3852 3285
"XLOC_002860" 5527 3906 3592 3750 3317
"XLOC_002861" 69 66 7 43 1
"XLOC_002862" 7 10 3 8 4
"XLOC_002864" 625 574 200 489 199
"XLOC_002865" 43 117 23 94 31
"XLOC_002866" 268 137 294 182 196
"XLOC_002867" 74 168 26 52 94
"XLOC_002868" 2040 2116 2044 4061 389
"XLOC_002871" 0 1 0 0 0
"XLOC_002872" 3 0 3 7 0
"XLOC_002873" 676 712 561 541 431
"XLOC_002874" 1238 848 1384 937 813
"XLOC_002875" 144 198 119 89 131
"XLOC_002876" 5 7 2 3 1
"XLOC_002877" 58 88 20 74 10
"XLOC_002879" 230 210 60 153 70
"XLOC_002880" 97 7 93 13 23
"XLOC_002881" 1774 1242 1611 1162 1512
"XLOC_002882" 8 9 3 10 1
"XLOC_002883" 2751 497 5172 2584 1908
"XLOC_002884" 3693 2820 4983 3146 2747
"XLOC_002885" 14 25 22 5 16
"XLOC_002886" 29 18 12 10 5
"XLOC_002887" 287 370 115 169 242
"XLOC_002888" 135 153 143 108 70
"XLOC_002889" 48 106 18 51 17
"XLOC_002890" 1457 1159 2092 938 1230
"XLOC_002891" 2628 1537 1273 1602 890
"XLOC_002892" 199 164 347 155 93
"XLOC_002893" 57 75 24 42 12
"XLOC_002894" 0 0 0 0 2
"XLOC_002896" 0 0 1 2 0
"XLOC_002897" 2812 3629 1025 1823 1238
"XLOC_002898" 15 13 2 15 0
"XLOC_002899" 1 6 0 1 0
"XLOC_002901" 1505 1469 576 671 1106
"XLOC_002902" 12577 1528 473 985 764
"XLOC_002903" 1 3 0 2 2
"XLOC_002904" 292 285 213 190 186
"XLOC_002905" 399 316 343 250 125
"XLOC_002906" 5748 4619 5541 4947 2793
"XLOC_002907" 2086 1223 1223 977 844
"XLOC_002910" 1 1 1 0 0
"XLOC_002911" 496 432 620 508 455
"XLOC_002913" 32 30 13 22 19
"XLOC_002914" 6 44 4 1 0
"XLOC_002915" 20 8 27 13 10
"XLOC_002916" 491 673 620 392 532
"XLOC_002917" 1823 1490 2261 1090 1856
"XLOC_002918" 521 450 645 520 466
"XLOC_002919" 15 12 15 7 7
"XLOC_002920" 684 962 783 517 682
"XLOC_002921" 1823 1490 2261 1090 1856
"XLOC_002922" 63 37 186 144 81
"XLOC_002923" 1865 2104 2477 3364 879
"XLOC_002924" 2759 2591 1581 2136 778
"XLOC_002925" 23 16 52 22 25
"XLOC_002926" 195 152 196 127 60
"XLOC_002927" 1179 3157 2696 982 1570
"XLOC_002928" 5966 4315 4299 4533 2473
"XLOC_002929" 1347 636 352 863 93
"XLOC_002930" 8 3 10 3 2
"XLOC_002931" 1803 1152 1891 1493 1233
"XLOC_002932" 3 6 5 3 0
"XLOC_002934" 4893 3602 7524 6060 4096
"XLOC_002935" 0 1 0 0 0
"XLOC_002939" 0 2 0 1 0
"XLOC_002940" 4 4 0 8 3
"XLOC_002941" 419 288 409 369 253
"XLOC_002942" 6109 4218 4367 4043 2910
"XLOC_002943" 729 530 219 431 132
"XLOC_002944" 11 19 1 10 8
"XLOC_002945" 197 240 411 214 320
"XLOC_002946" 108 90 100 64 170
"XLOC_002948" 1 0 0 0 0
"XLOC_002949" 16 62 27 42 77
"XLOC_002953" 2591 2652 3940 3888 1907
"XLOC_002954" 0 0 0 0 4
"XLOC_002955" 3956 265 698 467 289
"XLOC_002956" 31 1 4 7 6
"XLOC_002957" 117 115 127 108 89
"XLOC_002961" 84 316 163 55 63
"XLOC_002963" 6 8 0 1 0
"XLOC_002965" 4860 3917 2796 3964 2053
"XLOC_002966" 899 347 570 480 488
"XLOC_002968" 0 0 0 0 1
"XLOC_002969" 2887 1838 2191 2130 1629
"XLOC_002970" 138 98 120 116 58
"XLOC_002971" 0 0 1 1 0
"XLOC_002972" 4231 2899 1940 2371 1613
"XLOC_002973" 615 615 416 426 325
"XLOC_002974" 3596 1444 2087 1605 2251
"XLOC_002975" 70 54 128 86 74
"XLOC_002976" 6 1 2 28 14
"XLOC_002977" 2311 2368 972 754 731
"XLOC_002978" 595 700 631 410 380
"XLOC_002980" 317 228 246 273 107
"XLOC_002981" 1706 1185 912 1327 654
"XLOC_002982" 2 2 0 1 0
"XLOC_002983" 12 21 12 8 5
"XLOC_002984" 0 0 1 0 0
"XLOC_002985" 734 749 757 669 975
"XLOC_002986" 4 2 3 1 1
"XLOC_002987" 10 16 10 9 0
"XLOC_002988" 0 2 2 0 0
"XLOC_002989" 0 0 0 1 0
"XLOC_002992" 578 245 586 685 478
"XLOC_002994" 11745 8651 9400 7858 6522
"XLOC_002995" 363 459 280 234 230
"XLOC_002996" 8921 4924 6923 8289 5608
"XLOC_002998" 0 0 2 1 0
"XLOC_002999" 3062 3464 6118 2517 4986
"XLOC_003000" 521 501 256 266 209
"XLOC_003001" 1436 1430 1471 1070 2143
"XLOC_003002" 5109 3660 1955 6154 427
"XLOC_003003" 49 65 15 32 14
"XLOC_003004" 2048 2304 1262 1298 854
"XLOC_003005" 500 546 1055 426 335
"XLOC_003006" 3021 2026 1598 1918 818
"XLOC_003008" 1003 1152 963 761 895
"XLOC_003009" 125 274 279 88 79
"XLOC_003010" 0 1 0 0 1
"XLOC_003011" 0 1 0 0 0
"XLOC_003012" 489 445 516 309 344
"XLOC_003015" 26 21 31 21 3
"XLOC_003016" 420 312 484 552 595
"XLOC_003017" 0 1 0 0 0
"XLOC_003018" 2572 1622 2625 1938 1687
"XLOC_003019" 1 0 3 2 0
"XLOC_003020" 78 57 32 26 28
"XLOC_003021" 35 32 16 14 25
"XLOC_003022" 67 40 22 26 33
"XLOC_003023" 80 63 34 44 14
"XLOC_003024" 16 5 2 21 4
"XLOC_003025" 131 86 97 148 91
"XLOC_003026" 23 18 10 16 5
"XLOC_003027" 20 46 3 13 3
"XLOC_003028" 228 233 153 79 93
"XLOC_003030" 15 16 4 11 6
"XLOC_003031" 6 8 3 7 5
"XLOC_003032" 19 18 6 20 9
"XLOC_003033" 8 17 8 6 10
"XLOC_003034" 1348 1227 1582 2535 564
"XLOC_003035" 27 47 28 19 21
"XLOC_003036" 0 0 0 0 2
"XLOC_003037" 15 15 5 15 5
"XLOC_003038" 0 0 1 0 0
"XLOC_003040" 81 153 13 159 13
"XLOC_003044" 48 24 56 48 42
"XLOC_003045" 16 29 5 8 0
"XLOC_003046" 0 2 0 0 0
"XLOC_003047" 670 498 274 235 294
"XLOC_003048" 1209 1033 1278 1188 314
"XLOC_003049" 82 135 31 77 7
"XLOC_003050" 26521 47153 16273 26412 15962
"XLOC_003051" 636 373 289 178 238
"XLOC_003052" 7 4 0 8 0
"XLOC_003053" 421 1607 940 233 203
"XLOC_003054" 374 475 421 250 235
"XLOC_003055" 23949 42733 51281 28848 37476
"XLOC_003056" 171 247 597 204 316
"XLOC_003057" 3 5 1 10 1
"XLOC_003058" 163139 67226 67840 54589 98819
"XLOC_003059" 129 135 34 112 2
"XLOC_003060" 561 495 165 362 38
"XLOC_003061" 654 641 850 489 251
"XLOC_003062" 1 0 5 1 0
"XLOC_003063" 911 639 1317 797 639
"XLOC_003064" 1 7 0 0 0
"XLOC_003065" 8 38 33 20 21
"XLOC_003066" 81 44 76 37 43
"XLOC_003067" 77 30 128 114 17
"XLOC_003068" 374 494 666 339 561
"XLOC_003069" 343 255 476 584 240
"XLOC_003070" 3330 2315 1571 1757 1226
"XLOC_003071" 5005 4054 3316 3348 2741
"XLOC_003072" 11457 6710 6259 4619 4489
"XLOC_003073" 1 0 1 0 1
"XLOC_003074" 93 169 126 98 102
"XLOC_003075" 103 115 42 52 53
"XLOC_003076" 2 3 2 1 2
"XLOC_003078" 1732 1685 1273 1540 1481
"XLOC_003079" 42 35 53 28 34
"XLOC_003081" 0 2 0 0 0
"XLOC_003082" 1089 930 815 878 574
"XLOC_003084" 1 0 0 0 0
"XLOC_003085" 12 21 7 8 8
"XLOC_003086" 35 86 18 61 7
"XLOC_003087" 85 191 37 63 38
"XLOC_003088" 72 174 93 114 111
"XLOC_003089" 48 49 17 15 17
"XLOC_003090" 1207 965 934 1061 1159
"XLOC_003092" 2 10 0 5 2
"XLOC_003094" 73 169 1 96 1
"XLOC_003095" 82 105 253 96 138
"XLOC_003096" 10 25 8 15 2
"XLOC_003097" 254 295 347 217 240
"XLOC_003098" 63 86 229 87 129
"XLOC_003100" 34 35 67 31 66
"XLOC_003102" 1675 1703 1934 1215 1355
"XLOC_003103" 348 538 451 319 260
"XLOC_003104" 1 6 1 1 3
"XLOC_003105" 1 1 2 1 0
"XLOC_003106" 271 291 245 152 225
"XLOC_003107" 3690 1646 3058 3523 908
"XLOC_003108" 1529 659 4532 1460 1567
"XLOC_003109" 1457 818 2453 1595 1113
"XLOC_003110" 5606 4746 4143 3742 2303
"XLOC_003111" 2 1 2 1 0
"XLOC_003113" 1 1 3 1 0
"XLOC_003114" 912 258 943 400 258
"XLOC_003115" 382 298 122 276 56
"XLOC_003116" 595 207 287 302 106
"XLOC_003117" 1302 1001 641 780 633
"XLOC_003118" 2 1 1 0 0
"XLOC_003119" 8945 2620 35098 19756 7237
"XLOC_003120" 4 21 4 18 1
"XLOC_003122" 2815 2193 1882 2870 1585
"XLOC_003130" 1 0 0 0 0
"XLOC_003132" 46 67 37 25 57
"XLOC_003133" 1 1 6 1 6
"XLOC_003134" 181 90 1355 641 158
"XLOC_003135" 0 0 0 0 2
"XLOC_003136" 125 109 182 110 60
"XLOC_003137" 1256 1180 137 753 46
"XLOC_003138" 30773 28317 15249 26527 12619
"XLOC_003139" 185 305 192 149 150
"XLOC_003140" 1 0 0 1 1
"XLOC_003141" 1124 878 699 1111 629
"XLOC_003142" 521 69 374 121 92
"XLOC_003143" 577 337 386 287 289
"XLOC_003144" 1 1 0 0 0
"XLOC_003145" 9171 5055 4989 6232 5428
"XLOC_003146" 1512 1325 1423 1096 907
"XLOC_003147" 0 0 0 1 0
"XLOC_003148" 10 30 12 18 11
"XLOC_003149" 26 15 65 26 75
"XLOC_003151" 1863 2858 3213 1447 4312
"XLOC_003152" 194 130 194 184 113
"XLOC_003153" 67 99 54 48 48
"XLOC_003154" 1379 1163 379 453 763
"XLOC_003155" 1 0 0 0 0
"XLOC_003159" 740 589 1363 841 645
"XLOC_003161" 33 20 6 13 8
"XLOC_003162" 499 237 629 509 428
"XLOC_003163" 917 805 1068 746 848
"XLOC_003166" 8 8 0 14 5
"XLOC_003167" 88 153 22 78 5
"XLOC_003168" 606 621 296 489 401
"XLOC_003169" 1410 646 2225 1025 749
"XLOC_003171" 204 167 77 100 56
"XLOC_003172" 3397 2936 945 2460 1332
"XLOC_003173" 67 67 67 63 40
"XLOC_003174" 1 0 1 0 0
"XLOC_003177" 0 6 0 0 0
"XLOC_003178" 160 154 132 178 117
"XLOC_003179" 1 1 0 0 0
"XLOC_003180" 7524 3823 3432 3249 1588
"XLOC_003181" 379 238 31 74 47
"XLOC_003182" 30 14 2 1 4
"XLOC_003183" 2790 1417 2282 873 1274
"XLOC_003185" 140 100 131 118 124
"XLOC_003189" 1126 1248 827 891 1146
"XLOC_003190" 1055 985 1227 704 1097
"XLOC_003191" 2 1 0 1 0
"XLOC_003192" 1086 1035 1050 1075 844
"XLOC_003193" 555 930 138 424 107
"XLOC_003194" 488 430 66 159 115
"XLOC_003195" 2 0 0 0 0
"XLOC_003196" 11119 11343 14296 38160 13987
"XLOC_003197" 2871 2784 1361 2263 1124
"XLOC_003199" 3310 1929 2544 2125 830
"XLOC_003200" 606 404 156 346 126
"XLOC_003201" 457 349 390 226 208
"XLOC_003202" 64 127 21 39 4
"XLOC_003204" 2388 1933 2563 1725 2006
"XLOC_003205" 1567 1510 1482 1255 982
"XLOC_003206" 615 282 747 391 293
"XLOC_003207" 1187 1530 694 750 574
"XLOC_003208" 213 206 59 138 49
"XLOC_003209" 73 81 20 34 22
"XLOC_003210" 125 166 109 72 90
"XLOC_003211" 784 554 781 635 483
"XLOC_003212" 8 26 0 1 1
"XLOC_003213" 120 160 97 100 44
"XLOC_003215" 3 0 2 1 2
"XLOC_003216" 3280 2691 1993 2272 2027
"XLOC_003217" 80 82 126 122 53
"XLOC_003218" 67 130 25 45 25
"XLOC_003219" 1222 1158 584 932 380
"XLOC_003220" 2016 1551 1081 1482 294
"XLOC_003221" 0 1 0 0 0
"XLOC_003222" 106 120 39 64 19
"XLOC_003223" 1481 1984 947 1066 1257
"XLOC_003224" 0 1 0 0 0
"XLOC_003226" 19 18 21 12 7
"XLOC_003227" 17 16 16 11 7
"XLOC_003228" 369 153 291 160 239
"XLOC_003229" 222 316 232 315 131
"XLOC_003230" 11 17 31 16 17
"XLOC_003232" 902 638 619 930 231
"XLOC_003233" 5333 5778 8410 6476 3716
"XLOC_003234" 1098 692 798 1026 292
"XLOC_003235" 114 87 53 62 47
"XLOC_003236" 1141 3044 2594 965 1501
"XLOC_003237" 6 4 5 3 2
"XLOC_003238" 1753 1042 435 1226 168
"XLOC_003239" 3639 3237 3215 3741 2532
"XLOC_003240" 1137 1183 807 894 1122
"XLOC_003241" 121 150 119 102 80
"XLOC_003242" 22 18 17 20 5
"XLOC_003243" 861 594 2697 1584 899
"XLOC_003244" 64 66 95 42 93
"XLOC_003245" 16188 9666 17834 16867 12657
"XLOC_003249" 184 155 89 167 16
"XLOC_003250" 137 100 150 134 109
"XLOC_003251" 30 4 44 31 4
"XLOC_003252" 37 23 207 21 59
"XLOC_003253" 5 23 14 17 1
"XLOC_003254" 12 18 8 13 1
"XLOC_003255" 14 16 61 10 28
"XLOC_003256" 1 1 0 1 1
"XLOC_003257" 38 51 76 28 37
"XLOC_003258" 123 161 114 101 18
"XLOC_003259" 23 37 6 8 3
"XLOC_003260" 5 0 1 4 1
"XLOC_003261" 22 16 9 18 15
"XLOC_003262" 19 19 12 22 1
"XLOC_003263" 17 15 45 15 11
"XLOC_003264" 14 14 38 8 2
"XLOC_003265" 15 33 15 6 2
"XLOC_003266" 23 58 35 10 17
"XLOC_003267" 7 6 16 5 8
"XLOC_003268" 17 12 6 11 3
"XLOC_003269" 11 2 8 5 2
"XLOC_003270" 431 227 178 321 107
"XLOC_003271" 23 50 4 0 0
"XLOC_003272" 40 24 77 37 46
"XLOC_003273" 1507 1186 641 1010 867
"XLOC_003274" 3 42 4 49 65
"XLOC_003275" 38 29 22 69 55
"XLOC_003276" 5 11 1 19 10
"XLOC_003277" 19 56 44 114 181
"XLOC_003278" 24 7 32 50 62
"XLOC_003279" 205 191 671 153 682
"XLOC_003280" 30 20 7 20 0
"XLOC_003281" 3 9 29 43 30
"XLOC_003282" 11 23 27 74 13
"XLOC_003283" 47 65 63 53 31
"XLOC_003284" 1 0 0 1 0
"XLOC_003285" 80 120 44 126 40
"XLOC_003286" 323 451 603 689 646
"XLOC_003287" 76 50 30 29 31
"XLOC_003288" 38 36 19 25 11
"XLOC_003289" 519 1420 397 719 566
"XLOC_003290" 14 43 42 23 32
"XLOC_003291" 393 186 105 271 33
"XLOC_003292" 2952 2886 1171 765 1381
"XLOC_003293" 103 30 325 131 47
"XLOC_003294" 18 8 9 27 0
"XLOC_003295" 398 314 759 211 707
"XLOC_003296" 273 328 1282 245 849
"XLOC_003297" 27 18 23 23 5
"XLOC_003298" 4 6 0 6 0
"XLOC_003299" 397 330 300 250 481
"XLOC_003300" 28 12 18 29 9
"XLOC_003301" 3 3 1 4 0
"XLOC_003302" 21 41 21 13 10
"XLOC_003303" 1 5 8 4 2
"XLOC_003304" 4 3 39 11 13
"XLOC_003305" 2 4 37 4 10
"XLOC_003306" 24 11 3 3 3
"XLOC_003307" 55 33 10 12 16
"XLOC_003308" 15 6 3 7 1
"XLOC_003309" 3 5 1 11 1
"XLOC_003310" 18 15 8 7 0
"XLOC_003311" 41 71 38 40 4
"XLOC_003312" 17 23 16 18 8
"XLOC_003313" 15 26 56 8 18
"XLOC_003314" 4 10 28 1 13
"XLOC_003315" 67 42 123 45 115
"XLOC_003316" 4 7 13 11 22
"XLOC_003317" 11 15 14 8 82
"XLOC_003318" 48 65 78 45 79
"XLOC_003319" 494 1098 148 418 243
"XLOC_003320" 47 25 131 62 55
"XLOC_003321" 5 19 11 22 4
"XLOC_003322" 48 79 83 48 171
"XLOC_003323" 22 23 17 19 2
"XLOC_003324" 1 1 17 2 17
"XLOC_003325" 3 0 56 6 37
"XLOC_003326" 54 30 82 24 47
"XLOC_003327" 27 31 8 17 2
"XLOC_003328" 7 3 3 9 1
"XLOC_003329" 9 9 18 13 2
"XLOC_003330" 319 582 632 287 679
"XLOC_003331" 34 42 22 11 18
"XLOC_003332" 57 41 88 38 72
"XLOC_003333" 6 5 28 10 2
"XLOC_003334" 22 11 4 9 1
"XLOC_003335" 31 51 25 18 16
"XLOC_003336" 137 67 506 984 554
"XLOC_003337" 3 2 7 21 13
"XLOC_003338" 8 2 47 19 0
"XLOC_003339" 6 3 26 15 1
"XLOC_003340" 46 68 31 24 31
"XLOC_003341" 17 66 5 1 15
"XLOC_003342" 24 18 26 25 7
"XLOC_003343" 29 24 44 18 9
"XLOC_003344" 20 31 20 18 18
"XLOC_003345" 2229 1747 2836 1417 2046
"XLOC_003346" 8 14 9 13 4
"XLOC_003347" 9655 7281 9173 5011 6438
"XLOC_003348" 159 151 41 211 7
"XLOC_003349" 1084 764 896 715 886
"XLOC_003350" 35 34 8 23 2
"XLOC_003352" 19 3 0 0 0
"XLOC_003353" 13 1 1 0 2
"XLOC_003354" 63 47 22 38 35
"XLOC_003355" 517 253 867 493 372
"XLOC_003356" 338 404 206 288 62
"XLOC_003357" 175 229 230 143 141
"XLOC_003358" 15236 24024 37663 14988 28256
"XLOC_003359" 1 2 3 1 3
"XLOC_003360" 2 3 4 1 2
"XLOC_003361" 37 59 54 31 34
"XLOC_003362" 761 608 513 392 527
"XLOC_003364" 2407 2179 3330 1726 2480
"XLOC_003367" 20 16 14 6 2
"XLOC_003368" 0 4 0 0 0
"XLOC_003370" 910 1632 1336 856 588
"XLOC_003371" 389 518 149 234 259
"XLOC_003373" 137 123 73 63 56
"XLOC_003374" 64 75 25 146 5
"XLOC_003375" 17071 11860 14550 11217 14936
"XLOC_003376" 464 543 776 760 766
"XLOC_003377" 92 103 91 82 103
"XLOC_003378" 417 1063 932 1080 872
"XLOC_003379" 1 0 1 1 0
"XLOC_003380" 0 1 0 0 0
"XLOC_003381" 1 0 1 1 0
"XLOC_003382" 0 0 0 0 1
"XLOC_003383" 162 229 220 177 145
"XLOC_003384" 519 389 250 695 86
"XLOC_003385" 32 28 28 70 12
"XLOC_003386" 448 413 793 501 728
"XLOC_003387" 934 1067 855 713 887
"XLOC_003388" 147 159 25 129 17
"XLOC_003389" 80 84 17 80 12
"XLOC_003390" 797 933 977 606 994
"XLOC_003391" 1 7 12 0 5
"XLOC_003392" 137 251 203 152 204
"XLOC_003393" 57 57 8 65 6
"XLOC_003394" 16 10 2 5 0
"XLOC_003395" 200 161 29 113 19
"XLOC_003397" 1112 633 806 496 703
"XLOC_003398" 16 18 12 8 2
"XLOC_003400" 30 40 2 23 7
"XLOC_003401" 854 759 789 621 745
"XLOC_003402" 4 4 11 6 4
"XLOC_003403" 368 282 262 259 284
"XLOC_003404" 182 317 85 124 46
"XLOC_003405" 56 50 73 44 7
"XLOC_003406" 74 43 19 39 7
"XLOC_003407" 426 735 86 262 218
"XLOC_003408" 597 563 524 448 443
"XLOC_003409" 53 106 116 67 52
"XLOC_003410" 520 168 273 305 260
"XLOC_003411" 2813 2144 1843 2107 1730
"XLOC_003412" 244 331 263 183 163
"XLOC_003413" 44 51 43 37 26
"XLOC_003414" 33 29 17 15 18
"XLOC_003415" 2 5 7 3 1
"XLOC_003416" 52 37 19 28 0
"XLOC_003417" 1 0 0 0 0
"XLOC_003418" 114 94 73 88 19
"XLOC_003419" 1839 1079 2498 1606 1196
"XLOC_003420" 53 45 35 33 26
"XLOC_003422" 1140 1085 1105 727 1093
"XLOC_003423" 5076 4293 6564 3457 7071
"XLOC_003424" 567 727 492 384 475
"XLOC_003425" 162 130 180 128 127
"XLOC_003426" 322 395 192 380 65
"XLOC_003427" 297 137 103 171 39
"XLOC_003428" 164 132 131 103 62
"XLOC_003430" 55 28 19 24 9
"XLOC_003431" 740 848 433 443 399
"XLOC_003432" 13 16 12 7 3
"XLOC_003433" 2395 2001 5079 2356 3034
"XLOC_003434" 19388 9959 11394 11273 12645
"XLOC_003435" 1 3 2 2 1
"XLOC_003436" 1623 2029 2940 1570 3823
"XLOC_003437" 95 182 104 94 77
"XLOC_003438" 402 865 219 497 336
"XLOC_003439" 15 78 2 4 11
"XLOC_003440" 2547 1959 2043 1828 644
"XLOC_003442" 444 470 404 358 285
"XLOC_003443" 259 249 200 219 107
"XLOC_003444" 88 66 20 63 11
"XLOC_003445" 230 231 382 289 361
"XLOC_003446" 2031 1152 847 769 569
"XLOC_003447" 36 117 67 63 61
"XLOC_003448" 52 142 40 51 35
"XLOC_003449" 23 94 22 23 32
"XLOC_003451" 271 147 50 303 45
"XLOC_003452" 130 52 57 166 58
"XLOC_003453" 79 121 150 86 149
"XLOC_003454" 2 0 1 0 0
"XLOC_003455" 159 61 61 84 18
"XLOC_003456" 728 830 745 789 511
"XLOC_003457" 4753 3652 5633 4139 3862
"XLOC_003459" 0 1 0 0 1
"XLOC_003460" 0 0 0 1 0
"XLOC_003462" 262 247 159 217 110
"XLOC_003463" 0 1 0 0 3
"XLOC_003464" 0 3 0 1 1
"XLOC_003465" 1 5 0 3 3
"XLOC_003466" 368 396 528 316 549
"XLOC_003468" 229 214 342 258 101
"XLOC_003472" 74 7 11 12 0
"XLOC_003475" 164 176 41 164 24
"XLOC_003476" 20 21 26 10 19
"XLOC_003478" 8 9 27 6 27
"XLOC_003479" 270 185 134 202 21
"XLOC_003480" 1102 1496 83 671 112
"XLOC_003482" 0 1 0 0 0
"XLOC_003483" 627 814 31 302 23
"XLOC_003484" 1677 1422 2030 1383 2069
"XLOC_003485" 442 608 821 533 102
"XLOC_003486" 2411 3285 7962 2816 2218
"XLOC_003487" 429 620 1229 555 227
"XLOC_003489" 0 1 0 0 2
"XLOC_003490" 864 749 630 736 725
"XLOC_003493" 14 8 20 10 16
"XLOC_003496" 1993 1862 1717 1151 1942
"XLOC_003501" 4 26 1 5 1
"XLOC_003507" 17 56 75 25 31
"XLOC_003508" 3 19 0 19 0
"XLOC_003510" 20 60 7 35 9
"XLOC_003511" 0 0 1 0 0
"XLOC_003512" 337 346 477 360 400
"XLOC_003514" 414 554 491 271 416
"XLOC_003515" 1 6 0 1 0
"XLOC_003516" 0 1 0 1 0
"XLOC_003518" 0 2 0 1 0
"XLOC_003520" 7 9 5 4 1
"XLOC_003523" 14 15 12 27 7
"XLOC_003524" 1518 1262 1241 1345 906
"XLOC_003525" 27 34 22 19 27
"XLOC_003526" 0 0 1 0 0
"XLOC_003529" 1599 1358 137 680 139
"XLOC_003530" 449 177 261 163 211
"XLOC_003531" 10764 8227 16462 12673 8079
"XLOC_003533" 919 802 639 818 300
"XLOC_003534" 54 54 32 46 18
"XLOC_003535" 574 554 426 358 250
"XLOC_003536" 1273 1195 1263 765 886
"XLOC_003537" 5 4 6 2 8
"XLOC_003538" 29 19 34 20 78
"XLOC_003539" 13 39 6 12 27
"XLOC_003540" 1023 761 371 763 782
"XLOC_003541" 305 274 42 241 89
"XLOC_003543" 282 292 284 189 301
"XLOC_003544" 11 21 53 2 3
"XLOC_003545" 191 262 42 173 70
"XLOC_003546" 410 440 345 376 408
"XLOC_003548" 9 14 2 9 0
"XLOC_003549" 278 508 47 338 237
"XLOC_003550" 5054 3255 2345 2352 2366
"XLOC_003551" 34 13 12 4 5
"XLOC_003552" 305 181 41 343 62
"XLOC_003553" 1 0 2 0 0
"XLOC_003554" 854 757 1184 920 894
"XLOC_003555" 11 33 30 16 32
"XLOC_003556" 14 18 1 5 0
"XLOC_003557" 10611 14845 9307 10860 5931
"XLOC_003558" 2209 2180 1670 1589 1345
"XLOC_003559" 10449 7360 7966 8391 1878
"XLOC_003560" 31 15 14 11 6
"XLOC_003561" 1454 1069 1440 1530 961
"XLOC_003562" 272 219 213 131 171
"XLOC_003563" 1419 1342 1184 1031 968
"XLOC_003564" 170 153 56 83 10
"XLOC_003565" 9642 9793 6269 5439 5645
"XLOC_003566" 1256 1358 1024 1004 345
"XLOC_003567" 1973 1998 1186 1300 1252
"XLOC_003568" 7 10 0 1 0
"XLOC_003569" 2 1 1 0 0
"XLOC_003570" 868 1142 1164 1576 417
"XLOC_003571" 3 3 1 4 1
"XLOC_003572" 78 106 331 128 187
"XLOC_003573" 3604 3627 3155 3297 2113
"XLOC_003574" 54 43 54 50 34
"XLOC_003575" 16 28 20 28 9
"XLOC_003576" 27 17 1 2 8
"XLOC_003578" 0 1 0 0 0
"XLOC_003579" 1031 737 533 541 586
"XLOC_003580" 134 192 88 170 27
"XLOC_003581" 852 738 633 485 460
"XLOC_003582" 780 887 749 697 386
"XLOC_003583" 571 998 678 818 203
"XLOC_003584" 2197 1977 3015 2227 2144
"XLOC_003585" 165 59 283 207 65
"XLOC_003586" 3372 3237 2286 4450 742
"XLOC_003587" 587 562 646 502 393
"XLOC_003588" 1109 871 1301 1428 572
"XLOC_003589" 2 10 5 2 0
"XLOC_003590" 56 58 20 84 5
"XLOC_003591" 133 150 59 44 93
"XLOC_003592" 444 130 371 267 186
"XLOC_003593" 446 164 251 305 125
"XLOC_003594" 563 466 388 342 310
"XLOC_003595" 86 184 36 99 13
"XLOC_003596" 0 1 0 0 0
"XLOC_003597" 1370 563 616 876 349
"XLOC_003598" 0 2 0 0 0
"XLOC_003599" 13228 9075 5280 7186 9742
"XLOC_003600" 352 282 66 343 89
"XLOC_003601" 8 20 5 9 5
"XLOC_003602" 755 753 2436 2921 552
"XLOC_003604" 893 476 990 812 506
"XLOC_003605" 125 50 9 33 29
"XLOC_003606" 539 744 433 306 436
"XLOC_003607" 1005 782 677 524 649
"XLOC_003608" 1368 906 1403 1269 634
"XLOC_003609" 12 27 5 10 8
"XLOC_003611" 411 437 393 321 260
"XLOC_003612" 2604 2655 1099 2076 692
"XLOC_003614" 3185 1860 3618 1969 2713
"XLOC_003615" 29 42 10 26 7
"XLOC_003616" 17 19 4 14 4
"XLOC_003617" 182 130 117 277 53
"XLOC_003618" 9691 5586 8147 8700 7828
"XLOC_003619" 35 54 11 14 42
"XLOC_003620" 29 31 53 21 46
"XLOC_003621" 1564 1364 1728 1761 942
"XLOC_003622" 197 203 247 143 151
"XLOC_003623" 301 269 94 413 39
"XLOC_003624" 7630 1867 19008 8055 5190
"XLOC_003625" 2 1 0 1 2
"XLOC_003626" 1149 914 394 1165 184
"XLOC_003627" 4 1 29 18 11
"XLOC_003628" 43 28 4 21 2
"XLOC_003629" 28 41 14 24 7
"XLOC_003631" 467 739 347 400 249
"XLOC_003632" 11 14 4 16 6
"XLOC_003633" 26 19 8 10 4
"XLOC_003634" 86 99 57 66 59
"XLOC_003635" 34 37 3 17 3
"XLOC_003636" 172 498 249 172 248
"XLOC_003637" 6 3 15 1 4
"XLOC_003638" 1755 859 367 659 354
"XLOC_003639" 124 131 375 69 206
"XLOC_003640" 71 62 134 40 110
"XLOC_003641" 121 124 486 191 251
"XLOC_003642" 528 486 869 426 672
"XLOC_003643" 277 305 172 398 46
"XLOC_003644" 274 271 188 445 81
"XLOC_003645" 282 742 82 200 559
"XLOC_003646" 21 19 4 10 3
"XLOC_003647" 106 76 102 87 51
"XLOC_003648" 558 557 527 386 296
"XLOC_003649" 33 34 34 29 6
"XLOC_003650" 428 736 335 313 655
"XLOC_003651" 4372 2471 1782 2860 3613
"XLOC_003652" 1 0 0 0 0
"XLOC_003653" 1380 755 1305 910 1106
"XLOC_003654" 7 10 19 5 10
"XLOC_003655" 239 270 138 239 122
"XLOC_003656" 260 282 422 217 152
"XLOC_003657" 0 0 0 0 2
"XLOC_003658" 22 32 48 44 28
"XLOC_003659" 3213 2594 591 2091 505
"XLOC_003660" 120 54 23 18 51
"XLOC_003661" 9 41 43 12 15
"XLOC_003662" 226 378 367 224 201
"XLOC_003663" 399 286 797 370 367
"XLOC_003664" 521 151 221 127 314
"XLOC_003665" 4903 2902 2960 4312 3230
"XLOC_003666" 0 0 4 0 0
"XLOC_003667" 109 131 24 113 4
"XLOC_003669" 1340 987 1102 864 1003
"XLOC_003670" 73 104 170 78 103
"XLOC_003671" 6695 9903 5386 3758 8548
"XLOC_003673" 1082 1365 1707 905 1727
"XLOC_003674" 299 299 147 145 175
"XLOC_003676" 24 53 9 23 8
"XLOC_003679" 89 73 36 69 29
"XLOC_003680" 309 243 77 244 46
"XLOC_003681" 116 75 96 60 44
"XLOC_003682" 148 117 121 124 66
"XLOC_003683" 1442 1267 904 1596 973
"XLOC_003684" 21 34 7 5 10
"XLOC_003685" 22 9 19 15 6
"XLOC_003686" 102 80 17 33 7
"XLOC_003687" 27 25 17 8 20
"XLOC_003688" 1 0 0 0 0
"XLOC_003689" 1325 1078 1688 834 1268
"XLOC_003690" 20 60 21 23 19
"XLOC_003691" 182 132 258 100 180
"XLOC_003692" 0 0 0 1 0
"XLOC_003693" 2082 2047 863 1405 678
"XLOC_003694" 411 497 374 374 261
"XLOC_003695" 41 18 10 39 19
"XLOC_003696" 20 10 4 20 2
"XLOC_003697" 119 60 41 115 8
"XLOC_003698" 287 374 721 587 626
"XLOC_003699" 1209 882 813 1103 851
"XLOC_003700" 53 38 21 31 5
"XLOC_003701" 348 183 308 511 243
"XLOC_003702" 922 417 835 595 500
"XLOC_003703" 1 0 0 1 0
"XLOC_003705" 3 0 0 0 0
"XLOC_003711" 13 39 13 7 18
"XLOC_003712" 38 34 11 12 13
"XLOC_003713" 34 33 11 11 12
"XLOC_003715" 0 0 1 0 0
"XLOC_003716" 134 133 36 74 26
"XLOC_003719" 159 124 92 123 41
"XLOC_003720" 741 657 789 496 736
"XLOC_003721" 289 336 379 369 226
"XLOC_003722" 51 21 33 44 55
"XLOC_003723" 435 311 1255 392 351
"XLOC_003724" 438 387 468 316 375
"XLOC_003725" 1917 2589 864 1144 1994
"XLOC_003726" 211 253 184 259 7
"XLOC_003727" 2295 3046 2777 2823 159
"XLOC_003728" 404 537 685 632 60
"XLOC_003729" 36 60 11 35 5
"XLOC_003730" 1 2 1 0 0
"XLOC_003731" 1206 2164 1312 1011 1358
"XLOC_003732" 1554 1323 933 1076 529
"XLOC_003733" 8 6 1 11 3
"XLOC_003734" 274 263 278 166 226
"XLOC_003737" 447 410 446 341 311
"XLOC_003738" 1950 1774 2099 1573 1181
"XLOC_003740" 813 1111 1335 750 727
"XLOC_003742" 220 140 332 137 348
"XLOC_003743" 1 1 3 4 2
"XLOC_003744" 7 12 4 6 2
"XLOC_003746" 4 5 1 1 2
"XLOC_003747" 182 269 270 233 222
"XLOC_003748" 1 0 0 1 0
"XLOC_003749" 437 394 158 242 98
"XLOC_003751" 1 2 1 2 1
"XLOC_003752" 1 0 0 0 0
"XLOC_003753" 0 1 0 0 0
"XLOC_003754" 810 775 747 600 492
"XLOC_003755" 24 25 54 23 26
"XLOC_003756" 73 104 27 56 12
"XLOC_003758" 59 66 12 55 5
"XLOC_003760" 385 270 477 339 226
"XLOC_003761" 2817 2263 983 1559 710
"XLOC_003762" 4 12 6 4 6
"XLOC_003763" 4676 5066 1728 2200 1506
"XLOC_003764" 0 0 0 1 0
"XLOC_003765" 5 24 6 5 7
"XLOC_003766" 5 24 6 5 7
"XLOC_003767" 18 62 21 25 35
"XLOC_003768" 0 1 0 0 0
"XLOC_003769" 196 163 115 155 216
"XLOC_003770" 1 0 8 0 0
"XLOC_003771" 151 100 52 48 72
"XLOC_003772" 525 491 353 411 292
"XLOC_003773" 18 22 15 9 7
"XLOC_003774" 9 7 3 9 1
"XLOC_003775" 1 5 2 6 0
"XLOC_003776" 10 19 1 6 0
"XLOC_003777" 17 20 1 13 0
"XLOC_003778" 303 537 299 357 710
"XLOC_003779" 1 0 1 1 1
"XLOC_003780" 170 102 71 23 23
"XLOC_003781" 11 12 18 5 5
"XLOC_003782" 183 178 166 106 150
"XLOC_003783" 141 99 165 100 174
"XLOC_003784" 440 361 124 298 57
"XLOC_003785" 495 390 954 770 1330
"XLOC_003786" 5046 2809 1356 1640 1554
"XLOC_003787" 0 0 0 0 1
"XLOC_003788" 177 150 47 137 15
"XLOC_003789" 4437 6455 3832 4194 3538
"XLOC_003790" 0 0 3 0 0
"XLOC_003791" 0 0 1 1 0
"XLOC_003793" 0 0 12 0 0
"XLOC_003795" 624 450 475 403 330
"XLOC_003796" 200 268 57 142 132
"XLOC_003797" 20704 29961 17183 20768 11983
"XLOC_003798" 19 14 9 5 45
"XLOC_003799" 106 144 200 78 102
"XLOC_003800" 299 340 281 207 145
"XLOC_003801" 101 16 114 66 11
"XLOC_003804" 4748 3578 3886 3042 2558
"XLOC_003805" 12976 10096 8904 10412 6760
"XLOC_003806" 7 34 5 2 3
"XLOC_003807" 0 27 1 2 1
"XLOC_003808" 754 720 454 334 223
"XLOC_003809" 88 58 82 49 1
"XLOC_003810" 817 1234 342 534 441
"XLOC_003811" 36 52 27 18 20
"XLOC_003812" 1 4 0 1 0
"XLOC_003813" 468 955 195 417 433
"XLOC_003814" 809 1164 1184 735 781
"XLOC_003815" 987 567 1240 915 656
"XLOC_003816" 654 796 566 828 348
"XLOC_003817" 27 17 1 2 8
"XLOC_003818" 78 56 132 67 42
"XLOC_003820" 2 0 0 0 0
"XLOC_003821" 3 0 1 0 0
"XLOC_003822" 60 92 48 37 34
"XLOC_003823" 26 11 39 22 12
"XLOC_003824" 13 12 17 8 34
"XLOC_003825" 10 5 13 16 7
"XLOC_003826" 127 434 263 402 187
"XLOC_003827" 830 853 332 1066 39
"XLOC_003828" 4 21 51 89 3
"XLOC_003829" 157 124 26 116 12
"XLOC_003830" 24 17 5 22 5
"XLOC_003831" 8 18 9 3 5
"XLOC_003832" 20 18 11 11 2
"XLOC_003833" 15 43 26 9 43
"XLOC_003834" 26 74 4 9 3
"XLOC_003835" 7 37 13 7 12
"XLOC_003836" 122 114 135 75 137
"XLOC_003837" 15 68 2 7 0
"XLOC_003838" 38 50 47 35 40
"XLOC_003839" 20 10 15 8 33
"XLOC_003840" 132 63 69 69 83
"XLOC_003841" 31 33 16 26 9
"XLOC_003842" 15 22 6 20 0
"XLOC_003843" 14 5 6 18 1
"XLOC_003844" 15 3 49 12 18
"XLOC_003845" 55 34 125 47 95
"XLOC_003846" 18 7 18 12 4
"XLOC_003847" 19 13 16 14 3
"XLOC_003848" 26 16 22 17 6
"XLOC_003849" 31 24 19 22 1
"XLOC_003850" 73 28 56 44 16
"XLOC_003851" 19 18 10 3 8
"XLOC_003852" 7 2 4 3 0
"XLOC_003853" 12 9 4 8 8
"XLOC_003854" 9 11 31 9 16
"XLOC_003855" 23 22 1 18 2
"XLOC_003856" 44 9 60 59 13
"XLOC_003857" 22 8 14 12 14
"XLOC_003858" 138 109 160 170 137
"XLOC_003859" 8 18 26 5 41
"XLOC_003860" 13 7 10 4 6
"XLOC_003861" 10 11 2 10 1
"XLOC_003862" 19 25 34 12 16
"XLOC_003863" 2 4 2 20 0
"XLOC_003864" 11 15 22 22 11
"XLOC_003865" 227 372 848 316 614
"XLOC_003866" 22 12 5 7 0
"XLOC_003867" 17 11 7 8 7
"XLOC_003868" 25 17 7 10 2
"XLOC_003869" 21 21 4 5 1
"XLOC_003870" 26 9 3 15 6
"XLOC_003871" 1 3 0 2 0
"XLOC_003872" 43 29 6 22 6
"XLOC_003873" 31 31 5 16 1
"XLOC_003874" 35 33 12 22 3
"XLOC_003875" 15 9 13 15 4
"XLOC_003876" 26 9 20 6 10
"XLOC_003877" 0 2 4 0 12
"XLOC_003878" 13 7 2 10 0
"XLOC_003879" 52 71 69 51 117
"XLOC_003880" 36 33 29 17 4
"XLOC_003881" 8 26 0 13 2
"XLOC_003882" 15 41 17 22 50
"XLOC_003883" 46 63 17 42 13
"XLOC_003884" 165 178 113 145 110
"XLOC_003885" 30 28 170 33 117
"XLOC_003886" 214 56 58 33 22
"XLOC_003887" 6 10 4 8 0
"XLOC_003888" 430 426 89 103 94
"XLOC_003889" 151 138 161 88 59
"XLOC_003890" 156 112 181 125 301
"XLOC_003891" 29 30 64 21 74
"XLOC_003892" 1168 426 185 313 159
"XLOC_003893" 444 396 822 275 716
"XLOC_003894" 26 33 38 23 6
"XLOC_003895" 6 10 20 9 12
"XLOC_003896" 16 20 9 11 11
"XLOC_003897" 456 484 209 221 349
"XLOC_003898" 11 2 9 6 1
"XLOC_003899" 88 10 4 31 2
"XLOC_003900" 87 13 13 27 20
"XLOC_003901" 227 178 133 158 49
"XLOC_003902" 33 22 13 15 6
"XLOC_003903" 62 35 93 38 35
"XLOC_003904" 37 55 73 31 46
"XLOC_003906" 3737 2299 1827 2247 1427
"XLOC_003907" 845 1066 601 393 397
"XLOC_003908" 3471 2725 2035 2663 1011
"XLOC_003909" 476 1203 306 397 258
"XLOC_003910" 1057 1244 572 870 1066
"XLOC_003911" 1539 2105 1624 1468 821
"XLOC_003912" 2139 395 5465 1751 1245
"XLOC_003913" 53 35 51 32 15
"XLOC_003914" 492 591 408 735 16
"XLOC_003915" 752 638 190 204 210
"XLOC_003916" 6464 3486 3819 4822 1765
"XLOC_003917" 363 475 460 340 167
"XLOC_003918" 474 527 195 342 63
"XLOC_003919" 10126 17715 13893 8615 7250
"XLOC_003920" 1332 1519 1354 1180 661
"XLOC_003921" 936 580 934 610 404
"XLOC_003922" 201 375 125 116 80
"XLOC_003923" 154 166 54 83 74
"XLOC_003925" 239 174 60 143 6
"XLOC_003926" 6 15 4 50 4
"XLOC_003927" 160 185 103 88 91
"XLOC_003928" 57 65 60 16 25
"XLOC_003929" 604 415 229 428 138
"XLOC_003930" 1341 1284 1414 1371 1056
"XLOC_003931" 388 440 144 139 159
"XLOC_003932" 58 49 12 35 0
"XLOC_003933" 2509 1899 950 1344 429
"XLOC_003934" 96 119 124 81 58
"XLOC_003935" 39 45 31 15 17
"XLOC_003937" 3709 5473 3246 5665 4165
"XLOC_003938" 1306 1302 1280 1412 558
"XLOC_003939" 1300 1212 1015 1165 553
"XLOC_003940" 1 5 4 5 6
"XLOC_003941" 0 0 0 1 0
"XLOC_003943" 153 309 270 156 144
"XLOC_003944" 1 4 5 1 2
"XLOC_003945" 0 1 0 0 0
"XLOC_003946" 1175 1147 818 1155 480
"XLOC_003947" 13 18 27 16 21
"XLOC_003948" 3864 1415 3814 3489 950
"XLOC_003949" 2455 3061 1024 1253 1140
"XLOC_003950" 1 0 1 0 0
"XLOC_003951" 351 450 465 374 336
"XLOC_003952" 216 369 257 193 103
"XLOC_003953" 5330 4219 3429 3196 1684
"XLOC_003954" 823 568 503 419 376
"XLOC_003955" 1 12 3 5 0
"XLOC_003956" 2461 3034 1014 2973 650
"XLOC_003957" 23 9 51 16 19
"XLOC_003958" 2664 2776 1836 1483 1003
"XLOC_003959" 3849 3272 3853 3169 2321
"XLOC_003960" 77 30 33 28 3
"XLOC_003961" 392 231 43 211 30
"XLOC_003962" 269 459 345 255 211
"XLOC_003963" 3239 3840 2018 2096 1764
"XLOC_003964" 125 268 135 128 57
"XLOC_003965" 0 0 0 2 0
"XLOC_003966" 4163 8902 6029 5937 5108
"XLOC_003967" 353 281 219 176 212
"XLOC_003968" 409 390 184 265 69
"XLOC_003969" 755 862 799 469 705
"XLOC_003970" 1535 1161 980 1320 307
"XLOC_003971" 1379 1707 2731 1214 1968
"XLOC_003972" 3289 2087 4599 1961 2456
"XLOC_003973" 3 2 6 3 0
"XLOC_003975" 539 647 369 385 190
"XLOC_003977" 8925 5168 8763 4931 6145
"XLOC_003978" 0 1 0 0 0
"XLOC_003979" 3 26 2 0 1
"XLOC_003980" 187 127 110 91 72
"XLOC_003981" 3 1 0 1 0
"XLOC_003982" 320 607 508 373 260
"XLOC_003983" 12 17 8 9 1
"XLOC_003984" 41 161 72 21 29
"XLOC_003985" 15 74 23 23 19
"XLOC_003986" 9 24 4 22 10
"XLOC_003989" 119 201 52 126 27
"XLOC_003990" 54 53 17 35 7
"XLOC_003991" 473 695 553 498 344
"XLOC_003992" 103 84 357 241 73
"XLOC_003993" 362 225 164 231 102
"XLOC_003994" 39 60 14 36 15
"XLOC_003995" 8 8 83 11 18
"XLOC_003997" 213 318 35 68 42
"XLOC_003998" 413 382 200 145 322
"XLOC_003999" 21 48 2 13 11
"XLOC_004000" 322 1035 75 346 85
"XLOC_004002" 42 75 12 18 8
"XLOC_004004" 241 271 90 90 143
"XLOC_004005" 33 62 58 43 46
"XLOC_004006" 4995 2820 2624 4080 2135
"XLOC_004007" 3 96 21 34 39
"XLOC_004008" 22 14 163 139 20
"XLOC_004009" 26 13 26 10 10
"XLOC_004010" 68 50 23 26 15
"XLOC_004011" 5055 1545 454 1407 272
"XLOC_004012" 1 6 1 11 0
"XLOC_004013" 19 19 16 12 8
"XLOC_004014" 4617 6601 3456 3451 2685
"XLOC_004016" 563 606 443 532 274
"XLOC_004017" 3190 2567 1911 3002 1738
"XLOC_004018" 1087 884 213 775 34
"XLOC_004019" 5548 5982 3481 3749 2910
"XLOC_004020" 8094 5072 4928 7048 3362
"XLOC_004021" 643 752 511 643 264
"XLOC_004022" 220 297 263 177 119
"XLOC_004023" 8566 11312 1385 5120 589
"XLOC_004024" 3 5 7 4 11
"XLOC_004026" 767 1045 381 756 450
"XLOC_004027" 2124 1548 2875 2736 703
"XLOC_004028" 6044 4276 2958 3748 2604
"XLOC_004029" 209 242 125 129 86
"XLOC_004030" 40 127 82 43 38
"XLOC_004031" 269 276 126 151 128
"XLOC_004032" 4 12 6 1 2
"XLOC_004033" 0 0 2 0 1
"XLOC_004034" 326 408 475 343 224
"XLOC_004035" 1315 1196 1951 1598 1362
"XLOC_004036" 1304 1437 1032 979 683
"XLOC_004037" 41 24 66 42 19
"XLOC_004038" 2 8 19 20 1
"XLOC_004039" 892 537 528 544 445
"XLOC_004040" 1277 1067 1431 1248 713
"XLOC_004042" 4 1 1 0 0
"XLOC_004043" 29 9 15 6 9
"XLOC_004044" 772 1046 509 627 252
"XLOC_004045" 606 783 356 344 214
"XLOC_004046" 12 13 5 6 4
"XLOC_004047" 3261 1780 1973 3640 1136
"XLOC_004048" 2 3 1 4 0
"XLOC_004049" 0 0 1 0 0
"XLOC_004050" 3117 1436 2807 3654 1646
"XLOC_004051" 359 439 241 235 138
"XLOC_004052" 629 297 356 250 270
"XLOC_004053" 1 0 2 0 0
"XLOC_004054" 14 64 19 16 15
"XLOC_004055" 11 31 29 58 13
"XLOC_004056" 5538 4461 4737 4627 2923
"XLOC_004057" 166 228 396 183 232
"XLOC_004058" 0 0 0 0 1
"XLOC_004059" 4 7 3 7 6
"XLOC_004060" 98 83 55 36 20
"XLOC_004062" 24 5 7 6 0
"XLOC_004063" 21 8 42 6 4
"XLOC_004064" 209 244 95 131 17
"XLOC_004065" 829 1077 585 560 352
"XLOC_004066" 8267 3933 2543 2327 2180
"XLOC_004067" 2 4 3 3 4
"XLOC_004069" 2084 2206 2308 2343 776
"XLOC_004070" 543 342 192 284 25
"XLOC_004071" 10327 8283 4386 4502 4561
"XLOC_004072" 340 519 381 290 145
"XLOC_004074" 325 361 323 175 193
"XLOC_004075" 1113 830 2160 994 1238
"XLOC_004077" 1 0 0 0 0
"XLOC_004078" 0 0 0 0 1
"XLOC_004079" 552 673 676 270 513
"XLOC_004080" 31 41 20 22 13
"XLOC_004081" 23823 15240 20468 22476 12566
"XLOC_004083" 80 184 119 63 90
"XLOC_004084" 0 1 0 0 0
"XLOC_004085" 43 75 44 52 55
"XLOC_004086" 2032 1701 1175 1695 644
"XLOC_004087" 8602 12045 16401 7248 11854
"XLOC_004088" 86 148 294 101 86
"XLOC_004089" 57 56 31 27 30
"XLOC_004090" 5830 4746 1689 3690 1203
"XLOC_004091" 276 348 237 221 143
"XLOC_004092" 8 13 17 11 23
"XLOC_004094" 1129 631 1052 888 537
"XLOC_004095" 2879 2256 1817 1852 1981
"XLOC_004096" 261 184 393 155 231
"XLOC_004097" 79 223 55 90 27
"XLOC_004098" 8 20 5 16 1
"XLOC_004099" 1 10 0 0 3
"XLOC_004100" 33 24 10 27 12
"XLOC_004101" 956 1156 1428 1064 663
"XLOC_004102" 336 240 353 225 293
"XLOC_004103" 17824 19874 7179 10095 5524
"XLOC_004104" 531 618 304 433 331
"XLOC_004105" 12 20 14 8 13
"XLOC_004106" 4 2 9 10 2
"XLOC_004107" 2506 1998 2435 1667 1531
"XLOC_004108" 912 560 1430 894 320
"XLOC_004109" 51 85 97 27 26
"XLOC_004110" 150 108 114 109 108
"XLOC_004111" 8858 5642 7365 6881 6547
"XLOC_004112" 593 558 211 658 77
"XLOC_004113" 0 1 0 0 0
"XLOC_004114" 118 257 76 106 53
"XLOC_004115" 27752 26102 37633 23925 32686
"XLOC_004116" 0 0 3 4 0
"XLOC_004118" 12 33 14 11 25
"XLOC_004119" 45 48 31 51 42
"XLOC_004123" 1 0 0 0 0
"XLOC_004126" 0 2 0 0 0
"XLOC_004127" 6 10 12 8 6
"XLOC_004128" 796 837 1441 887 699
"XLOC_004129" 0 0 1 0 0
"XLOC_004130" 81 222 62 66 111
"XLOC_004131" 2 5 1 1 0
"XLOC_004132" 3 7 23 6 3
"XLOC_004133" 2796 3300 1095 1544 608
"XLOC_004134" 2013 1620 1511 1684 823
"XLOC_004135" 56 66 21 57 2
"XLOC_004136" 831 559 670 692 287
"XLOC_004137" 3116 2876 1727 2101 1311
"XLOC_004138" 1 3 2 10 1
"XLOC_004140" 0 2 0 0 0
"XLOC_004141" 2352 2092 1029 1597 732
"XLOC_004142" 1 3 2 10 1
"XLOC_004143" 1800 1900 1243 1252 1151
"XLOC_004144" 1 1 1 2 0
"XLOC_004145" 11 19 0 13 0
"XLOC_004146" 1747 1134 1736 980 1235
"XLOC_004147" 44 96 34 90 64
"XLOC_004148" 584 531 514 422 299
"XLOC_004149" 27 50 10 24 1
"XLOC_004151" 111 119 172 129 54
"XLOC_004152" 1613 1024 268 1232 324
"XLOC_004153" 375 358 197 233 193
"XLOC_004154" 34 44 54 19 50
"XLOC_004155" 10034 10920 7921 7111 7668
"XLOC_004156" 123 252 31 76 34
"XLOC_004157" 5342 3544 3162 3864 2974
"XLOC_004158" 7941 6130 8000 6464 3634
"XLOC_004159" 787 674 992 697 410
"XLOC_004160" 43 55 30 33 20
"XLOC_004161" 6 4 4 4 1
"XLOC_004162" 249 307 293 308 110
"XLOC_004163" 3739 3331 1679 2497 2597
"XLOC_004164" 8121 3806 3743 5535 978
"XLOC_004165" 626 630 779 488 363
"XLOC_004166" 104 201 98 140 31
"XLOC_004167" 8 17 13 13 16
"XLOC_004168" 2247 1810 953 1439 868
"XLOC_004169" 17252 7700 5949 13060 1636
"XLOC_004170" 547 589 147 235 107
"XLOC_004171" 101 158 25 62 13
"XLOC_004172" 158 198 57 127 66
"XLOC_004173" 329 359 169 262 187
"XLOC_004174" 18 21 26 16 26
"XLOC_004175" 136 239 147 156 106
"XLOC_004177" 9 18 8 15 7
"XLOC_004178" 0 1 1 2 0
"XLOC_004179" 31 32 29 26 20
"XLOC_004180" 236 184 164 163 53
"XLOC_004181" 8 13 13 2 4
"XLOC_004182" 7694 4781 3770 4440 4118
"XLOC_004184" 8745 4230 7934 3893 6086
"XLOC_004185" 2888 2033 3983 3157 1605
"XLOC_004186" 3 2 4 3 1
"XLOC_004187" 0 0 1 0 0
"XLOC_004188" 288 397 512 250 153
"XLOC_004189" 16 21 3 18 0
"XLOC_004190" 1253 1037 2048 1002 1373
"XLOC_004191" 6 8 2 2 2
"XLOC_004193" 1009 1158 672 1064 382
"XLOC_004195" 57 75 87 53 27
"XLOC_004196" 6487 4297 4000 4172 2876
"XLOC_004197" 0 0 2 0 0
"XLOC_004198" 4018 6332 3336 2606 3685
"XLOC_004199" 1 3 1 1 0
"XLOC_004200" 824 503 667 935 292
"XLOC_004201" 5691 4694 8078 3251 3691
"XLOC_004202" 46 53 34 29 11
"XLOC_004203" 48 61 24 24 2
"XLOC_004204" 8 20 13 8 1
"XLOC_004205" 799 762 400 332 446
"XLOC_004206" 132 160 82 67 49
"XLOC_004207" 12 6 0 4 4
"XLOC_004208" 2176 2689 1909 1662 1756
"XLOC_004209" 17 48 29 21 11
"XLOC_004210" 14 8 6 6 5
"XLOC_004211" 38 78 65 52 34
"XLOC_004212" 32 72 81 55 33
"XLOC_004213" 4671 6479 6173 3804 3610
"XLOC_004215" 20 18 9 10 10
"XLOC_004216" 360 193 101 154 75
"XLOC_004218" 487 208 1435 596 462
"XLOC_004219" 5297 3130 7403 3120 3944
"XLOC_004220" 449 411 552 453 456
"XLOC_004221" 1 6 0 0 3
"XLOC_004222" 141 22 34 42 8
"XLOC_004223" 147 53 109 68 204
"XLOC_004224" 357 237 862 322 606
"XLOC_004226" 220 266 170 240 185
"XLOC_004227" 31 36 23 26 24
"XLOC_004228" 8 4 6 5 5
"XLOC_004229" 835 874 960 597 1075
"XLOC_004230" 3 5 8 4 5
"XLOC_004231" 842 1011 549 551 1231
"XLOC_004232" 2 1 2 0 2
"XLOC_004234" 2 1 1 1 2
"XLOC_004235" 869 598 810 524 767
"XLOC_004236" 10 12 8 8 1
"XLOC_004237" 384 510 301 308 147
"XLOC_004238" 1948 1351 2702 978 2212
"XLOC_004240" 4136 5234 2316 2943 3404
"XLOC_004241" 5063 6031 5904 5923 4859
"XLOC_004243" 38 26 36 22 37
"XLOC_004244" 34 23 34 21 78
"XLOC_004245" 76 49 55 42 39
"XLOC_004246" 0 4 1 0 1
"XLOC_004247" 13 39 6 12 27
"XLOC_004248" 15 15 19 21 4
"XLOC_004249" 28 20 34 20 78
"XLOC_004251" 28 20 36 23 82
"XLOC_004252" 29 19 34 20 78
"XLOC_004253" 28 20 36 23 82
"XLOC_004254" 28 23 35 20 77
"XLOC_004255" 2 2 3 2 4
"XLOC_004256" 0 2 0 0 0
"XLOC_004257" 562 689 597 369 396
"XLOC_004258" 519 899 350 392 288
"XLOC_004259" 0 0 2 0 1
"XLOC_004260" 70 125 16 48 71
"XLOC_004261" 1164 971 1037 973 846
"XLOC_004262" 0 0 2 0 0
"XLOC_004263" 50 122 79 91 28
"XLOC_004265" 84 134 33 70 67
"XLOC_004266" 1 2 1 2 0
"XLOC_004267" 184 242 232 168 217
"XLOC_004268" 0 0 1 3 0
"XLOC_004270" 169 161 25 127 30
"XLOC_004271" 7414 3957 5172 5031 4902
"XLOC_004272" 1685 972 2299 1202 1521
"XLOC_004273" 3526 2680 2358 2534 2846
"XLOC_004274" 465 250 199 247 380
"XLOC_004275" 1748 1325 2060 1049 1962
"XLOC_004276" 360 229 212 234 196
"XLOC_004277" 6 13 1 6 1
"XLOC_004278" 0 0 1 0 0
"XLOC_004280" 438 357 354 298 472
"XLOC_004281" 0 0 0 0 1
"XLOC_004282" 1305 940 1636 748 1163
"XLOC_004283" 379 266 454 337 84
"XLOC_004284" 219 197 172 123 229
"XLOC_004285" 2009 2330 2247 2093 1584
"XLOC_004286" 412 331 575 569 346
"XLOC_004287" 521 274 491 304 176
"XLOC_004288" 0 0 1 0 0
"XLOC_004289" 601 445 1301 606 402
"XLOC_004291" 10 11 2 11 0
"XLOC_004292" 0 0 1 0 0
"XLOC_004293" 1384 837 1853 1619 882
"XLOC_004294" 125 38 141 86 31
"XLOC_004296" 114 135 104 118 49
"XLOC_004298" 3 8 19 10 9
"XLOC_004300" 22 43 181 109 83
"XLOC_004301" 169 443 264 174 236
"XLOC_004302" 84 104 112 79 85
"XLOC_004303" 2 4 0 3 1
"XLOC_004304" 230 159 115 113 98
"XLOC_004305" 23 31 23 11 14
"XLOC_004307" 367 443 1099 628 259
"XLOC_004308" 197 240 335 176 126
"XLOC_004309" 413 549 288 291 271
"XLOC_004311" 4 7 4 8 8
"XLOC_004312" 0 4 0 3 1
"XLOC_004313" 5 1 2 10 0
"XLOC_004314" 6 32 8 4 8
"XLOC_004315" 115 218 702 481 119
"XLOC_004318" 117 187 84 79 52
"XLOC_004319" 1 0 0 0 1
"XLOC_004320" 1 0 0 0 1
"XLOC_004321" 29 16 14 29 10
"XLOC_004322" 691 838 536 669 555
"XLOC_004323" 104 152 63 63 92
"XLOC_004324" 1472 1003 1135 1193 741
"XLOC_004325" 5 2 0 3 1
"XLOC_004326" 311 280 328 349 337
"XLOC_004327" 427 459 377 408 233
"XLOC_004328" 781 483 921 772 570
"XLOC_004329" 246 178 162 108 187
"XLOC_004330" 12 50 33 24 41
"XLOC_004331" 45 139 27 51 92
"XLOC_004332" 0 0 0 0 2
"XLOC_004333" 0 1 0 2 0
"XLOC_004334" 2728 3893 2823 1906 1132
"XLOC_004335" 204 386 467 164 156
"XLOC_004336" 418 239 102 227 59
"XLOC_004337" 43 17 55 40 35
"XLOC_004338" 654 737 383 1081 126
"XLOC_004339" 445 371 654 431 439
"XLOC_004340" 23 80 79 43 18
"XLOC_004341" 8 25 22 20 7
"XLOC_004344" 6028 3891 3896 6582 2088
"XLOC_004345" 9167 13103 18122 7050 13321
"XLOC_004346" 17 21 58 19 18
"XLOC_004347" 5 7 14 7 7
"XLOC_004348" 102 147 97 92 33
"XLOC_004349" 150 155 160 90 86
"XLOC_004350" 1166 1360 911 1038 636
"XLOC_004351" 21 46 29 17 18
"XLOC_004352" 3348 3977 2568 3213 1869
"XLOC_004355" 0 1 0 0 0
"XLOC_004356" 10114 8211 12304 21796 3171
"XLOC_004357" 1057 953 508 840 259
"XLOC_004358" 103 165 135 86 90
"XLOC_004359" 2640 2981 2309 2397 875
"XLOC_004360" 12834 11776 6579 4346 3350
"XLOC_004361" 4137 3563 4677 2956 4358
"XLOC_004362" 6481 3509 4331 10447 2573
"XLOC_004363" 1570 1215 1165 1248 1053
"XLOC_004365" 31 39 5 38 2
"XLOC_004366" 1067 1104 1172 700 676
"XLOC_004367" 4764 4204 2350 2718 2434
"XLOC_004368" 1995 1582 1396 983 1177
"XLOC_004369" 30 40 56 57 7
"XLOC_004370" 737 701 751 643 393
"XLOC_004371" 1 0 2 2 2
"XLOC_004372" 1438 1267 835 936 810
"XLOC_004373" 732 668 894 769 519
"XLOC_004376" 6384 4569 5759 5179 4735
"XLOC_004380" 45 83 50 134 25
"XLOC_004391" 0 1 0 0 0
"XLOC_004393" 0 0 0 1 1
"XLOC_004394" 864 210 248 267 392
"XLOC_004395" 313 257 301 307 150
"XLOC_004396" 1400 1755 1968 1020 1492
"XLOC_004397" 77 116 15 85 11
"XLOC_004398" 4 3 3 6 1
"XLOC_004399" 1877 1304 826 1481 231
"XLOC_004400" 101 133 65 54 43
"XLOC_004401" 12069 10889 6283 5581 8739
"XLOC_004402" 51 70 14 32 6
"XLOC_004403" 1 2 2 1 0
"XLOC_004404" 6 4 4 5 3
"XLOC_004405" 58 98 67 85 20
"XLOC_004406" 5 2 6 3 4
"XLOC_004407" 13 23 2 10 0
"XLOC_004408" 451 467 859 386 512
"XLOC_004409" 227 265 371 391 142
"XLOC_004410" 58 80 23 26 28
"XLOC_004411" 3 5 2 3 2
"XLOC_004412" 1991 1178 413 1401 196
"XLOC_004413" 82 6 26 82 50
"XLOC_004414" 26 20 14 10 3
"XLOC_004415" 2193 2044 1355 1660 933
"XLOC_004416" 0 2 1 1 1
"XLOC_004417" 13281 6277 7245 7342 6177
"XLOC_004418" 270 654 593 265 235
"XLOC_004419" 56 150 81 51 60
"XLOC_004420" 16 28 47 25 15
"XLOC_004421" 12 40 15 12 8
"XLOC_004422" 33 27 27 8 35
"XLOC_004423" 428 493 265 311 134
"XLOC_004424" 151 167 65 114 40
"XLOC_004425" 9 2 2 10 3
"XLOC_004426" 39 53 74 47 35
"XLOC_004427" 1 0 1 0 0
"XLOC_004428" 5 16 14 3 8
"XLOC_004429" 51 103 133 61 68
"XLOC_004432" 142 95 67 75 58
"XLOC_004433" 240 342 155 104 448
"XLOC_004434" 3543 2476 2659 2002 2443
"XLOC_004435" 8349 6595 7390 4710 6932
"XLOC_004436" 1081 700 1403 1176 725
"XLOC_004437" 365 487 150 267 114
"XLOC_004438" 15 12 8 7 3
"XLOC_004439" 46 62 45 45 31
"XLOC_004440" 4 4 1 8 1
"XLOC_004441" 323 301 223 208 131
"XLOC_004442" 2 0 1 0 0
"XLOC_004443" 2 3 0 2 1
"XLOC_004444" 384 535 86 340 21
"XLOC_004445" 1444 1345 1235 798 693
"XLOC_004446" 60 75 41 56 5
"XLOC_004447" 636 708 542 684 545
"XLOC_004448" 84 114 44 35 63
"XLOC_004449" 17187 13557 9991 9928 10388
"XLOC_004450" 25 26 13 13 16
"XLOC_004451" 196 202 275 145 209
"XLOC_004452" 10 14 4 8 2
"XLOC_004453" 1991 1840 1439 1352 399
"XLOC_004454" 129 165 233 108 144
"XLOC_004455" 7551 4476 3869 4562 2079
"XLOC_004456" 0 1 1 1 0
"XLOC_004457" 104 104 116 61 70
"XLOC_004458" 359 520 254 308 157
"XLOC_004459" 55 40 23 15 5
"XLOC_004460" 50 37 23 14 5
"XLOC_004461" 3 5 0 0 0
"XLOC_004462" 259 222 292 283 101
"XLOC_004463" 955 1148 1192 786 977
"XLOC_004464" 724 781 897 601 256
"XLOC_004465" 5 2 1 1 3
"XLOC_004466" 107 182 62 92 20
"XLOC_004467" 28 45 48 29 43
"XLOC_004468" 2730 2492 2202 2522 2530
"XLOC_004470" 388 348 50 329 28
"XLOC_004471" 0 1 0 0 1
"XLOC_004472" 232 69 108 333 90
"XLOC_004473" 1 3 3 1 1
"XLOC_004475" 43 67 8 66 4
"XLOC_004476" 4473005 3488426 1933428 2290892 1083069
"XLOC_004477" 231 99 421 129 186
"XLOC_004478" 42 16 9 10 24
"XLOC_004479" 937 692 624 684 294
"XLOC_004480" 0 0 0 0 1
"XLOC_004481" 472 436 526 341 337
"XLOC_004482" 1421 574 518 679 370
"XLOC_004483" 16 40 82 51 14
"XLOC_004484" 1302 507 465 610 321
"XLOC_004485" 7 6 19 14 13
"XLOC_004486" 1697 1625 1988 1899 1636
"XLOC_004487" 20 16 19 6 2
"XLOC_004488" 11 1 9 1 1
"XLOC_004489" 99 86 86 122 77
"XLOC_004490" 30 69 71 31 43
"XLOC_004491" 31 71 45 63 32
"XLOC_004492" 49 43 118 38 61
"XLOC_004493" 413 299 672 374 370
"XLOC_004494" 345 309 314 365 62
"XLOC_004495" 2438 1880 871 1019 792
"XLOC_004496" 89 48 49 30 13
"XLOC_004497" 11 28 10 19 12
"XLOC_004498" 1127 1036 1211 897 826
"XLOC_004499" 21 42 15 24 32
"XLOC_004500" 24 36 48 23 23
"XLOC_004501" 270 355 382 181 292
"XLOC_004502" 474 216 282 271 149
"XLOC_004503" 432 394 380 264 295
"XLOC_004504" 162 310 96 113 76
"XLOC_004505" 482 380 392 224 298
"XLOC_004506" 889 933 1150 717 514
"XLOC_004507" 988 1022 979 886 598
"XLOC_004508" 574 630 342 235 340
"XLOC_004509" 10 18 4 1 7
"XLOC_004510" 216 296 362 248 158
"XLOC_004511" 50 101 35 45 16
"XLOC_004512" 2389 2081 1514 1552 569
"XLOC_004513" 14 30 7 8 18
"XLOC_004514" 650 2983 256 2312 107
"XLOC_004515" 319 1298 889 1091 844
"XLOC_004516" 101 249 114 75 45
"XLOC_004517" 35 49 93 59 68
"XLOC_004518" 657 624 286 347 118
"XLOC_004519" 712 580 357 417 201
"XLOC_004520" 1195 874 1373 968 700
"XLOC_004521" 2131 1543 1503 1203 571
"XLOC_004522" 606 412 160 298 16
"XLOC_004523" 576 401 219 414 135
"XLOC_004524" 1440 1608 1016 703 276
"XLOC_004525" 388 441 143 139 159
"XLOC_004526" 3 3 0 0 0
"XLOC_004527" 2619 2836 1823 1384 806
"XLOC_004528" 1 1 0 0 0
"XLOC_004529" 65 66 18 29 27
"XLOC_004530" 2 4 0 1 0
"XLOC_004531" 34 39 33 17 10
"XLOC_004535" 6 5 2 3 3
"XLOC_004536" 2 15 7 39 2
"XLOC_004537" 1637 1888 6642 3048 935
"XLOC_004538" 2573 2109 1872 1675 1067
"XLOC_004539" 2611 1421 2539 2157 1357
"XLOC_004540" 352 317 180 252 204
"XLOC_004541" 252 488 415 402 251
"XLOC_004543" 148 130 144 93 77
"XLOC_004544" 1 0 0 1 0
"XLOC_004545" 434 155 274 266 184
"XLOC_004546" 1560 1916 1577 975 1433
"XLOC_004548" 1 1 0 1 0
"XLOC_004549" 0 0 0 2 0
"XLOC_004550" 267 282 365 230 198
"XLOC_004551" 218 385 222 156 175
"XLOC_004552" 2654 2024 2850 1706 1683
"XLOC_004553" 688 1054 690 535 216
"XLOC_004554" 4946 3032 2795 3160 2644
"XLOC_004555" 511 741 534 421 241
"XLOC_004556" 388 476 78 330 113
"XLOC_004557" 742 706 839 768 408
"XLOC_004558" 33 36 37 17 12
"XLOC_004559" 1602 1372 1285 980 804
"XLOC_004560" 3616 2758 2844 2469 1989
"XLOC_004561" 459 606 541 415 313
"XLOC_004562" 132 104 96 115 23
"XLOC_004563" 5054 2543 1625 1486 1672
"XLOC_004564" 1 0 2 0 0
"XLOC_004565" 2707 2513 2100 2367 1483
"XLOC_004566" 249 420 209 297 193
"XLOC_004567" 0 0 0 0 1
"XLOC_004569" 1 0 2 1 0
"XLOC_004570" 551 299 346 276 189
"XLOC_004571" 381 147 602 165 131
"XLOC_004572" 16 13 4 16 15
"XLOC_004574" 14 11 11 15 6
"XLOC_004575" 1025 885 890 753 442
"XLOC_004576" 20 54 11 11 9
"XLOC_004577" 3435 6085 11456 3491 7185
"XLOC_004578" 278 314 545 333 327
"XLOC_004579" 2882 2862 2584 2427 1357
"XLOC_004583" 110 90 398 255 99
"XLOC_004585" 765 709 455 192 376
"XLOC_004586" 0 1 1 0 0
"XLOC_004587" 1226 998 127 459 210
"XLOC_004588" 4271 13158 2979 4162 5811
"XLOC_004589" 360 668 10 161 37
"XLOC_004590" 189 558 32 188 48
"XLOC_004591" 32 47 6 19 5
"XLOC_004592" 9 19 6 7 0
"XLOC_004593" 113 218 26 54 15
"XLOC_004594" 7830 9142 7422 8958 7700
"XLOC_004595" 16 63 9 15 9
"XLOC_004596" 1981 1873 2400 1238 1828
"XLOC_004597" 1764 1468 2337 2143 1197
"XLOC_004598" 96 126 37 92 29
"XLOC_004599" 28 287 0 3 18
"XLOC_004600" 22 30 37 12 18
"XLOC_004601" 1002 1189 618 941 475
"XLOC_004602" 9687 4240 9840 9263 7094
"XLOC_004603" 1 0 0 1 0
"XLOC_004604" 127 119 427 139 288
"XLOC_004606" 6 7 9 3 7
"XLOC_004607" 47 37 13 11 2
"XLOC_004608" 2 2 9 1 0
"XLOC_004609" 14820 11349 14251 10053 10423
"XLOC_004610" 1192 1761 941 1228 611
"XLOC_004611" 4274 3727 3055 3771 1880
"XLOC_004612" 2585 1764 1870 1735 1168
"XLOC_004613" 2 3 0 1 1
"XLOC_004614" 1416 1265 251 595 331
"XLOC_004615" 375 341 168 180 179
"XLOC_004616" 1630 3300 1045 1344 796
"XLOC_004617" 2 6 3 9 0
"XLOC_004618" 1988 1548 1920 1718 1138
"XLOC_004619" 0 1 0 0 0
"XLOC_004620" 204 359 155 206 130
"XLOC_004621" 4 20 16 4 4
"XLOC_004622" 4355 2636 1286 2105 465
"XLOC_004623" 1 3 3 3 0
"XLOC_004624" 4 10 30 21 1
"XLOC_004625" 698 373 158 373 171
"XLOC_004626" 4 3 2 0 0
"XLOC_004627" 0 0 0 2 0
"XLOC_004628" 2 0 1 0 0
"XLOC_004629" 84 81 74 60 37
"XLOC_004630" 32 37 13 23 21
"XLOC_004631" 313 562 272 339 171
"XLOC_004632" 508 359 384 235 334
"XLOC_004634" 494 375 305 229 150
"XLOC_004635" 7956 3940 5445 5462 2985
"XLOC_004636" 0 0 1 0 1
"XLOC_004637" 2 1 0 2 0
"XLOC_004638" 126 189 124 92 131
"XLOC_004639" 3 0 1 5 1
"XLOC_004640" 1627 538 311 344 274
"XLOC_004641" 119 96 70 51 5
"XLOC_004642" 132 78 79 33 61
"XLOC_004643" 258 233 149 149 16
"XLOC_004644" 0 0 0 1 0
"XLOC_004645" 39 66 31 28 21
"XLOC_004646" 65 161 58 56 42
"XLOC_004647" 2129 1484 3504 1878 1674
"XLOC_004649" 542 409 544 516 121
"XLOC_004650" 52 145 34 9 36
"XLOC_004651" 2713 2625 2683 1593 1453
"XLOC_004652" 75 100 95 52 53
"XLOC_004653" 0 0 1 0 0
"XLOC_004654" 16 17 3 7 5
"XLOC_004655" 397 574 146 189 81
"XLOC_004656" 6 4 4 5 2
"XLOC_004657" 10 22 14 8 13
"XLOC_004658" 243 305 136 107 150
"XLOC_004659" 558 869 837 633 466
"XLOC_004660" 240 153 231 244 86
"XLOC_004661" 171 147 163 116 55
"XLOC_004662" 16 17 20 18 28
"XLOC_004663" 692 880 131 502 110
"XLOC_004664" 2411 1986 2294 1925 1653
"XLOC_004665" 1412 1108 1049 687 860
"XLOC_004666" 1755 2124 706 1289 239
"XLOC_004667" 559 894 1114 547 859
"XLOC_004668" 549 938 377 843 366
"XLOC_004669" 1 1 0 2 0
"XLOC_004670" 6075 6026 3981 3530 3317
"XLOC_004671" 2182 1761 1123 1350 846
"XLOC_004672" 857 1026 947 574 626
"XLOC_004673" 352 765 208 265 304
"XLOC_004674" 1934 1824 1120 1135 789
"XLOC_004675" 5775 4371 12385 12191 3198
"XLOC_004676" 1 2 3 2 0
"XLOC_004677" 342 342 152 220 86
"XLOC_004678" 640 474 442 424 230
"XLOC_004679" 79 85 77 49 77
"XLOC_004680" 122 307 311 129 217
"XLOC_004681" 12 12 3 12 1
"XLOC_004682" 1106 1521 824 719 497
"XLOC_004683" 252 291 316 205 230
"XLOC_004684" 0 4 0 0 0
"XLOC_004685" 0 1 0 0 0
"XLOC_004686" 0 1 0 0 1
"XLOC_004688" 0 0 0 0 3
"XLOC_004689" 0 1 0 0 1
"XLOC_004690" 2 0 0 0 0
"XLOC_004691" 0 0 0 0 1
"XLOC_004693" 0 1 0 0 0
"XLOC_004695" 1 0 0 0 0
"XLOC_004698" 6 1 1 2 2
"XLOC_004699" 8 17 4 6 6
"XLOC_004700" 3 2 2 4 5
"XLOC_004701" 2 4 2 2 2
"XLOC_004702" 188 180 331 122 222
"XLOC_004703" 1 2 0 0 0
"XLOC_004704" 0 2 0 0 0
"XLOC_004705" 0 3 0 3 0
"XLOC_004706" 3 6 0 1 4
"XLOC_004707" 426 376 1049 453 615
"XLOC_004709" 881 1150 1875 1190 626
"XLOC_004710" 800 833 669 632 504
"XLOC_004711" 29 43 12 25 1
"XLOC_004713" 12 18 2 3 3
"XLOC_004714" 3361 3770 2796 3143 1841
"XLOC_004715" 36 26 85 24 35
"XLOC_004716" 25 21 67 20 24
"XLOC_004717" 13284 8588 11528 8773 6834
"XLOC_004718" 1 1 1 1 0
"XLOC_004720" 1 3 0 0 0
"XLOC_004722" 0 2 0 1 0
"XLOC_004723" 703 1500 704 804 470
"XLOC_004724" 206 295 255 218 117
"XLOC_004725" 1334 1315 913 1191 643
"XLOC_004726" 5 1 1 2 0
"XLOC_004727" 24 23 18 22 23
"XLOC_004728" 33 26 13 26 7
"XLOC_004729" 10717 14533 23129 9055 15159
"XLOC_004730" 1119 1310 665 712 807
"XLOC_004731" 595 520 319 280 233
"XLOC_004732" 2 9 0 1 1
"XLOC_004733" 1 1 4 1 5
"XLOC_004734" 84 120 93 116 87
"XLOC_004735" 8 15 7 7 9
"XLOC_004736" 522 380 718 576 217
"XLOC_004737" 935 415 1458 759 1017
"XLOC_004738" 486 468 474 316 522
"XLOC_004739" 2 13 0 4 1
"XLOC_004741" 98 84 62 131 52
"XLOC_004742" 43 40 23 24 5
"XLOC_004743" 85 101 101 69 37
"XLOC_004746" 4269 4245 6540 3284 4722
"XLOC_004748" 58 53 46 47 23
"XLOC_004749" 29 44 43 16 21
"XLOC_004750" 717 390 286 319 201
"XLOC_004751" 967 782 613 681 613
"XLOC_004752" 6374 4439 6013 3928 3209
"XLOC_004753" 3 3 1 1 1
"XLOC_004754" 1547 1219 827 1094 412
"XLOC_004755" 1911 1271 1445 1056 1624
"XLOC_004756" 170 253 149 78 110
"XLOC_004758" 0 1 0 1 0
"XLOC_004759" 0 2 1 1 1
"XLOC_004761" 58 49 27 39 20
"XLOC_004762" 2027 1859 2811 2347 873
"XLOC_004763" 261 532 127 203 24
"XLOC_004764" 5589 17589 492 6356 1320
"XLOC_004765" 13519 45079 4336 15199 14974
"XLOC_004766" 1 1 0 0 3
"XLOC_004768" 12 21 19 16 7
"XLOC_004769" 260 417 176 185 73
"XLOC_004770" 456 270 173 137 88
"XLOC_004771" 1 6 2 3 1
"XLOC_004772" 555 345 408 641 145
"XLOC_004773" 78 113 22 34 34
"XLOC_004774" 6022 3136 4212 3900 2577
"XLOC_004775" 1 0 0 0 2
"XLOC_004776" 3306 3393 795 1397 647
"XLOC_004777" 554 481 1305 291 2240
"XLOC_004778" 686 428 53 539 20
"XLOC_004780" 1120 1136 630 708 797
"XLOC_004781" 1 7 0 0 3
"XLOC_004783" 545 563 459 376 545
"XLOC_004784" 52 48 42 42 33
"XLOC_004785" 228 296 63 188 57
"XLOC_004786" 238 297 191 174 256
"XLOC_004787" 199 241 379 339 418
"XLOC_004788" 348 198 128 115 62
"XLOC_004789" 588 304 492 245 290
"XLOC_004790" 4 7 0 1 0
"XLOC_004791" 1 2 0 3 3
"XLOC_004793" 949 1351 478 763 1001
"XLOC_004794" 1 2 0 0 1
"XLOC_004795" 230 383 232 237 137
"XLOC_004796" 195 7 79 19 28
"XLOC_004797" 427 318 260 205 112
"XLOC_004799" 1 2 1 3 1
"XLOC_004800" 4171 4852 5013 2825 3523
"XLOC_004801" 7926 9653 5280 8028 4566
"XLOC_004802" 11845 6868 14500 8658 7332
"XLOC_004804" 18 12 12 10 11
"XLOC_004805" 3 9 11 4 3
"XLOC_004806" 1 2 1 0 0
"XLOC_004807" 28 22 34 20 77
"XLOC_004808" 27 20 34 20 77
"XLOC_004810" 29 19 34 20 78
"XLOC_004811" 28 19 35 21 78
"XLOC_004812" 27 20 38 22 82
"XLOC_004813" 25 20 32 29 76
"XLOC_004815" 1 0 3 0 1
"XLOC_004823" 311 275 275 242 338
"XLOC_004824" 5241 2899 321 3540 186
"XLOC_004825" 879 802 640 600 608
"XLOC_004826" 1226 2242 1288 1414 775
"XLOC_004827" 28 14 12 13 21
"XLOC_004828" 435 430 343 317 293
"XLOC_004829" 5 13 1 4 5
"XLOC_004830" 497 325 713 412 447
"XLOC_004831" 163 118 118 80 102
"XLOC_004832" 371 203 578 220 824
"XLOC_004833" 44 24 17 38 5
"XLOC_004834" 1558 1180 461 1034 311
"XLOC_004835" 0 3 6 1 2
"XLOC_004836" 328 398 253 217 133
"XLOC_004837" 1222 915 445 588 465
"XLOC_004838" 283 207 66 148 56
"XLOC_004839" 1146 1109 1355 927 1069
"XLOC_004840" 0 1 1 0 0
"XLOC_004841" 199 128 35 107 6
"XLOC_004842" 91 37 5 41 2
"XLOC_004843" 318 295 360 373 140
"XLOC_004844" 479 521 235 498 83
"XLOC_004845" 990 507 929 1097 492
"XLOC_004846" 2499 2408 1600 2223 1359
"XLOC_004847" 306 235 347 279 284
"XLOC_004848" 7 0 1 0 0
"XLOC_004849" 205 240 455 230 271
"XLOC_004850" 15 30 40 19 12
"XLOC_004851" 438 588 19 210 36
"XLOC_004852" 2055 1893 2632 1451 1935
"XLOC_004853" 2141 1764 821 1368 784
"XLOC_004854" 0 1 0 1 2
"XLOC_004855" 39593 16422 9145 7759 7023
"XLOC_004856" 0 0 0 1 0
"XLOC_004857" 1476 805 1197 1086 472
"XLOC_004858" 214 325 246 345 199
"XLOC_004861" 0 8 0 2 1
"XLOC_004863" 14 33 49 63 13
"XLOC_004864" 1 0 0 0 2
"XLOC_004865" 386 483 279 381 289
"XLOC_004866" 9 10 7 10 0
"XLOC_004867" 20316 12171 22616 18465 11255
"XLOC_004868" 5093 5670 5564 4970 4072
"XLOC_004869" 46 59 15 40 24
"XLOC_004870" 166 268 92 116 45
"XLOC_004871" 536 572 663 485 718
"XLOC_004872" 14 48 37 16 25
"XLOC_004873" 18 99 23 47 9
"XLOC_004874" 0 3 0 2 0
"XLOC_004876" 23 21 7 19 3
"XLOC_004878" 1709 1414 1232 1481 813
"XLOC_004879" 2541 5426 2529 2152 2040
"XLOC_004880" 179 160 107 106 31
"XLOC_004881" 842 570 756 435 297
"XLOC_004882" 255 81 129 166 75
"XLOC_004883" 23 351 12 12 25
"XLOC_004884" 322 260 637 248 371
"XLOC_004885" 7400 5096 3439 4591 3375
"XLOC_004887" 140 167 79 37 43
"XLOC_004889" 47 51 32 26 28
"XLOC_004890" 1856 1756 1136 1106 902
"XLOC_004891" 51 77 46 48 39
"XLOC_004892" 205 951 827 584 401
"XLOC_004893" 21 38 60 12 24
"XLOC_004894" 4463 3720 1478 2690 973
"XLOC_004895" 1576 1551 1542 1280 1122
"XLOC_004896" 31 18 21 13 33
"XLOC_004897" 76 176 149 89 102
"XLOC_004898" 50 25 94 51 37
"XLOC_004899" 837 508 909 623 286
"XLOC_004900" 1544 1168 1221 822 774
"XLOC_004901" 1454 962 2771 2278 375
"XLOC_004902" 2 4 0 1 2
"XLOC_004903" 6598 5759 4856 14195 384
"XLOC_004904" 1 0 0 0 0
"XLOC_004905" 1912 1090 482 1667 198
"XLOC_004907" 21 53 4 31 4
"XLOC_004908" 1866 1353 1559 967 627
"XLOC_004909" 8417 10359 5572 3997 5178
"XLOC_004910" 99 57 39 39 54
"XLOC_004911" 2779 2518 1303 1851 1006
"XLOC_004912" 1513 1316 2151 1440 1692
"XLOC_004913" 0 1 0 1 1
"XLOC_004914" 82 144 123 30 33
"XLOC_004915" 9 10 0 1 5
"XLOC_004916" 0 2 0 0 0
"XLOC_004917" 188 665 89 666 188
"XLOC_004918" 0 3 1 0 0
"XLOC_004919" 1080 988 363 641 122
"XLOC_004920" 785 493 749 632 469
"XLOC_004921" 752 567 926 830 472
"XLOC_004922" 8 10 26 8 19
"XLOC_004923" 25 44 64 47 37
"XLOC_004924" 798 766 731 752 550
"XLOC_004925" 867 1051 532 628 474
"XLOC_004926" 3445 3541 2408 2663 2257
"XLOC_004927" 1 5 1 2 1
"XLOC_004928" 10943 14248 7019 11379 4853
"XLOC_004929" 3445 3037 2909 2287 1351
"XLOC_004930" 7519 8174 4612 6859 2751
"XLOC_004931" 316 286 73 398 50
"XLOC_004932" 3174 4755 2983 3088 1491
"XLOC_004933" 42 42 18 25 2
"XLOC_004934" 48 117 25 52 46
"XLOC_004935" 6 3 1 1 0
"XLOC_004936" 3 6 1 2 0
"XLOC_004937" 251 281 256 218 89
"XLOC_004938" 510 321 578 465 297
"XLOC_004939" 9543 4492 6788 8541 2945
"XLOC_004940" 1 0 0 0 0
"XLOC_004955" 532 1062 527 801 160
"XLOC_004957" 25 47 17 17 19
"XLOC_004958" 522 506 948 690 256
"XLOC_004959" 14895 9930 23523 21168 7419
"XLOC_004960" 58 35 160 50 70
"XLOC_004961" 840 1071 654 590 489
"XLOC_004962" 563 475 1037 980 301
"XLOC_004963" 0 1 0 2 0
"XLOC_004964" 6 3 2 10 4
"XLOC_004965" 289 162 27 267 11
"XLOC_004966" 1122 782 132 963 23
"XLOC_004967" 141 236 162 117 133
"XLOC_004968" 825 1054 579 576 420
"XLOC_004969" 34 31 27 20 32
"XLOC_004970" 6391 6381 5121 5385 1625
"XLOC_004971" 1 0 0 0 0
"XLOC_004972" 6 11 1 6 1
"XLOC_004973" 0 0 1 0 0
"XLOC_004974" 8983 5652 15253 16317 7632
"XLOC_004975" 187 260 341 111 113
"XLOC_004976" 405 417 816 338 517
"XLOC_004978" 18 17 23 12 24
"XLOC_004980" 390 347 367 310 156
"XLOC_004982" 0 5 3 3 11
"XLOC_004983" 22 50 7 13 14
"XLOC_004985" 368 389 229 246 267
"XLOC_004986" 37913 24989 26659 35742 14031
"XLOC_004987" 459378 583111 429280 420642 473343
"XLOC_004988" 26 11 5 25 5
"XLOC_004989" 12 40 15 12 8
"XLOC_004990" 1617 1543 1239 1214 327
"XLOC_004991" 178 342 275 213 109
"XLOC_004992" 376 387 158 259 90
"XLOC_004993" 9 7 3 7 1
"XLOC_004994" 228 131 399 204 163
"XLOC_004995" 379 780 367 289 231
"XLOC_004996" 130 309 229 104 100
"XLOC_004997" 4637 4267 5816 2867 4073
"XLOC_004998" 64 123 53 65 61
"XLOC_004999" 8 7 2 5 3
"XLOC_005000" 753 757 1002 593 635
"XLOC_005001" 48 74 24 35 24
"XLOC_005002" 4 11 5 3 6
"XLOC_005003" 115 164 223 124 114
"XLOC_005004" 569 847 573 468 323
"XLOC_005005" 1508 1218 1519 675 1117
"XLOC_005006" 88 74 53 51 28
"XLOC_005007" 0 0 1 0 0
"XLOC_005008" 1 15 1 0 3
"XLOC_005009" 7266 8206 4141 4833 3989
"XLOC_005010" 1103 1078 1230 793 706
"XLOC_005011" 16280 5964 8215 10925 5926
"XLOC_005012" 527 476 1102 646 439
"XLOC_005013" 1178 1277 1115 757 680
"XLOC_005014" 273 462 378 205 341
"XLOC_005015" 2224 2250 360 1179 134
"XLOC_005016" 19 28 5 5 6
"XLOC_005017" 2445 3670 1194 1571 480
"XLOC_005020" 3 2 11 6 2
"XLOC_005021" 23 7 24 28 10
"XLOC_005022" 434 514 477 445 276
"XLOC_005023" 374 543 263 255 127
"XLOC_005024" 21 26 6 15 8
"XLOC_005025" 142 100 70 85 106
"XLOC_005026" 5094 4494 9377 5560 4215
"XLOC_005027" 9 5 8 8 8
"XLOC_005028" 20 9 15 12 12
"XLOC_005029" 4 11 2 4 2
"XLOC_005030" 297 235 394 244 294
"XLOC_005031" 474 267 398 321 175
"XLOC_005032" 99 138 195 91 154
"XLOC_005033" 1357 1216 1087 886 308
"XLOC_005034" 1 0 0 0 0
"XLOC_005035" 1793 1334 1672 880 1187
"XLOC_005036" 16 21 28 6 10
"XLOC_005037" 0 0 0 1 1
"XLOC_005040" 1 4 5 9 0
"XLOC_005041" 10564 10038 9430 16755 4902
"XLOC_005042" 1676 1678 1793 1437 1436
"XLOC_005043" 243 295 110 214 161
"XLOC_005044" 438 593 283 316 376
"XLOC_005045" 34 38 26 26 28
"XLOC_005046" 50 61 30 31 31
"XLOC_005047" 53 167 38 79 56
"XLOC_005048" 24 58 11 42 23
"XLOC_005049" 13 14 7 4 0
"XLOC_005050" 9590 16694 23305 9768 19010
"XLOC_005051" 13 16 1 14 0
"XLOC_005053" 13056 3169 13768 17345 2394
"XLOC_005055" 9814 2122 15734 12831 2254
"XLOC_005056" 49 5 8 63 1
"XLOC_005057" 3 0 0 1 1
"XLOC_005058" 10 15 12 18 13
"XLOC_005059" 169 123 70 71 54
"XLOC_005060" 107 161 101 86 53
"XLOC_005061" 132 168 219 113 208
"XLOC_005062" 12327 11632 18562 5801 7723
"XLOC_005064" 15 18 20 15 9
"XLOC_005065" 553 827 447 807 255
"XLOC_005066" 179663 189194 106589 123709 45785
"XLOC_005067" 745 689 1089 881 390
"XLOC_005068" 701 526 428 320 409
"XLOC_005070" 3 0 0 1 0
"XLOC_005071" 341 325 478 262 192
"XLOC_005073" 1596 1320 839 1048 425
"XLOC_005075" 17 29 17 13 10
"XLOC_005076" 3 4 5 7 3
"XLOC_005077" 30 37 24 24 6
"XLOC_005078" 1606 618 301 792 244
"XLOC_005079" 53 17 12 28 13
"XLOC_005081" 0 0 0 1 0
"XLOC_005083" 133 241 202 167 93
"XLOC_005084" 65743 56371 90857 67746 44713
"XLOC_005085" 167 229 143 104 86
"XLOC_005086" 2923 3076 2076 2275 586
"XLOC_005087" 5 5 6 8 0
"XLOC_005088" 68 59 22 52 4
"XLOC_005089" 629 550 495 281 258
"XLOC_005090" 42 51 28 18 12
"XLOC_005091" 4300 3782 2930 3711 2560
"XLOC_005092" 142 39 349 144 75
"XLOC_005093" 4106 4333 4230 3398 3420
"XLOC_005094" 14 12 17 12 7
"XLOC_005095" 541 500 764 394 445
"XLOC_005096" 54 93 345 67 137
"XLOC_005097" 327 381 417 330 67
"XLOC_005098" 1975 1636 1224 1308 575
"XLOC_005099" 17 78 31 36 21
"XLOC_005100" 8 14 2 1 2
"XLOC_005101" 3 13 2 2 1
"XLOC_005102" 366 277 189 260 77
"XLOC_005103" 10 9 7 9 6
"XLOC_005104" 3 1 32 31 7
"XLOC_005106" 0 0 0 3 0
"XLOC_005107" 24 19 14 1 19
"XLOC_005108" 49 22 131 43 41
"XLOC_005109" 11 3 35 11 7
"XLOC_005110" 5 1 6 3 3
"XLOC_005111" 44 59 80 18 62
"XLOC_005112" 25 52 34 20 20
"XLOC_005113" 15 14 7 18 1
"XLOC_005114" 11 8 36 77 14
"XLOC_005115" 25 13 7 33 13
"XLOC_005116" 3851 1274 726 1200 419
"XLOC_005117" 5236 1657 3527 1584 3439
"XLOC_005118" 158 68 19 43 3
"XLOC_005119" 27 39 35 25 34
"XLOC_005120" 18 10 65 21 55
"XLOC_005121" 3 13 3 8 0
"XLOC_005122" 212 221 313 146 382
"XLOC_005123" 213 182 142 163 74
"XLOC_005124" 6 5 25 9 13
"XLOC_005125" 6 9 5 2 2
"XLOC_005127" 0 1 0 0 0
"XLOC_005137" 1 0 0 0 0
"XLOC_005138" 6 4 4 10 1
"XLOC_005139" 333 596 161 532 99
"XLOC_005140" 21 8 13 8 12
"XLOC_005141" 3202 1819 9044 3160 3326
"XLOC_005142" 31 18 35 27 13
"XLOC_005143" 12 19 11 18 6
"XLOC_005144" 11 24 57 6 14
"XLOC_005145" 11 21 4 13 0
"XLOC_005146" 67 105 29 43 6
"XLOC_005147" 7 8 21 10 15
"XLOC_005148" 5 642 0 0 266
"XLOC_005149" 7 3 19 8 95
"XLOC_005150" 7 3 3 10 18
"XLOC_005151" 4 13 1 21 29
"XLOC_005152" 7 5 9 4 49
"XLOC_005153" 49 8 58 8 41
"XLOC_005154" 124 4 30 7 25
"XLOC_005155" 33 17 70 20 36
"XLOC_005156" 27 16 0 10 0
"XLOC_005157" 22 10 10 12 0
"XLOC_005158" 12 14 32 14 3
"XLOC_005159" 19 14 6 11 0
"XLOC_005160" 13 13 7 8 1
"XLOC_005161" 17 6 14 8 1
"XLOC_005162" 11 10 18 10 0
"XLOC_005163" 42 15 44 15 27
"XLOC_005164" 52 66 11 19 0
"XLOC_005165" 66 33 3 44 1
"XLOC_005166" 40 31 2 30 1
"XLOC_005167" 242 184 55 152 37
"XLOC_005168" 14 17 75 24 55
"XLOC_005169" 12 1 0 0 0
"XLOC_005170" 24 2 0 1 0
"XLOC_005171" 14 29 6 5 5
"XLOC_005172" 20 34 5 2 4
"XLOC_005173" 16 35 37 18 12
"XLOC_005174" 22 13 25 14 17
"XLOC_005175" 24 9 25 12 26
"XLOC_005176" 44 61 63 21 48
"XLOC_005177" 7 28 8 7 4
"XLOC_005178" 304 237 945 261 514
"XLOC_005179" 13 0 77 8 12
"XLOC_005180" 13 15 18 7 6
"XLOC_005181" 21 21 9 21 1
"XLOC_005182" 6 9 20 8 15
"XLOC_005183" 13 31 7 12 15
"XLOC_005184" 5 35 3 12 1
"XLOC_005185" 61 78 79 38 33
"XLOC_005186" 24 36 149 33 77
"XLOC_005187" 259 221 86 114 30
"XLOC_005188" 42 52 166 85 35
"XLOC_005189" 14 9 30 12 6
"XLOC_005190" 18 16 3 12 0
"XLOC_005191" 48 35 34 43 2
"XLOC_005192" 21 25 19 19 1
"XLOC_005193" 11 28 8 10 5
"XLOC_005194" 54 41 234 58 175
"XLOC_005195" 21 3 9 21 9
"XLOC_005196" 18 3 4 19 4
"XLOC_005197" 26 95 11 34 7
"XLOC_005198" 24 24 34 20 7
"XLOC_005199" 22 30 57 22 14
"XLOC_005200" 26 24 69 12 33
"XLOC_005201" 8 9 1 1 0
"XLOC_005202" 7 26 2 3 1
"XLOC_005203" 12 23 22 20 19
"XLOC_005204" 19 69 6 18 2
"XLOC_005205" 9 24 9 10 1
"XLOC_005206" 19 23 10 22 0
"XLOC_005207" 19 29 86 3 49
"XLOC_005208" 110 24 19 17 9
"XLOC_005209" 49 99 87 84 71
"XLOC_005210" 12 18 5 9 1
"XLOC_005211" 22 5 25 3 2
"XLOC_005212" 11 18 5 8 1
"XLOC_005213" 21 42 8 3 2
"XLOC_005214" 176 122 41 113 15
"XLOC_005215" 77 91 19 53 11
"XLOC_005216" 9 2 24 5 8
"XLOC_005217" 15 22 68 36 20
"XLOC_005220" 1385 1477 855 994 1738
"XLOC_005221" 3 0 0 0 0
"XLOC_005222" 77 161 126 63 83
"XLOC_005223" 908 769 1250 833 695
"XLOC_005224" 12 38 9 31 20
"XLOC_005225" 38 204 2 84 11
"XLOC_005228" 886 930 330 555 394
"XLOC_005229" 3001 1573 3176 3698 1230
"XLOC_005230" 418 515 120 209 146
"XLOC_005231" 281 135 102 123 47
"XLOC_005232" 7849 756 4012 3742 1402
"XLOC_005233" 1631 568 1661 1521 1128
"XLOC_005234" 34 42 76 45 40
"XLOC_005235" 96 86 107 77 46
"XLOC_005237" 5879 6081 1860 1836 2370
"XLOC_005241" 0 1 0 0 0
"XLOC_005244" 1 0 0 1 0
"XLOC_005245" 6 5 28 6 34
"XLOC_005246" 6056 6149 4146 7095 4838
"XLOC_005247" 31 50 107 32 75
"XLOC_005249" 5 22 31 1 31
"XLOC_005250" 171 152 292 187 245
"XLOC_005251" 1 0 0 0 0
"XLOC_005252" 3559 1736 3848 3098 4103
"XLOC_005253" 14007 13655 17027 10368 14045
"XLOC_005254" 7378 6515 2237 4313 5604
"XLOC_005255" 3 0 14 5 5
"XLOC_005257" 72 119 32 64 41
"XLOC_005259" 396 238 223 235 388
"XLOC_005260" 28 19 28 12 32
"XLOC_005261" 232 253 546 191 402
"XLOC_005262" 68 82 136 84 120
"XLOC_005263" 22 28 2 22 3
"XLOC_005264" 3 7 0 1 0
"XLOC_005265" 2 2 0 3 1
"XLOC_005266" 420 645 119 466 108
"XLOC_005268" 5190 4116 3786 3957 3938
"XLOC_005270" 1 0 0 1 0
"XLOC_005271" 4096 2913 3810 3579 2848
"XLOC_005273" 6729 4402 6415 4744 4467
"XLOC_005275" 3292 1901 905 1047 1410
"XLOC_005277" 15 55 8 20 7
"XLOC_005278" 209 508 197 134 160
"XLOC_005279" 5 16 8 18 7
"XLOC_005280" 228 202 475 328 196
"XLOC_005281" 191 306 149 118 100
"XLOC_005282" 1 0 0 0 0
"XLOC_005283" 3 3 0 2 1
"XLOC_005284" 87 133 11 54 1
"XLOC_005285" 38 27 18 22 16
"XLOC_005286" 24213 12972 8480 12679 12041
"XLOC_005287" 324 369 181 232 236
"XLOC_005288" 81 100 11 32 9
"XLOC_005289" 1635 2351 1065 1587 1286
"XLOC_005291" 10 24 11 8 5
"XLOC_005292" 262 440 527 382 233
"XLOC_005293" 1846 1085 1686 1454 1446
"XLOC_005294" 8 6 3 4 1
"XLOC_005295" 2094 3868 840 1568 1064
"XLOC_005296" 39 42 119 40 75
"XLOC_005298" 372 411 160 319 102
"XLOC_005299" 32 45 33 26 16
"XLOC_005300" 1359 645 1957 2380 50
"XLOC_005301" 3 12 2 4 3
"XLOC_005302" 519 598 593 360 291
"XLOC_005303" 36 57 11 30 9
"XLOC_005304" 8131 9227 16377 7742 9456
"XLOC_005305" 4 9 11 5 4
"XLOC_005306" 10 9 0 5 0
"XLOC_005307" 2417 1306 3636 2518 2900
"XLOC_005308" 1 4 0 1 1
"XLOC_005309" 4960 6896 11294 5103 7109
"XLOC_005310" 12 21 13 4 7
"XLOC_005311" 7222 6269 4771 5429 5541
"XLOC_005313" 2 2 0 1 0
"XLOC_005315" 10 9 0 6 1
"XLOC_005316" 10184 4593 4374 3184 3786
"XLOC_005317" 49 21 33 21 49
"XLOC_005318" 85 108 53 54 28
"XLOC_005319" 4 11 2 1 4
"XLOC_005320" 2205 1756 3078 1609 2506
"XLOC_005321" 1703 2719 1738 1733 886
"XLOC_005322" 23960 13522 24383 39658 7175
"XLOC_005323" 98 69 62 64 30
"XLOC_005324" 354 781 183 337 254
"XLOC_005325" 1202 886 698 919 638
"XLOC_005326" 1605 556 4532 2516 1134
"XLOC_005328" 219 435 145 191 129
"XLOC_005329" 58 119 82 45 56
"XLOC_005330" 263 245 104 235 43
"XLOC_005331" 4 5 5 10 1
"XLOC_005332" 458 504 637 407 352
"XLOC_005333" 198 377 174 225 81
"XLOC_005334" 51 72 60 57 56
"XLOC_005335" 227 163 162 216 176
"XLOC_005336" 17 38 17 20 24
"XLOC_005337" 1 1 0 0 0
"XLOC_005338" 287 510 274 168 226
"XLOC_005339" 3895 2351 1579 2098 1698
"XLOC_005340" 1793 3457 2176 1493 1739
"XLOC_005341" 5 6 27 2 8
"XLOC_005342" 1004 519 554 516 383
"XLOC_005343" 286 310 43 159 19
"XLOC_005344" 99 103 73 108 12
"XLOC_005345" 0 2 0 0 0
"XLOC_005346" 67 121 183 121 26
"XLOC_005347" 1 3 0 1 0
"XLOC_005348" 5 7 5 4 0
"XLOC_005350" 30 40 18 23 8
"XLOC_005351" 8 7 2 5 0
"XLOC_005352" 84 201 43 77 64
"XLOC_005353" 127 261 70 88 114
"XLOC_005354" 35 56 32 9 23
"XLOC_005356" 97 47 86 48 92
"XLOC_005357" 8727 8740 1347 6813 1727
"XLOC_005358" 3 3 0 3 1
"XLOC_005359" 75 471 374 192 375
"XLOC_005360" 95 162 105 76 83
"XLOC_005361" 86 118 14 54 0
"XLOC_005362" 351 446 315 271 175
"XLOC_005363" 303 355 106 206 15
"XLOC_005364" 12 14 19 4 3
"XLOC_005365" 664 578 462 458 325
"XLOC_005366" 867 932 607 667 139
"XLOC_005367" 100 80 75 92 19
"XLOC_005368" 1729 1464 1993 1534 794
"XLOC_005369" 41 45 26 116 11
"XLOC_005371" 242 391 268 167 83
"XLOC_005372" 734 578 334 487 30
"XLOC_005373" 1629 1803 3401 1147 2158
"XLOC_005374" 89 64 41 60 37
"XLOC_005375" 1067 493 1302 757 520
"XLOC_005376" 359 325 164 243 119
"XLOC_005378" 19211 11946 10901 14844 11855
"XLOC_005379" 540 912 433 514 365
"XLOC_005381" 947 710 1210 601 601
"XLOC_005382" 18 13 2 15 2
"XLOC_005383" 0 0 1 0 0
"XLOC_005384" 11 41 30 16 3
"XLOC_005385" 1338 2170 424 1054 185
"XLOC_005386" 136 130 63 267 16
"XLOC_005387" 1524 1697 1026 880 885
"XLOC_005388" 16276 11135 3142 6528 3943
"XLOC_005389" 29 49 63 33 34
"XLOC_005390" 2083 1641 2184 1877 1267
"XLOC_005391" 4538 5124 2656 2697 2258
"XLOC_005392" 375 578 501 486 176
"XLOC_005393" 4031 4964 2672 2479 1804
"XLOC_005394" 1141 4138 459 963 2397
"XLOC_005395" 564 763 360 397 244
"XLOC_005396" 68 45 133 101 71
"XLOC_005397" 117 105 92 68 59
"XLOC_005398" 389 378 282 271 242
"XLOC_005399" 1352 248 112 552 88
"XLOC_005400" 4 8 7 3 3
"XLOC_005402" 0 0 1 0 1
"XLOC_005403" 160 143 27 141 7
"XLOC_005404" 602 401 365 487 588
"XLOC_005405" 0 0 1 0 1
"XLOC_005406" 0 0 0 0 4
"XLOC_005408" 1674 1372 916 1190 506
"XLOC_005409" 772 1165 733 495 341
"XLOC_005410" 1909 1224 1300 1080 952
"XLOC_005411" 15516 6800 13163 8288 9947
"XLOC_005412" 843 322 392 521 148
"XLOC_005414" 4151 3047 3230 3635 2725
"XLOC_005416" 36 36 16 26 13
"XLOC_005417" 16 24 13 13 8
"XLOC_005418" 9 27 4 12 4
"XLOC_005419" 3077 5058 2082 3092 780
"XLOC_005420" 61 52 85 35 66
"XLOC_005421" 1642 1268 4177 2540 2131
"XLOC_005422" 3 15 7 8 8
"XLOC_005423" 3 0 9 7 4
"XLOC_005424" 1 3 2 0 5
"XLOC_005425" 51 86 33 49 5
"XLOC_005426" 60 303 25 36 26
"XLOC_005427" 194 430 147 312 123
"XLOC_005428" 26306 17303 72917 41706 36519
"XLOC_005429" 123 276 100 142 85
"XLOC_005430" 0 0 0 1 0
"XLOC_005433" 1 0 0 0 0
"XLOC_005434" 0 0 0 1 0
"XLOC_005435" 0 1 0 0 0
"XLOC_005436" 10 14 10 25 6
"XLOC_005438" 104 65 90 44 29
"XLOC_005439" 4 6 11 8 6
"XLOC_005440" 3 2 5 3 0
"XLOC_005441" 194 168 296 198 128
"XLOC_005442" 32 21 5 21 0
"XLOC_005444" 1 3 3 6 1
"XLOC_005445" 576 371 674 546 434
"XLOC_005446" 469 440 75 332 16
"XLOC_005447" 100 106 55 64 58
"XLOC_005448" 0 0 0 1 0
"XLOC_005449" 2189 1419 1741 1598 1589
"XLOC_005450" 1096 1143 1772 1735 1265
"XLOC_005451" 594 1317 581 321 1153
"XLOC_005452" 6 3 2 9 7
"XLOC_005453" 1010 1449 651 617 730
"XLOC_005454" 2 7 19 6 12
"XLOC_005456" 3 3 1 2 4
"XLOC_005458" 0 2 0 1 0
"XLOC_005459" 107 78 266 110 160
"XLOC_005460" 0 0 2 0 0
"XLOC_005461" 0 0 1 0 0
"XLOC_005462" 72 111 24 70 24
"XLOC_005463" 217 209 326 247 369
"XLOC_005464" 50 139 33 97 30
"XLOC_005466" 538 556 694 375 537
"XLOC_005467" 1709 348 199 310 294
"XLOC_005468" 234 172 360 225 353
"XLOC_005470" 3854 3970 3972 2284 2588
"XLOC_005471" 299 240 24 136 27
"XLOC_005473" 51 84 13 42 20
"XLOC_005474" 90 217 217 144 164
"XLOC_005475" 159 110 29 131 18
"XLOC_005476" 16 22 7 7 5
"XLOC_005477" 29 19 31 18 22
"XLOC_005479" 5 5 6 2 0
"XLOC_005480" 73 206 17 55 34
"XLOC_005482" 2 1 0 0 0
"XLOC_005483" 6 6 2 0 3
"XLOC_005484" 1689 1243 2176 1250 2248
"XLOC_005485" 3020 2573 903 2090 1296
"XLOC_005486" 66 146 31 31 36
"XLOC_005487" 176 230 271 176 215
"XLOC_005488" 20 26 3 25 0
"XLOC_005489" 100 90 16 70 4
"XLOC_005490" 310 331 99 225 82
"XLOC_005491" 116 98 168 80 161
"XLOC_005492" 5027 5221 5677 4759 3283
"XLOC_005493" 1952 1325 3064 1590 3232
"XLOC_005494" 442 810 746 526 601
"XLOC_005495" 7 17 0 3 7
"XLOC_005497" 10324 4869 16593 16035 5645
"XLOC_005498" 1168 1171 2408 803 920
"XLOC_005499" 195 518 244 266 47
"XLOC_005500" 1093 765 936 1046 540
"XLOC_005501" 2776 2635 2965 2481 1314
"XLOC_005502" 0 1 1 0 0
"XLOC_005503" 2962 2893 1883 2101 1555
"XLOC_005504" 435 289 505 298 237
"XLOC_005506" 3297 3445 3293 2160 2050
"XLOC_005507" 1126 1052 747 699 824
"XLOC_005508" 794 1041 659 589 345
"XLOC_005509" 1583 1454 1267 959 972
"XLOC_005510" 81 71 75 127 41
"XLOC_005512" 3454 2942 2149 2159 2312
"XLOC_005513" 558 543 909 698 490
"XLOC_005514" 25 28 11 33 16
"XLOC_005515" 2 0 1 1 1
"XLOC_005516" 17 26 17 12 10
"XLOC_005517" 15 38 28 40 14
"XLOC_005518" 32 32 0 10 1
"XLOC_005519" 2 0 0 0 0
"XLOC_005520" 9 8 0 5 1
"XLOC_005521" 1746 1137 722 748 779
"XLOC_005523" 0 0 0 1 0
"XLOC_005524" 307 294 180 162 244
"XLOC_005525" 72 162 69 103 72
"XLOC_005526" 310 227 265 203 193
"XLOC_005527" 1034 1016 1048 1003 815
"XLOC_005529" 7280 7965 3820 4459 1975
"XLOC_005530" 177 190 160 90 81
"XLOC_005531" 6 0 7 0 0
"XLOC_005534" 246 212 55 222 15
"XLOC_005535" 162 217 86 138 57
"XLOC_005536" 311 415 77 234 25
"XLOC_005537" 554 770 219 150 138
"XLOC_005538" 118 136 225 140 75
"XLOC_005539" 618 682 345 406 177
"XLOC_005540" 439 187 972 525 449
"XLOC_005542" 0 0 0 0 1
"XLOC_005543" 821 1935 317 1029 655
"XLOC_005544" 342 369 162 278 111
"XLOC_005545" 1362 767 293 489 228
"XLOC_005546" 584 525 345 350 379
"XLOC_005547" 113 105 34 63 26
"XLOC_005548" 2 2 2 5 1
"XLOC_005549" 898 1220 1140 523 989
"XLOC_005550" 0 3 0 1 0
"XLOC_005551" 125 105 207 111 79
"XLOC_005552" 115 98 20 94 10
"XLOC_005553" 218 162 557 153 293
"XLOC_005554" 1134 928 939 969 565
"XLOC_005555" 1414 1351 639 1212 284
"XLOC_005557" 133 193 292 157 143
"XLOC_005558" 774 433 441 388 264
"XLOC_005559" 1 1 0 0 0
"XLOC_005560" 957 757 704 741 525
"XLOC_005561" 147 316 104 404 213
"XLOC_005562" 658 522 320 552 260
"XLOC_005563" 0 3 1 0 2
"XLOC_005564" 0 1 0 0 0
"XLOC_005565" 510 358 197 775 139
"XLOC_005566" 1115 975 1510 956 1240
"XLOC_005568" 91 101 155 146 31
"XLOC_005569" 1334 1050 477 1068 316
"XLOC_005570" 141 1200 2 15 72
"XLOC_005571" 721 476 470 552 291
"XLOC_005572" 87 153 31 78 19
"XLOC_005573" 55 64 9 35 8
"XLOC_005574" 20 16 5 13 4
"XLOC_005575" 812 775 935 628 608
"XLOC_005576" 789 1139 2136 374 991
"XLOC_005577" 3 5 3 5 1
"XLOC_005578" 6 13 4 10 0
"XLOC_005579" 924 616 293 698 104
"XLOC_005580" 2875 1862 1195 1037 1065
"XLOC_005581" 433 377 103 224 74
"XLOC_005582" 65 51 7 27 4
"XLOC_005583" 880 907 900 688 864
"XLOC_005584" 8 7 19 4 5
"XLOC_005586" 0 0 0 0 1
"XLOC_005587" 308 268 47 209 39
"XLOC_005588" 103 89 62 89 118
"XLOC_005589" 0 0 0 0 1
"XLOC_005590" 1357 1147 785 855 1283
"XLOC_005591" 4 9 2 6 4
"XLOC_005592" 671 499 384 498 291
"XLOC_005593" 10 9 3 4 1
"XLOC_005594" 296 193 810 519 378
"XLOC_005596" 1115 803 1055 1047 913
"XLOC_005598" 1 2 8 5 3
"XLOC_005600" 47 87 17 35 11
"XLOC_005601" 126 225 409 185 364
"XLOC_005602" 1 1 0 0 0
"XLOC_005603" 1500 1470 1523 1061 1972
"XLOC_005604" 124 200 83 131 98
"XLOC_005605" 70 113 34 47 12
"XLOC_005606" 715 680 200 505 104
"XLOC_005607" 174 292 301 204 183
"XLOC_005608" 183 191 357 158 257
"XLOC_005609" 3185 3339 4142 3426 3585
"XLOC_005610" 8 16 47 17 16
"XLOC_005611" 400 289 717 310 435
"XLOC_005613" 98 32 53 50 55
"XLOC_005614" 86 158 121 66 95
"XLOC_005615" 2157 2170 2852 2172 1548
"XLOC_005617" 62 88 300 257 46
"XLOC_005618" 1 1 0 0 0
"XLOC_005620" 0 1 0 0 0
"XLOC_005621" 149 322 90 114 133
"XLOC_005622" 251 750 243 256 764
"XLOC_005623" 1 1 0 0 2
"XLOC_005624" 22105 11870 12058 10718 13145
"XLOC_005625" 589 512 140 243 178
"XLOC_005626" 3 8 1 0 2
"XLOC_005627" 1606 1573 1719 873 1819
"XLOC_005628" 1926 1537 2369 1877 1519
"XLOC_005629" 3 1 2 1 1
"XLOC_005630" 1 0 0 3 2
"XLOC_005631" 2 4 2 5 0
"XLOC_005632" 0 3 0 1 0
"XLOC_005633" 113 39 13 47 6
"XLOC_005634" 0 7 0 1 2
"XLOC_005636" 10710 13100 2208 12450 1361
"XLOC_005637" 171 21 117 43 29
"XLOC_005638" 1 0 0 0 0
"XLOC_005639" 1001 1063 467 439 950
"XLOC_005640" 206 280 528 212 241
"XLOC_005641" 126 93 50 69 37
"XLOC_005644" 403 561 213 512 664
"XLOC_005646" 662 564 465 556 405
"XLOC_005648" 0 0 0 1 0
"XLOC_005649" 253 154 55 197 80
"XLOC_005651" 313 382 166 269 105
"XLOC_005652" 862 759 288 312 431
"XLOC_005653" 356 343 867 1707 363
"XLOC_005654" 369 272 272 198 215
"XLOC_005655" 194 111 151 83 155
"XLOC_005656" 7529 6201 2910 3679 4865
"XLOC_005657" 3573 1475 1777 2200 1987
"XLOC_005658" 1978 1825 1246 1207 1569
"XLOC_005660" 4519 4646 2154 1781 2509
"XLOC_005661" 1 0 1 0 0
"XLOC_005662" 36 44 17 35 12
"XLOC_005663" 619 508 578 563 379
"XLOC_005666" 40 46 61 37 81
"XLOC_005667" 0 1 0 1 1
"XLOC_005668" 6 3 1 4 2
"XLOC_005669" 2239 3855 841 1312 2393
"XLOC_005670" 1653 1511 1346 1652 1860
"XLOC_005671" 100 148 291 119 125
"XLOC_005673" 79 77 172 41 67
"XLOC_005677" 54 50 13 43 35
"XLOC_005679" 726 951 597 623 770
"XLOC_005680" 13 7 6 7 6
"XLOC_005681" 10 22 3 9 2
"XLOC_005682" 347 288 348 258 258
"XLOC_005683" 1067 1057 865 889 1283
"XLOC_005684" 14 32 4 13 24
"XLOC_005686" 19 34 51 9 42
"XLOC_005688" 89 192 15 107 4
"XLOC_005689" 747 1008 530 377 434
"XLOC_005690" 3 1 1 0 0
"XLOC_005693" 1 0 0 0 1
"XLOC_005697" 3 10 3 6 5
"XLOC_005699" 13 6 39 12 21
"XLOC_005703" 476 482 571 409 446
"XLOC_005704" 0 1 2 0 0
"XLOC_005705" 72 41 12 79 7
"XLOC_005706" 474 352 557 483 310
"XLOC_005707" 4022 2448 6035 2689 4917
"XLOC_005708" 0 0 1 0 0
"XLOC_005709" 13091 8441 6093 9850 6182
"XLOC_005710" 418 441 249 470 144
"XLOC_005711" 58671 50967 38947 36019 39319
"XLOC_005712" 0 1 0 0 0
"XLOC_005713" 3 4 6 0 0
"XLOC_005715" 122 169 29 102 18
"XLOC_005716" 744 1077 461 528 745
"XLOC_005717" 41 33 22 19 26
"XLOC_005718" 5431 5462 1376 2663 2776
"XLOC_005719" 2 3 0 4 0
"XLOC_005720" 8 20 2 12 2
"XLOC_005721" 385 1102 478 387 541
"XLOC_005722" 0 0 0 0 1
"XLOC_005723" 0 0 2 0 0
"XLOC_005724" 1 3 1 2 3
"XLOC_005725" 4839 6741 3948 2745 9147
"XLOC_005726" 309 359 153 350 54
"XLOC_005727" 902 439 261 218 242
"XLOC_005728" 11 50 0 8 1
"XLOC_005729" 1 0 0 1 0
"XLOC_005731" 3068 3382 2306 2518 1401
"XLOC_005732" 14367 6206 11679 10562 6036
"XLOC_005733" 7018 4009 5168 5034 3247
"XLOC_005734" 5 6 4 8 1
"XLOC_005736" 225 126 230 196 90
"XLOC_005737" 24038 12176 11250 17329 9722
"XLOC_005738" 32162 18779 18975 23773 10348
"XLOC_005739" 3 2 0 0 0
"XLOC_005740" 1241 627 1761 877 824
"XLOC_005741" 267 334 589 268 163
"XLOC_005742" 71 142 133 77 74
"XLOC_005743" 849 540 130 429 63
"XLOC_005744" 582 360 544 271 407
"XLOC_005745" 21 21 11 10 2
"XLOC_005746" 1302 1193 1330 1146 1172
"XLOC_005747" 12 9 10 3 12
"XLOC_005748" 161 144 12 62 15
"XLOC_005750" 678 539 877 506 648
"XLOC_005751" 50 379 0 9 21
"XLOC_005752" 1 18 0 0 1
"XLOC_005753" 29 262 1 5 11
"XLOC_005754" 9 25 0 1 2
"XLOC_005756" 19 16 37 24 46
"XLOC_005762" 90 372 4 172 24
"XLOC_005763" 342 477 35 194 119
"XLOC_005764" 28 19 6 22 2
"XLOC_005765" 8 15 6 24 3
"XLOC_005767" 874 1009 2406 1418 1611
"XLOC_005768" 2 2 0 1 0
"XLOC_005769" 1595 2199 544 398 846
"XLOC_005773" 66 211 77 126 199
"XLOC_005775" 1 0 0 0 0
"XLOC_005776" 217 415 137 236 115
"XLOC_005778" 860 803 721 554 692
"XLOC_005780" 1635 932 855 1049 650
"XLOC_005781" 360 519 480 314 331
"XLOC_005782" 393 468 164 261 135
"XLOC_005783" 4170 5158 2598 6113 8330
"XLOC_005784" 520 499 182 293 293
"XLOC_005785" 392 325 71 179 105
"XLOC_005786" 0 10 1 1 0
"XLOC_005787" 1487 1346 504 876 609
"XLOC_005788" 0 1 1 0 0
"XLOC_005789" 2390 1829 3072 1793 2511
"XLOC_005790" 602 540 604 490 389
"XLOC_005791" 0 3 1 1 0
"XLOC_005792" 982 628 465 392 430
"XLOC_005793" 5181 2928 3690 4713 2397
"XLOC_005794" 1 5 1 0 1
"XLOC_005795" 13306 4423 9799 5999 9996
"XLOC_005797" 894 781 1321 933 232
"XLOC_005798" 4 2 10 4 1
"XLOC_005801" 3974 3931 4750 3236 3764
"XLOC_005802" 1089 1703 1229 949 754
"XLOC_005803" 0 0 1 0 0
"XLOC_005804" 722 845 1615 605 1003
"XLOC_005805" 81 95 16 75 15
"XLOC_005806" 1265 600 101 600 125
"XLOC_005807" 1 0 0 2 3
"XLOC_005808" 680 986 123 629 168
"XLOC_005810" 0 0 1 2 4
"XLOC_005811" 749 716 279 443 155
"XLOC_005812" 571 891 295 345 252
"XLOC_005813" 63 166 93 69 108
"XLOC_005814" 48 35 45 17 22
"XLOC_005815" 121 330 110 140 180
"XLOC_005816" 193 233 100 197 75
"XLOC_005817" 4330 2642 1957 2439 2725
"XLOC_005818" 675 445 296 287 499
"XLOC_005819" 146 209 213 141 120
"XLOC_005820" 10405 5351 7574 7810 6837
"XLOC_005822" 906 466 1498 629 1000
"XLOC_005823" 0 1 0 0 1
"XLOC_005825" 152 219 97 102 148
"XLOC_005826" 2145 2255 1201 1977 724
"XLOC_005827" 234 417 198 284 155
"XLOC_005829" 0 1 0 0 0
"XLOC_005830" 10 6 9 8 4
"XLOC_005831" 2661 1773 2786 2144 1884
"XLOC_005832" 4328 2882 6892 2490 4397
"XLOC_005833" 1056 769 1973 1084 623
"XLOC_005834" 192 186 273 177 109
"XLOC_005835" 391 413 378 391 285
"XLOC_005836" 72 89 55 80 71
"XLOC_005837" 5 14 2 6 3
"XLOC_005838" 5 6 4 5 1
"XLOC_005839" 18 37 16 14 14
"XLOC_005840" 2062 1085 2992 1173 2072
"XLOC_005841" 39 57 62 40 51
"XLOC_005842" 720 402 375 438 86
"XLOC_005843" 64 126 102 85 91
"XLOC_005844" 12861 9166 13959 10674 7658
"XLOC_005845" 196 217 31 111 10
"XLOC_005846" 85 113 34 42 29
"XLOC_005847" 365 267 365 180 149
"XLOC_005849" 220 184 176 170 120
"XLOC_005850" 40 123 58 73 70
"XLOC_005851" 5106 5351 2777 3259 4859
"XLOC_005852" 1689 5394 1006 1841 1719
"XLOC_005853" 1339 755 1320 876 1158
"XLOC_005855" 13 50 20 29 22
"XLOC_005856" 3 3 2 1 0
"XLOC_005857" 2 4 1 4 2
"XLOC_005859" 222 184 474 238 307
"XLOC_005860" 10 8 7 9 8
"XLOC_005861" 1 1 0 1 1
"XLOC_005862" 513 176 246 601 320
"XLOC_005864" 1 1 0 0 4
"XLOC_005865" 1 1 0 0 1
"XLOC_005866" 0 0 0 0 1
"XLOC_005867" 173 47 42 79 109
"XLOC_005868" 165 168 371 213 225
"XLOC_005869" 34 35 11 38 13
"XLOC_005870" 1550 482 1311 850 1314
"XLOC_005871" 326 413 857 658 307
"XLOC_005876" 132 110 35 133 3
"XLOC_005877" 10231 14375 26956 10470 16026
"XLOC_005878" 282 349 219 225 277
"XLOC_005879" 1131 3663 329 1167 947
"XLOC_005881" 17 5 5 10 9
"XLOC_005882" 0 0 0 0 2
"XLOC_005884" 998 909 789 639 775
"XLOC_005886" 806 807 52 277 127
"XLOC_005887" 258 290 228 106 244
"XLOC_005888" 13 12 34 11 9
"XLOC_005889" 39 34 4 9 1
"XLOC_005890" 2565 1147 852 1452 1291
"XLOC_005891" 2158 1529 2362 5561 1279
"XLOC_005908" 19 53 20 30 59
"XLOC_005909" 2 1 1 0 3
"XLOC_005910" 93 40 39 38 39
"XLOC_005911" 552 669 319 223 447
"XLOC_005913" 0 0 0 0 1
"XLOC_005914" 489 187 182 476 205
"XLOC_005915" 175 72 100 203 116
"XLOC_005916" 309 129 872 278 534
"XLOC_005917" 70 160 36 55 75
"XLOC_005918" 0 0 0 1 0
"XLOC_005921" 75 112 72 135 78
"XLOC_005923" 8286 7566 3226 4961 5651
"XLOC_005924" 1 1 0 0 0
"XLOC_005927" 9 14 7 5 5
"XLOC_005928" 22 49 47 40 35
"XLOC_005929" 0 0 0 0 1
"XLOC_005930" 149 144 134 57 67
"XLOC_005933" 1 2 0 0 0
"XLOC_005935" 142 142 54 106 45
"XLOC_005936" 1489 1200 1760 1124 1618
"XLOC_005937" 473 314 579 570 354
"XLOC_005938" 0 1 0 0 0
"XLOC_005939" 28 49 24 22 16
"XLOC_005940" 957 1109 1146 1067 1001
"XLOC_005941" 20 40 73 18 72
"XLOC_005942" 180 512 310 241 447
"XLOC_005944" 1687 1063 748 992 334
"XLOC_005946" 3525 2683 5209 2801 3232
"XLOC_005948" 4 6 0 10 0
"XLOC_005949" 22 55 43 33 55
"XLOC_005951" 2746 3001 2491 2503 2165
"XLOC_005952" 307 263 145 345 32
"XLOC_005953" 82 54 98 57 46
"XLOC_005954" 553 405 750 301 523
"XLOC_005955" 33 13 7 15 1
"XLOC_005957" 3105 2291 5197 2039 2971
"XLOC_005958" 52 8 33 9 28
"XLOC_005959" 0 0 12 3 5
"XLOC_005962" 930 695 634 452 591
"XLOC_005963" 9 32 36 22 19
"XLOC_005964" 316 266 137 220 107
"XLOC_005965" 543 573 428 466 311
"XLOC_005966" 16 35 27 13 16
"XLOC_005967" 91 49 40 58 18
"XLOC_005969" 1342 1091 954 1515 238
"XLOC_005970" 109 79 245 96 69
"XLOC_005971" 4847 3713 4494 3561 3018
"XLOC_005973" 3 1 0 9 0
"XLOC_005974" 164 155 184 130 103
"XLOC_005975" 43 47 11 40 3
"XLOC_005976" 38 40 7 41 4
"XLOC_005977" 0 1 0 0 3
"XLOC_005978" 492 280 623 391 299
"XLOC_005980" 142 208 197 196 94
"XLOC_005982" 0 0 0 0 1
"XLOC_005983" 6 11 26 8 10
"XLOC_005984" 22 22 25 17 5
"XLOC_005985" 6 16 2 8 0
"XLOC_005986" 107 91 13 37 7
"XLOC_005987" 12 15 5 9 6
"XLOC_005988" 58 83 51 59 35
"XLOC_005989" 3 7 4 4 3
"XLOC_005990" 1221 879 1249 752 638
"XLOC_005991" 8 0 2 1 0
"XLOC_005992" 1399 964 902 953 806
"XLOC_005993" 549 150 158 759 83
"XLOC_005994" 3970 2599 3616 2486 2123
"XLOC_005995" 0 3 1 1 0
"XLOC_005996" 735 824 1136 877 463
"XLOC_005997" 3 4 2 2 0
"XLOC_005998" 0 0 0 0 1
"XLOC_006000" 0 2 0 0 0
"XLOC_006001" 459 223 707 346 432
"XLOC_006002" 183 221 275 160 93
"XLOC_006003" 803 803 1184 700 463
"XLOC_006004" 203 256 182 152 129
"XLOC_006005" 108 128 125 81 114
"XLOC_006006" 2 0 3 0 0
"XLOC_006007" 6894 11253 3538 5463 4161
"XLOC_006008" 2 5 0 0 1
"XLOC_006009" 3618 2399 4185 3132 2967
"XLOC_006010" 152 596 57 231 157
"XLOC_006012" 8 21 0 14 0
"XLOC_006013" 50 271 1 88 4
"XLOC_006015" 6 56 1 22 3
"XLOC_006016" 5258 5470 764 5750 1360
"XLOC_006017" 189 346 380 239 221
"XLOC_006018" 10 21 3 3 2
"XLOC_006019" 189 351 193 94 240
"XLOC_006020" 238 511 72 100 59
"XLOC_006021" 404 256 113 172 58
"XLOC_006022" 3152 2041 657 907 961
"XLOC_006023" 139 3 24 24 33
"XLOC_006025" 4294 2638 4643 3947 3343
"XLOC_006026" 146 123 99 118 38
"XLOC_006027" 170 161 33 97 21
"XLOC_006028" 0 0 0 1 0
"XLOC_006029" 285 269 130 110 151
"XLOC_006032" 95 92 335 76 286
"XLOC_006033" 6 10 5 8 9
"XLOC_006034" 2034 428 290 1028 606
"XLOC_006036" 629 263 226 399 297
"XLOC_006038" 2853 2163 1828 1108 1579
"XLOC_006039" 0 1 0 1 0
"XLOC_006040" 9 27 36 3 7
"XLOC_006041" 952 1184 439 628 576
"XLOC_006042" 2005 1940 1658 2129 1410
"XLOC_006043" 634 473 763 579 635
"XLOC_006044" 5 10 0 2 0
"XLOC_006045" 896 1428 665 666 1181
"XLOC_006046" 6 4 3 14 3
"XLOC_006047" 6 4 3 14 3
"XLOC_006048" 554 783 671 470 721
"XLOC_006049" 6 22 6 8 1
"XLOC_006050" 481 693 172 583 145
"XLOC_006051" 16537 11636 1877 6854 1794
"XLOC_006052" 1 0 0 0 0
"XLOC_006054" 21 30 21 15 11
"XLOC_006055" 415 664 400 411 434
"XLOC_006056" 2726 1476 1781 1438 1370
"XLOC_006057" 58 171 75 67 55
"XLOC_006058" 34 28 24 25 42
"XLOC_006059" 3417 1720 2520 2568 1742
"XLOC_006061" 2840 2587 922 1031 1094
"XLOC_006062" 265 154 44 132 31
"XLOC_006063" 7 12 30 10 7
"XLOC_006064" 7535 6638 18872 16783 4915
"XLOC_006065" 486 543 243 629 62
"XLOC_006066" 17 25 2 9 1
"XLOC_006067" 30 30 1 13 0
"XLOC_006069" 29 23 0 15 11
"XLOC_006070" 1 1 2 0 0
"XLOC_006071" 26 36 9 27 15
"XLOC_006072" 1034 824 293 575 371
"XLOC_006074" 229 135 58 205 34
"XLOC_006075" 1087 1205 732 632 635
"XLOC_006076" 7 15 6 3 6
"XLOC_006077" 21 14 5 12 1
"XLOC_006078" 14 11 5 7 2
"XLOC_006079" 64 86 77 11 42
"XLOC_006080" 5 13 4 1 4
"XLOC_006081" 820 740 338 506 146
"XLOC_006082" 895 286 1860 1434 151
"XLOC_006083" 10424 5613 10677 33205 415
"XLOC_006084" 26 26 33 22 50
"XLOC_006085" 3 1 2 3 2
"XLOC_006086" 51 116 86 89 64
"XLOC_006087" 27 21 0 16 3
"XLOC_006088" 1590 2115 5447 1036 1843
"XLOC_006090" 7 2 2 3 2
"XLOC_006091" 2 2 2 3 1
"XLOC_006092" 0 0 0 2 2
"XLOC_006093" 8 4 0 0 0
"XLOC_006094" 4 2 0 1 0
"XLOC_006095" 1 3 0 0 0
"XLOC_006096" 480 207 70 135 53
"XLOC_006097" 0 0 15 1 3
"XLOC_006099" 311 335 240 230 175
"XLOC_006100" 2203 2925 713 917 849
"XLOC_006101" 122 148 29 42 5
"XLOC_006102" 5100 1635 4989 3668 4980
"XLOC_006103" 241 183 288 233 148
"XLOC_006104" 7 82 7 30 20
"XLOC_006105" 362 548 507 407 326
"XLOC_006106" 26 73 45 28 24
"XLOC_006107" 4 3 0 0 3
"XLOC_006108" 389 333 526 261 466
"XLOC_006109" 2344 1338 1639 1278 1083
"XLOC_006110" 13 14 9 17 6
"XLOC_006111" 287 155 80 163 31
"XLOC_006112" 6 0 4 2 1
"XLOC_006113" 323 352 701 469 328
"XLOC_006114" 728 919 513 409 645
"XLOC_006115" 30 57 80 57 18
"XLOC_006116" 67 138 186 107 18
"XLOC_006117" 137 158 230 197 65
"XLOC_006118" 4 7 3 1 1
"XLOC_006119" 330 215 426 235 291
"XLOC_006121" 26788 19502 2904 15022 2226
"XLOC_006124" 26 83 19 81 53
"XLOC_006125" 34 81 5 28 9
"XLOC_006126" 37 6 11 13 6
"XLOC_006128" 7581 7425 6162 5809 8071
"XLOC_006129" 1005 2146 856 747 374
"XLOC_006130" 226 445 148 142 25
"XLOC_006131" 0 0 0 0 1
"XLOC_006132" 23 334 176 94 243
"XLOC_006133" 77 482 459 204 345
"XLOC_006134" 21821 33580 43668 24498 27242
"XLOC_006136" 2799 3164 2270 1708 1415
"XLOC_006137" 3063 2638 2194 2492 1186
"XLOC_006138" 84 83 19 50 7
"XLOC_006139" 4 0 0 0 0
"XLOC_006140" 1423 1495 1517 1375 652
"XLOC_006141" 735 800 1170 560 623
"XLOC_006142" 8 4 16 0 6
"XLOC_006143" 276 245 139 287 39
"XLOC_006144" 43476 35911 35562 57022 14603
"XLOC_006145" 11 1 0 0 0
"XLOC_006146" 10 1 0 0 0
"XLOC_006147" 392 210 108 213 83
"XLOC_006148" 7 1 0 1 0
"XLOC_006150" 214 247 83 211 13
"XLOC_006151" 50 65 26 74 0
"XLOC_006152" 154 129 311 125 188
"XLOC_006153" 6 0 0 0 0
"XLOC_006154" 442 363 424 342 249
"XLOC_006155" 50 85 32 56 15
"XLOC_006156" 920 1068 440 469 470
"XLOC_006157" 151 316 221 162 102
"XLOC_006158" 22919 10511 14443 13558 10426
"XLOC_006159" 210 189 288 149 192
"XLOC_006160" 2705 2247 1482 1842 1451
"XLOC_006161" 618 741 456 498 303
"XLOC_006162" 13178 7848 4955 10677 5353
"XLOC_006163" 3179 2142 2075 2124 2610
"XLOC_006164" 1520 1631 1013 1029 742
"XLOC_006165" 0 1 0 0 0
"XLOC_006166" 6191 7244 8068 5822 5079
"XLOC_006167" 7394 5772 3383 4347 2022
"XLOC_006168" 7024 8028 3355 4826 2003
"XLOC_006169" 905 949 1097 806 571
"XLOC_006170" 2 4 0 4 1
"XLOC_006171" 7 8 12 6 3
"XLOC_006172" 1466 1563 907 1390 898
"XLOC_006173" 3922 3787 6416 3492 4369
"XLOC_006174" 2 0 1 0 0
"XLOC_006175" 3602 5419 1375 2630 782
"XLOC_006176" 41 81 37 30 41
"XLOC_006177" 786 835 629 663 364
"XLOC_006178" 978 978 805 737 502
"XLOC_006179" 345 768 343 240 129
"XLOC_006180" 8 12 3 5 0
"XLOC_006181" 3 4 3 1 1
"XLOC_006182" 2 3 1 1 0
"XLOC_006183" 37 105 37 29 23
"XLOC_006184" 3559 1449 1489 1244 1055
"XLOC_006185" 2767 2965 2358 1981 1238
"XLOC_006186" 572 720 465 370 436
"XLOC_006187" 2081 1513 2120 1472 1478
"XLOC_006188" 1939 1821 2895 2179 966
"XLOC_006189" 14 6 22 21 5
"XLOC_006190" 363 425 318 203 274
"XLOC_006191" 1086 954 1037 789 653
"XLOC_006192" 18 24 33 19 11
"XLOC_006193" 13 9 3 2 2
"XLOC_006195" 2043 1583 2115 2548 1662
"XLOC_006196" 93 115 120 67 61
"XLOC_006197" 727 642 1879 725 797
"XLOC_006198" 1406 1128 501 1121 325
"XLOC_006199" 1 1 0 0 0
"XLOC_006200" 430 389 142 363 52
"XLOC_006204" 1526 1270 1873 1385 935
"XLOC_006205" 1074 1520 946 1012 594
"XLOC_006206" 7109 9943 11862 6510 7863
"XLOC_006208" 1210 1294 1576 1368 923
"XLOC_006209" 39 46 37 40 20
"XLOC_006210" 4 5 0 2 0
"XLOC_006211" 89 139 107 70 69
"XLOC_006212" 267 642 428 381 442
"XLOC_006213" 4402 1749 3656 2834 1701
"XLOC_006214" 3607 3656 2302 2835 1811
"XLOC_006215" 34945 61645 83497 42120 57941
"XLOC_006216" 1050 588 611 622 429
"XLOC_006217" 2385 2321 1644 2176 1412
"XLOC_006218" 138 141 27 151 9
"XLOC_006219" 158 159 12 104 6
"XLOC_006220" 749 884 885 633 797
"XLOC_006221" 741 715 693 599 428
"XLOC_006222" 346 145 899 364 302
"XLOC_006223" 960 704 1134 601 511
"XLOC_006224" 1199 1722 2109 1337 902
"XLOC_006225" 1306 1013 974 1021 736
"XLOC_006227" 308 106 116 142 32
"XLOC_006228" 1111 1368 1090 1038 721
"XLOC_006229" 1936 2001 2219 1349 2340
"XLOC_006230" 1 51 31 18 11
"XLOC_006231" 101 227 19 60 76
"XLOC_006233" 0 1 0 0 0
"XLOC_006234" 0 1 2 0 0
"XLOC_006236" 583 547 307 441 214
"XLOC_006237" 256 272 369 247 234
"XLOC_006238" 418 675 316 362 258
"XLOC_006239" 2564 1864 3148 2305 2543
"XLOC_006240" 353 495 219 222 323
"XLOC_006241" 3080 1661 401 1583 280
"XLOC_006242" 463 439 457 268 337
"XLOC_006243" 10 9 4 5 3
"XLOC_006244" 8 4 5 4 0
"XLOC_006245" 11261 5921 4912 5343 6567
"XLOC_006246" 615 488 275 350 306
"XLOC_006247" 161 342 145 241 213
"XLOC_006248" 0 1 0 0 0
"XLOC_006249" 15 12 15 13 28
"XLOC_006250" 61 78 75 38 22
"XLOC_006255" 1965 1608 2602 1487 2974
"XLOC_006256" 266 431 96 314 38
"XLOC_006257" 3264 2153 3151 2491 2709
"XLOC_006258" 555 380 1313 414 1086
"XLOC_006259" 194 260 141 197 74
"XLOC_006261" 694 1039 398 862 355
"XLOC_006262" 456 354 282 297 161
"XLOC_006263" 0 0 0 1 0
"XLOC_006264" 2197 2647 1082 1431 1843
"XLOC_006266" 392 85 12 77 13
"XLOC_006268" 57 32 23 37 32
"XLOC_006269" 4565 3538 2999 3039 2765
"XLOC_006271" 173 223 174 161 203
"XLOC_006272" 1082 1199 907 1235 886
"XLOC_006273" 2414 1982 1734 1347 1891
"XLOC_006274" 21588 29452 4696 7996 9826
"XLOC_006275" 1374 1998 385 479 837
"XLOC_006276" 127 99 11 61 26
"XLOC_006277" 156 137 14 89 40
"XLOC_006279" 13 59 16 25 12
"XLOC_006280" 0 1 3 0 0
"XLOC_006281" 409 818 505 321 526
"XLOC_006283" 2359 2202 796 1376 1686
"XLOC_006284" 0 0 0 1 0
"XLOC_006286" 396 382 370 346 390
"XLOC_006287" 280 168 249 221 210
"XLOC_006288" 44 35 6 41 12
"XLOC_006289" 13138 7625 1001 1163 3550
"XLOC_006290" 138 148 73 62 107
"XLOC_006292" 9 26 6 12 4
"XLOC_006298" 2 0 0 0 0
"XLOC_006299" 415 638 325 307 386
"XLOC_006300" 345 305 747 237 396
"XLOC_006301" 19 51 15 19 7
"XLOC_006302" 2846 1584 1128 1845 1030
"XLOC_006303" 158 301 54 202 25
"XLOC_006304" 13 16 16 14 2
"XLOC_006305" 105 46 21 51 4
"XLOC_006306" 1 1 0 0 0
"XLOC_006307" 450 314 895 381 622
"XLOC_006308" 496 471 178 424 19
"XLOC_006309" 251 237 111 219 11
"XLOC_006310" 122 122 70 87 31
"XLOC_006311" 816 877 690 806 340
"XLOC_006312" 98 45 41 47 8
"XLOC_006313" 557 709 660 388 422
"XLOC_006314" 362 366 318 148 176
"XLOC_006315" 74 453 37 236 100
"XLOC_006316" 2 5 1 1 2
"XLOC_006317" 3864 2893 3817 2510 3243
"XLOC_006318" 511 479 533 547 262
"XLOC_006319" 59 97 147 81 179
"XLOC_006320" 862 702 1145 776 676
"XLOC_006321" 1225 888 1103 1073 670
"XLOC_006322" 1664 1524 340 527 894
"XLOC_006324" 113 212 36 46 40
"XLOC_006325" 57 154 32 35 32
"XLOC_006326" 325 296 480 214 309
"XLOC_006327" 99 81 6 49 2
"XLOC_006328" 12 32 20 10 19
"XLOC_006329" 4429 4118 2161 3288 1564
"XLOC_006330" 1469 1483 1578 1108 1038
"XLOC_006331" 1755 1661 453 1171 241
"XLOC_006332" 24 7 27 9 6
"XLOC_006333" 9052 11362 15634 6613 11102
"XLOC_006334" 1485 2125 1104 927 448
"XLOC_006335" 3274 3498 1827 1521 1869
"XLOC_006336" 2423 1208 2256 1252 1238
"XLOC_006337" 1573 1407 1590 1341 913
"XLOC_006338" 0 1 36 10 5
"XLOC_006339" 1486 1467 457 1246 224
"XLOC_006340" 81 120 178 79 116
"XLOC_006342" 1198 772 1296 846 1110
"XLOC_006343" 667 875 116 549 92
"XLOC_006345" 1626 3531 1030 2169 1565
"XLOC_006346" 586 633 459 448 322
"XLOC_006347" 201 213 110 136 71
"XLOC_006348" 2714 3828 1495 1943 1112
"XLOC_006349" 5 7 8 6 1
"XLOC_006350" 1 7 0 0 0
"XLOC_006351" 90 84 59 65 66
"XLOC_006352" 322 258 470 243 317
"XLOC_006353" 4539 3670 2976 3266 1355
"XLOC_006354" 362 293 377 300 193
"XLOC_006355" 3224 2735 3107 2381 2210
"XLOC_006356" 1227 1124 1071 816 603
"XLOC_006357" 2396 1779 2692 1886 1671
"XLOC_006359" 3559 3116 2857 2719 1789
"XLOC_006360" 317 325 235 247 140
"XLOC_006361" 1379 1825 1647 1768 1079
"XLOC_006362" 3341 2388 2607 5515 2064
"XLOC_006363" 1132 1107 738 727 532
"XLOC_006364" 1400 1627 703 536 366
"XLOC_006365" 57 111 86 57 28
"XLOC_006367" 232 212 231 235 41
"XLOC_006368" 640 518 230 540 25
"XLOC_006369" 597 309 212 285 115
"XLOC_006370" 9 17 4 25 9
"XLOC_006371" 0 1 0 0 0
"XLOC_006372" 516 390 310 326 331
"XLOC_006373" 107 242 51 84 13
"XLOC_006374" 58 117 85 52 38
"XLOC_006375" 1159 1108 960 1720 636
"XLOC_006376" 564 525 116 617 72
"XLOC_006377" 2 1 9 4 3
"XLOC_006378" 4 13 2 8 1
"XLOC_006379" 0 0 0 0 1
"XLOC_006380" 238 379 291 200 147
"XLOC_006381" 1185 1104 1669 1407 1419
"XLOC_006382" 798 1755 610 788 168
"XLOC_006383" 345 287 301 177 365
"XLOC_006384" 1742 2817 410 907 309
"XLOC_006386" 6 18 13 3 10
"XLOC_006387" 6 0 105 13 0
"XLOC_006389" 420 282 134 304 23
"XLOC_006390" 374 286 188 290 73
"XLOC_006391" 3217 2327 5977 2951 2823
"XLOC_006392" 399 389 270 257 225
"XLOC_006393" 429 379 69 197 44
"XLOC_006394" 18 38 0 15 24
"XLOC_006397" 105 93 31 94 33
"XLOC_006398" 152 153 52 91 51
"XLOC_006399" 420 458 218 237 211
"XLOC_006400" 34 75 67 68 82
"XLOC_006401" 43 117 42 52 49
"XLOC_006402" 309 208 135 612 61
"XLOC_006403" 0 0 2 0 0
"XLOC_006405" 3254 2739 1607 2476 1150
"XLOC_006407" 10 26 12 9 9
"XLOC_006408" 250 275 110 180 121
"XLOC_006409" 98 148 56 93 101
"XLOC_006410" 1 0 0 0 0
"XLOC_006411" 12 7 9 4 6
"XLOC_006412" 88 143 21 59 44
"XLOC_006413" 138 240 292 176 176
"XLOC_006414" 1052 1414 700 1007 830
"XLOC_006415" 672 471 994 1073 384
"XLOC_006416" 401 879 249 564 567
"XLOC_006417" 18 2 15 11 2
"XLOC_006418" 66 132 56 66 54
"XLOC_006420" 18 42 15 21 10
"XLOC_006421" 494 441 662 249 390
"XLOC_006425" 508 619 1443 484 583
"XLOC_006426" 204 359 248 299 276
"XLOC_006429" 265 303 232 201 236
"XLOC_006430" 3 10 1 3 0
"XLOC_006431" 512 411 237 270 393
"XLOC_006432" 227 233 52 172 81
"XLOC_006433" 1 0 2 0 2
"XLOC_006434" 29 24 56 19 54
"XLOC_006435" 1506 1999 1691 1038 1445
"XLOC_006436" 1207 1130 825 801 1129
"XLOC_006437" 264 222 348 227 332
"XLOC_006438" 0 0 3 2 0
"XLOC_006439" 5065 3418 824 2044 1333
"XLOC_006440" 979 964 1853 1221 1191
"XLOC_006441" 2559 3054 1742 2133 2380
"XLOC_006442" 6605 2879 3561 3421 3705
"XLOC_006443" 449 548 959 452 1542
"XLOC_006444" 970 417 1193 735 634
"XLOC_006445" 0 0 0 0 1
"XLOC_006446" 16 16 5 11 17
"XLOC_006447" 15 62 32 22 40
"XLOC_006449" 0 1 1 0 0
"XLOC_006450" 10 6 0 2 0
"XLOC_006451" 1 0 0 0 0
"XLOC_006453" 1 0 3 0 0
"XLOC_006455" 1996 1722 1072 1407 1538
"XLOC_006457" 2060 2705 5511 1961 3163
"XLOC_006458" 1 0 0 0 0
"XLOC_006459" 527 735 616 503 521
"XLOC_006460" 456 444 583 359 558
"XLOC_006461" 7 9 8 3 8
"XLOC_006462" 2381 2064 3127 2395 3039
"XLOC_006463" 2 1 0 2 0
"XLOC_006464" 2213 5237 3482 2346 2372
"XLOC_006465" 1 0 0 1 0
"XLOC_006467" 91 170 109 64 111
"XLOC_006469" 109 101 108 63 101
"XLOC_006470" 49 79 53 39 72
"XLOC_006471" 1 0 0 3 0
"XLOC_006474" 67 102 98 55 79
"XLOC_006475" 64 61 45 65 46
"XLOC_006476" 10 15 9 10 6
"XLOC_006477" 2445 1363 8190 2010 6014
"XLOC_006478" 8 19 4 3 1
"XLOC_006479" 609 383 204 329 375
"XLOC_006481" 49 123 63 71 73
"XLOC_006482" 1 0 0 0 0
"XLOC_006486" 1 2 0 2 2
"XLOC_006487" 167 283 40 48 132
"XLOC_006488" 0 0 0 0 1
"XLOC_006490" 0 0 0 0 1
"XLOC_006491" 707 536 646 764 698
"XLOC_006492" 1279 1346 561 917 773
"XLOC_006493" 262 296 211 196 115
"XLOC_006494" 1 1 3 0 0
"XLOC_006495" 2 2 8 4 3
"XLOC_006496" 2 5 1 1 2
"XLOC_006497" 0 0 1 0 0
"XLOC_006498" 1371 1170 1098 1047 861
"XLOC_006499" 0 0 0 2 0
"XLOC_006500" 968 1375 1773 1170 1101
"XLOC_006501" 0 0 1 0 0
"XLOC_006502" 266 348 110 240 17
"XLOC_006503" 0 0 1 0 0
"XLOC_006505" 5 33 19 12 25
"XLOC_006506" 2910 4850 7884 3509 6679
"XLOC_006507" 1 4 0 1 0
"XLOC_006509" 271 506 204 214 227
"XLOC_006510" 85 110 26 48 15
"XLOC_006511" 76 173 41 99 54
"XLOC_006512" 677 1168 645 719 771
"XLOC_006514" 94 168 13 43 19
"XLOC_006515" 531 471 401 435 528
"XLOC_006517" 3711 2509 406 1873 211
"XLOC_006520" 115 83 13 82 9
"XLOC_006521" 1750 1005 1297 1526 873
"XLOC_006522" 62 110 3 49 7
"XLOC_006523" 765 639 935 736 826
"XLOC_006524" 3140 2045 118 2235 86
"XLOC_006525" 4 5 2 0 0
"XLOC_006526" 0 1 0 0 0
"XLOC_006527" 25 32 34 14 7
"XLOC_006528" 2355 2413 2448 1697 2998
"XLOC_006530" 216 437 200 174 297
"XLOC_006531" 30 27 5 37 3
"XLOC_006532" 0 2 0 0 0
"XLOC_006534" 89 87 101 92 72
"XLOC_006535" 17 30 11 6 6
"XLOC_006536" 103 151 128 86 70
"XLOC_006537" 31 228 146 18 230
"XLOC_006538" 30 53 38 32 28
"XLOC_006539" 496 434 534 426 431
"XLOC_006541" 5465 3404 996 1567 420
"XLOC_006542" 2453 1939 1679 1750 1242
"XLOC_006543" 591 505 692 499 371
"XLOC_006544" 0 0 0 1 0
"XLOC_006545" 190 178 140 109 38
"XLOC_006546" 128 230 422 174 118
"XLOC_006548" 39 60 22 25 17
"XLOC_006549" 22 53 94 36 46
"XLOC_006550" 892 1115 1444 684 1352
"XLOC_006551" 395 299 128 194 112
"XLOC_006552" 443 419 311 321 303
"XLOC_006553" 590 532 15 276 36
"XLOC_006554" 1 5 5 1 0
"XLOC_006555" 399 312 642 377 375
"XLOC_006557" 277 134 298 226 106
"XLOC_006559" 11 11 6 6 2
"XLOC_006560" 0 1 0 0 0
"XLOC_006561" 396 403 352 493 290
"XLOC_006562" 3803 5428 3809 3846 3042
"XLOC_006563" 1 1 0 1 1
"XLOC_006566" 8939 9553 8926 6330 5113
"XLOC_006567" 47 58 16 53 13
"XLOC_006568" 5 27 8 11 6
"XLOC_006569" 706 848 370 289 366
"XLOC_006570" 110 158 60 104 169
"XLOC_006572" 6 7 0 0 2
"XLOC_006573" 0 1 0 0 0
"XLOC_006575" 30 56 47 41 20
"XLOC_006576" 59 98 60 70 108
"XLOC_006578" 0 0 1 0 0
"XLOC_006579" 64 27 10 27 6
"XLOC_006580" 272 251 177 188 291
"XLOC_006581" 0 12 2 0 1
"XLOC_006582" 2 0 3 0 1
"XLOC_006583" 1 0 0 0 0
"XLOC_006584" 1098 974 1035 1622 1047
"XLOC_006585" 171 151 144 123 77
"XLOC_006586" 1298 2703 1356 1047 1074
"XLOC_006587" 441 632 651 519 600
"XLOC_006588" 5931 4839 1078 3782 1720
"XLOC_006589" 732 855 580 433 979
"XLOC_006590" 1847 1307 1890 1302 1165
"XLOC_006591" 78 259 33 53 21
"XLOC_006592" 1793 1151 281 1291 159
"XLOC_006593" 105 99 204 59 106
"XLOC_006594" 83 151 82 84 65
"XLOC_006595" 8 3 6 4 2
"XLOC_006596" 374 192 45 92 5
"XLOC_006599" 1 4 7 4 2
"XLOC_006600" 972 595 644 586 279
"XLOC_006601" 0 0 1 1 0
"XLOC_006603" 1079 1100 817 799 878
"XLOC_006604" 859 1236 48 845 22
"XLOC_006605" 850 437 1399 1034 551
"XLOC_006606" 745 767 583 524 394
"XLOC_006607" 17 35 7 21 5
"XLOC_006608" 0 1 0 0 0
"XLOC_006609" 187 267 20 169 37
"XLOC_006610" 29 66 9 37 16
"XLOC_006611" 100 114 28 74 32
"XLOC_006612" 213 168 243 161 190
"XLOC_006613" 74 58 29 64 39
"XLOC_006614" 162 230 143 239 155
"XLOC_006615" 9 9 0 3 5
"XLOC_006617" 764 557 116 396 275
"XLOC_006619" 200 202 127 117 79
"XLOC_006622" 55 60 49 32 28
"XLOC_006623" 655 360 704 538 793
"XLOC_006624" 7666 4434 9249 4435 7800
"XLOC_006626" 2 0 1 1 3
"XLOC_006629" 45 169 46 98 80
"XLOC_006630" 18 14 11 6 7
"XLOC_006631" 8 0 4 2 1
"XLOC_006632" 15464 9515 840 3659 944
"XLOC_006633" 0 1 0 0 0
"XLOC_006634" 336 233 350 255 326
"XLOC_006635" 7 12 9 10 4
"XLOC_006636" 1308 1014 1083 1084 1393
"XLOC_006637" 0 0 2 0 0
"XLOC_006638" 20 7 3 5 0
"XLOC_006639" 3 1 0 2 5
"XLOC_006640" 5 3 1 8 3
"XLOC_006641" 1334 2332 1135 1404 735
"XLOC_006642" 71 39 60 37 27
"XLOC_006643" 271 421 643 269 328
"XLOC_006644" 78 120 23 65 20
"XLOC_006645" 958 1269 710 975 483
"XLOC_006646" 9 19 11 4 1
"XLOC_006650" 3 4 4 5 3
"XLOC_006651" 21 41 46 33 23
"XLOC_006652" 909 502 964 392 604
"XLOC_006653" 243 83 122 302 86
"XLOC_006655" 2 4 0 3 0
"XLOC_006656" 0 2 0 0 1
"XLOC_006657" 235 188 259 314 176
"XLOC_006658" 43 67 40 37 20
"XLOC_006659" 18 21 2 24 3
"XLOC_006660" 35 7 0 6 2
"XLOC_006662" 947 541 390 472 466
"XLOC_006663" 6 14 8 1 2
"XLOC_006664" 79 77 3 21 5
"XLOC_006665" 2 4 0 0 1
"XLOC_006666" 3 0 2 1 6
"XLOC_006667" 49 63 17 37 3
"XLOC_006668" 66 23 112 126 59
"XLOC_006669" 814 529 173 407 251
"XLOC_006671" 678 766 740 559 531
"XLOC_006672" 51 53 64 82 98
"XLOC_006673" 6 9 4 2 10
"XLOC_006675" 64 101 49 44 63
"XLOC_006676" 1 0 0 1 0
"XLOC_006678" 14 16 8 10 21
"XLOC_006681" 17 18 16 11 18
"XLOC_006683" 34 73 67 62 73
"XLOC_006684" 14 5 2 1 5
"XLOC_006685" 944 1371 1071 1001 1052
"XLOC_006686" 1236 1111 841 856 547
"XLOC_006688" 295 307 197 164 237
"XLOC_006691" 0 1 0 0 0
"XLOC_006693" 229 273 360 391 227
"XLOC_006694" 311 231 235 202 156
"XLOC_006695" 251 209 374 275 226
"XLOC_006696" 4359 3722 4798 3665 4332
"XLOC_006697" 407 387 547 434 507
"XLOC_006699" 7 21 0 5 5
"XLOC_006700" 951 582 847 791 667
"XLOC_006701" 0 1 1 0 1
"XLOC_006702" 8 12 8 7 13
"XLOC_006703" 980 637 485 739 387
"XLOC_006704" 29 56 55 42 60
"XLOC_006705" 1957 1255 447 1174 476
"XLOC_006706" 496 385 96 332 85
"XLOC_006707" 432 268 615 268 623
"XLOC_006708" 199 193 88 160 71
"XLOC_006709" 396 240 239 274 285
"XLOC_006710" 61 66 233 125 155
"XLOC_006711" 2327 2362 1715 2724 1408
"XLOC_006712" 34 31 0 6 1
"XLOC_006714" 758 1043 215 361 335
"XLOC_006715" 112 110 52 65 38
"XLOC_006717" 6 9 13 15 1
"XLOC_006720" 0 0 1 0 1
"XLOC_006734" 164 411 78 250 121
"XLOC_006735" 248 175 147 156 131
"XLOC_006736" 461 316 252 311 381
"XLOC_006737" 56 41 52 57 68
"XLOC_006738" 68 121 118 80 208
"XLOC_006739" 29 39 1 13 4
"XLOC_006741" 0 0 0 1 0
"XLOC_006743" 969 539 920 592 928
"XLOC_006744" 22 44 7 17 17
"XLOC_006745" 25 17 45 21 16
"XLOC_006746" 309 110 57 253 62
"XLOC_006747" 278 90 213 226 215
"XLOC_006748" 19 26 0 4 4
"XLOC_006749" 0 3 0 1 0
"XLOC_006750" 446 301 701 623 430
"XLOC_006751" 10 47 4 13 27
"XLOC_006752" 2093 1750 2005 759 2970
"XLOC_006753" 180 63 35 137 61
"XLOC_006754" 90 88 202 78 139
"XLOC_006755" 816 698 568 542 1040
"XLOC_006756" 2 1 0 0 1
"XLOC_006758" 0 1 0 0 0
"XLOC_006759" 1070 1164 840 751 976
"XLOC_006761" 0 0 0 0 1
"XLOC_006762" 440 290 118 305 38
"XLOC_006763" 8547 3825 9106 4722 6423
"XLOC_006764" 5548 7725 2320 5074 3053
"XLOC_006767" 1183 1178 760 1024 902
"XLOC_006768" 790 792 612 826 365
"XLOC_006769" 140 317 117 198 64
"XLOC_006776" 1792 1168 959 1467 1134
"XLOC_006777" 587 566 529 457 404
"XLOC_006778" 6679 3561 13745 7309 5370
"XLOC_006779" 40 138 20 38 43
"XLOC_006789" 30 41 48 44 34
"XLOC_006790" 1187 1047 1241 1075 693
"XLOC_006791" 3 9 2 14 0
"XLOC_006792" 2617 2094 2822 1350 2572
"XLOC_006793" 545 461 457 602 231
"XLOC_006794" 0 0 0 2 0
"XLOC_006795" 1365 1377 1529 1237 1046
"XLOC_006796" 0 13 0 0 0
"XLOC_006799" 547 269 333 230 342
"XLOC_006800" 476 461 649 568 310
"XLOC_006802" 994 1038 985 882 935
"XLOC_006803" 22 25 5 15 3
"XLOC_006804" 980 862 573 910 414
"XLOC_006805" 13286 7869 13880 7600 11536
"XLOC_006806" 8 5 3 1 6
"XLOC_006807" 24 11 331 22 27
"XLOC_006808" 12829 1413 21333 8668 4025
"XLOC_006810" 4879 808 7566 3518 1493
"XLOC_006811" 133 134 191 93 132
"XLOC_006812" 0 5 0 0 0
"XLOC_006813" 450 612 165 577 100
"XLOC_006814" 752 593 1054 434 911
"XLOC_006815" 1071 846 493 549 287
"XLOC_006818" 809 774 527 644 423
"XLOC_006819" 1982 1558 2372 1341 1225
"XLOC_006820" 182 175 39 180 11
"XLOC_006821" 16 11 3 10 1
"XLOC_006822" 110 109 19 85 6
"XLOC_006823" 211 276 283 291 288
"XLOC_006824" 1032 1135 3580 1456 1534
"XLOC_006825" 2 3 5 1 0
"XLOC_006826" 14336 17484 15399 12716 16238
"XLOC_006827" 2 11 2 0 1
"XLOC_006829" 2 2 0 6 0
"XLOC_006830" 650 1301 888 420 521
"XLOC_006831" 0 1 1 2 0
"XLOC_006833" 1 0 0 2 0
"XLOC_006834" 574 379 489 537 114
"XLOC_006835" 132 145 71 124 31
"XLOC_006836" 211 126 588 333 219
"XLOC_006837" 0 0 0 3 0
"XLOC_006839" 5 2 19 3 0
"XLOC_006840" 0 6 0 1 0
"XLOC_006841" 249 372 395 257 200
"XLOC_006842" 444 312 1277 598 191
"XLOC_006843" 97 56 39 81 5
"XLOC_006844" 1166 620 1344 807 841
"XLOC_006845" 841 750 1050 813 515
"XLOC_006846" 3 1 0 0 0
"XLOC_006847" 296 212 277 175 336
"XLOC_006848" 59 46 31 20 17
"XLOC_006849" 1182 377 310 340 164
"XLOC_006850" 343 580 373 346 208
"XLOC_006851" 7 18 8 7 7
"XLOC_006852" 442 433 344 240 177
"XLOC_006853" 3 4 2 2 0
"XLOC_006854" 17 33 10 18 0
"XLOC_006855" 1 7 4 4 0
"XLOC_006856" 0 1 1 2 1
"XLOC_006859" 829 567 728 640 365
"XLOC_006860" 3399 5039 3539 2854 2934
"XLOC_006861" 1531 2255 1316 1238 906
"XLOC_006862" 237 494 193 257 175
"XLOC_006863" 2207 1654 1603 1659 750
"XLOC_006864" 177 267 54 131 39
"XLOC_006865" 528 461 212 272 215
"XLOC_006866" 99 176 46 72 31
"XLOC_006867" 123 275 143 196 20
"XLOC_006868" 2561 2586 1493 2269 747
"XLOC_006869" 0 2 2 1 0
"XLOC_006870" 136 318 299 195 158
"XLOC_006871" 6 34 0 1 1
"XLOC_006872" 10 20 11 16 17
"XLOC_006873" 12 13 5 4 0
"XLOC_006874" 183 153 358 168 294
"XLOC_006875" 318 251 102 192 77
"XLOC_006876" 64 33 49 42 38
"XLOC_006877" 13 16 48 9 24
"XLOC_006878" 52 88 41 26 48
"XLOC_006879" 26 25 20 28 19
"XLOC_006880" 17 27 67 17 92
"XLOC_006881" 4 14 4 10 1
"XLOC_006882" 17 33 7 16 2
"XLOC_006883" 1049 1459 2125 1302 1643
"XLOC_006884" 4216 3005 2162 1846 2426
"XLOC_006885" 7 11 16 7 30
"XLOC_006886" 58 40 18 54 12
"XLOC_006887" 227 240 425 295 306
"XLOC_006888" 913 249 321 336 227
"XLOC_006889" 19 16 167 16 80
"XLOC_006890" 33 28 67 17 22
"XLOC_006891" 730 287 92 184 46
"XLOC_006892" 6 15 0 2 0
"XLOC_006893" 33 67 2 13 2
"XLOC_006894" 30 3 30 6 0
"XLOC_006895" 50 69 96 50 81
"XLOC_006896" 57 100 52 43 31
"XLOC_006897" 10 5 42 5 11
"XLOC_006898" 252 210 531 195 256
"XLOC_006899" 370 286 332 244 150
"XLOC_006900" 119 118 72 83 10
"XLOC_006901" 60 39 94 33 27
"XLOC_006902" 20 23 18 20 0
"XLOC_006903" 10 19 10 19 2
"XLOC_006904" 4 2 17 8 11
"XLOC_006905" 14 7 7 8 0
"XLOC_006906" 2136 2700 4908 1762 4301
"XLOC_006907" 18 36 4 25 0
"XLOC_006908" 42 73 233 48 205
"XLOC_006909" 51 71 104 44 33
"XLOC_006910" 11 1 30 1 21
"XLOC_006911" 49 56 10 30 1
"XLOC_006912" 15 28 5 8 4
"XLOC_006913" 10 28 13 15 6
"XLOC_006914" 148 82 140 138 88
"XLOC_006915" 48 46 140 101 90
"XLOC_006916" 7 11 5 9 1
"XLOC_006917" 54 76 248 69 213
"XLOC_006918" 109 144 336 123 278
"XLOC_006919" 29 7 8 4 13
"XLOC_006920" 39 5 2 1 3
"XLOC_006921" 7 11 24 9 18
"XLOC_006922" 16 10 3 14 0
"XLOC_006923" 151 297 167 164 87
"XLOC_006924" 554 432 822 369 588
"XLOC_006925" 66 82 155 98 62
"XLOC_006926" 89 166 61 144 7
"XLOC_006927" 32 61 26 28 24
"XLOC_006928" 106 161 123 83 66
"XLOC_006929" 12 29 18 17 11
"XLOC_006930" 768 577 229 1001 95
"XLOC_006931" 38 59 3 25 2
"XLOC_006932" 46 16 45 27 28
"XLOC_006933" 5 3 5 1 4
"XLOC_006934" 0 5 10 1 1
"XLOC_006935" 404 161 61 332 26
"XLOC_006936" 9 6 0 7 0
"XLOC_006937" 19 25 13 16 1
"XLOC_006938" 19 23 45 18 29
"XLOC_006939" 18 87 12 16 4
"XLOC_006940" 36 16 12 16 10
"XLOC_006941" 191 100 118 131 114
"XLOC_006942" 109 53 41 68 35
"XLOC_006943" 100 131 158 76 240
"XLOC_006944" 24 10 27 10 53
"XLOC_006945" 25 34 8 13 3
"XLOC_006946" 11 3 6 1 0
"XLOC_006947" 4 0 0 0 0
"XLOC_006948" 28 14 11 5 9
"XLOC_006949" 15 63 17 12 7
"XLOC_006950" 36 118 68 46 45
"XLOC_006951" 24 61 10 26 14
"XLOC_006952" 114 174 227 155 102
"XLOC_006953" 4 2 33 0 28
"XLOC_006954" 26 6 22 28 11
"XLOC_006955" 6 8 23 5 5
"XLOC_006956" 24 25 11 33 4
"XLOC_006957" 3 18 4 5 7
"XLOC_006958" 29 21 99 35 63
"XLOC_006959" 8 14 4 11 3
"XLOC_006960" 27 47 16 26 13
"XLOC_006961" 10 16 2 4 2
"XLOC_006962" 4 0 17 2 20
"XLOC_006963" 36 19 82 24 88
"XLOC_006964" 406 379 1003 194 632
"XLOC_006965" 27 27 11 19 9
"XLOC_006966" 34 52 20 33 25
"XLOC_006967" 31 31 28 17 47
"XLOC_006968" 21 20 29 17 68
"XLOC_006969" 13 19 1 6 1
"XLOC_006970" 38 21 31 3 18
"XLOC_006971" 2 23 2 2 4
"XLOC_006972" 270 1258 12 584 138
"XLOC_006973" 5 0 44 10 41
"XLOC_006974" 58 60 10 16 3
"XLOC_006975" 268 211 345 171 455
"XLOC_006976" 69 99 43 74 91
"XLOC_006977" 9 27 27 25 57
"XLOC_006978" 11 78 8 4 1
"XLOC_006979" 91 55 194 70 227
"XLOC_006980" 350 232 598 280 135
"XLOC_006981" 0 4 0 1 17
"XLOC_006982" 38 13 3 19 0
"XLOC_006983" 12 12 18 3 11
"XLOC_006984" 8 12 4 6 14
"XLOC_006985" 56 29 131 57 64
"XLOC_006986" 9 8 4 12 1
"XLOC_006987" 41 15 30 25 29
"XLOC_006988" 21 9 3 5 2
"XLOC_006989" 0 0 11 1 46
"XLOC_006990" 6 12 18 2 18
"XLOC_006991" 12 32 8 21 8
"XLOC_006992" 138 177 149 122 112
"XLOC_006993" 22 53 47 16 45
"XLOC_006994" 9 43 18 12 9
"XLOC_006995" 15 39 16 16 11
"XLOC_006996" 23 88 4 21 2
"XLOC_006997" 23 7 4 12 0
"XLOC_006998" 100 81 393 102 311
"XLOC_006999" 1 7 36 3 7
"XLOC_007000" 29 55 7 11 31
"XLOC_007001" 9 13 6 1 42
"XLOC_007002" 83 172 94 77 238
"XLOC_007003" 82 114 185 112 81
"XLOC_007004" 173 115 87 103 129
"XLOC_007005" 742 664 1063 581 1019
"XLOC_007006" 10 28 19 7 52
"XLOC_007007" 8 5 11 7 12
"XLOC_007008" 35 34 33 18 46
"XLOC_007009" 28 28 47 25 28
"XLOC_007010" 173 90 295 94 191
"XLOC_007011" 18 56 28 18 10
"XLOC_007012" 56 120 151 92 121
"XLOC_007013" 319 226 739 203 835
"XLOC_007015" 22 8 18 5 9
"XLOC_007016" 47 21 17 32 19
"XLOC_007017" 21 12 52 20 32
"XLOC_007018" 14 2 25 9 29
"XLOC_007019" 19 24 81 18 22
"XLOC_007020" 51 56 76 57 60
"XLOC_007021" 0 1 0 0 0
"XLOC_007023" 32 51 45 19 29
"XLOC_007024" 6 0 2 2 13
"XLOC_007025" 13 16 13 7 5
"XLOC_007026" 35 25 35 24 12
"XLOC_007027" 46 11 28 13 18
"XLOC_007028" 10 25 14 9 9
"XLOC_007032" 0 1 0 0 0
"XLOC_007035" 761 652 327 366 505
"XLOC_007036" 1573 1381 1580 1299 1329
"XLOC_007038" 76 111 102 73 46
"XLOC_007039" 772 747 896 819 734
"XLOC_007040" 11 21 184 24 33
"XLOC_007041" 144 269 25 44 57
"XLOC_007042" 39 14 34 29 47
"XLOC_007044" 24 28 5 60 2
"XLOC_007046" 3 8 1 6 2
"XLOC_007047" 3 22 28 4 3
"XLOC_007048" 1750 1404 1632 1415 987
"XLOC_007049" 0 0 3 0 0
"XLOC_007050" 202 230 69 97 75
"XLOC_007051" 52 76 29 41 3
"XLOC_007052" 53 60 8 39 7
"XLOC_007054" 2748 1839 875 1601 598
"XLOC_007055" 2 3 1 0 0
"XLOC_007057" 26 65 15 21 18
"XLOC_007058" 1704 2276 1320 1132 725
"XLOC_007059" 8 20 8 2 0
"XLOC_007060" 1907 1279 5187 1799 961
"XLOC_007061" 4556 3329 7591 3990 3079
"XLOC_007062" 3 3 3 1 1
"XLOC_007063" 1183 704 1424 1777 511
"XLOC_007064" 6264 6107 4883 4463 4240
"XLOC_007065" 14 63 35 26 36
"XLOC_007066" 408 515 590 423 366
"XLOC_007067" 3271 3294 4189 3244 1360
"XLOC_007068" 8834 6259 2974 5006 939
"XLOC_007069" 1 8 1 0 0
"XLOC_007070" 1192 946 1027 966 436
"XLOC_007071" 15 25 5 10 21
"XLOC_007072" 1 0 0 0 0
"XLOC_007073" 0 0 1 1 0
"XLOC_007074" 7 9 3 0 6
"XLOC_007075" 91 113 49 100 43
"XLOC_007076" 65 43 19 48 17
"XLOC_007077" 28 26 14 25 7
"XLOC_007078" 15 22 6 18 0
"XLOC_007079" 2424 1713 2599 1967 2161
"XLOC_007080" 834 1284 1094 1016 1051
"XLOC_007081" 460 524 236 447 147
"XLOC_007082" 3 7 3 2 1
"XLOC_007083" 219 273 1029 367 148
"XLOC_007084" 526 634 153 377 248
"XLOC_007085" 0 6 0 0 2
"XLOC_007086" 458 867 345 519 476
"XLOC_007087" 9 26 16 4 16
"XLOC_007088" 218 196 52 106 48
"XLOC_007089" 0 1 0 0 0
"XLOC_007090" 8 9 7 13 5
"XLOC_007091" 1638 1288 2424 3781 532
"XLOC_007092" 5 4 6 3 2
"XLOC_007093" 2374 1490 1824 2406 582
"XLOC_007094" 281 322 432 281 392
"XLOC_007095" 2 8 4 3 1
"XLOC_007096" 1 2 0 0 0
"XLOC_007097" 1 2 0 0 0
"XLOC_007098" 118 123 106 115 64
"XLOC_007100" 9 18 5 1 1
"XLOC_007101" 1 2 0 0 0
"XLOC_007102" 87 106 59 64 100
"XLOC_007103" 1956 4592 911 986 1974
"XLOC_007106" 1 0 0 0 0
"XLOC_007107" 82 93 10 49 57
"XLOC_007108" 206 229 212 166 214
"XLOC_007109" 271 604 345 270 458
"XLOC_007112" 1 0 0 1 0
"XLOC_007113" 166 90 73 110 87
"XLOC_007115" 681 733 633 561 621
"XLOC_007116" 471 319 363 523 265
"XLOC_007117" 167 198 102 114 116
"XLOC_007118" 1366 527 331 357 351
"XLOC_007120" 807 675 396 2302 63
"XLOC_007122" 0 2 0 4 0
"XLOC_007123" 159 254 176 176 100
"XLOC_007124" 2 0 4 0 6
"XLOC_007125" 531 514 549 449 190
"XLOC_007126" 1319 1303 1500 1232 818
"XLOC_007127" 1832 1297 480 1515 126
"XLOC_007129" 2930 2682 2327 2435 1502
"XLOC_007131" 0 0 5 2 0
"XLOC_007132" 447 400 319 275 79
"XLOC_007133" 617 589 780 505 461
"XLOC_007135" 353 484 719 378 348
"XLOC_007136" 307 281 284 203 239
"XLOC_007137" 1 0 0 0 0
"XLOC_007140" 1625 1368 933 1063 1674
"XLOC_007142" 372 491 464 420 181
"XLOC_007143" 506285 675596 775453 359873 205324
"XLOC_007144" 340 531 301 311 256
"XLOC_007145" 8438 7371 4603 6610 3429
"XLOC_007148" 19 27 3 20 4
"XLOC_007149" 238 197 220 176 119
"XLOC_007150" 0 0 0 1 0
"XLOC_007151" 885 815 425 566 373
"XLOC_007152" 17552 7589 7046 7106 5198
"XLOC_007153" 702 352 279 254 442
"XLOC_007154" 2459 2012 1684 1563 1131
"XLOC_007155" 686 542 800 507 558
"XLOC_007156" 274 367 278 285 196
"XLOC_007157" 1555 1472 858 1203 425
"XLOC_007158" 134 34 37 48 35
"XLOC_007159" 928 722 1010 784 712
"XLOC_007160" 26 49 0 64 16
"XLOC_007161" 4 11 0 8 8
"XLOC_007162" 3570 3478 4991 4454 3446
"XLOC_007163" 891 1350 1603 1023 774
"XLOC_007164" 10 3 2 1 2
"XLOC_007165" 662 372 576 338 531
"XLOC_007166" 21763 15606 8543 15819 11151
"XLOC_007167" 551 544 374 399 304
"XLOC_007168" 665 455 448 411 447
"XLOC_007169" 241 296 163 123 139
"XLOC_007170" 10 3 2 1 2
"XLOC_007173" 30 107 1 5 8
"XLOC_007174" 32 45 28 71 19
"XLOC_007175" 0 2 0 4 0
"XLOC_007177" 33 64 3 7 4
"XLOC_007178" 292 367 312 345 108
"XLOC_007179" 590 675 241 323 432
"XLOC_007180" 327 708 277 364 353
"XLOC_007181" 96 167 60 134 119
"XLOC_007182" 2547 4060 615 2699 1890
"XLOC_007183" 18227 25943 14942 18246 32738
"XLOC_007184" 1048 1096 2292 878 1565
"XLOC_007185" 100 109 118 72 140
"XLOC_007186" 27 63 38 27 48
"XLOC_007187" 414 602 80 306 136
"XLOC_007188" 0 1 0 0 0
"XLOC_007189" 1 2 0 0 0
"XLOC_007190" 10 24 11 8 4
"XLOC_007191" 214 255 258 210 178
"XLOC_007193" 1 0 0 0 0
"XLOC_007194" 3430 611 241 178 283
"XLOC_007195" 2 1 0 1 0
"XLOC_007197" 431 426 392 418 329
"XLOC_007198" 941 990 163 319 294
"XLOC_007199" 9266 5668 2744 5791 2390
"XLOC_007203" 14180 4681 4035 3892 3917
"XLOC_007204" 1810 1803 1431 2173 1251
"XLOC_007205" 6 7 6 4 3
"XLOC_007206" 41 47 20 40 22
"XLOC_007207" 446 245 310 274 233
"XLOC_007209" 1 1 0 0 0
"XLOC_007210" 8502 7659 3261 5925 1875
"XLOC_007211" 375 489 352 404 272
"XLOC_007214" 1100 694 2026 1740 441
"XLOC_007215" 1443 1100 953 811 743
"XLOC_007216" 3 15 0 3 0
"XLOC_007217" 55 72 14 47 20
"XLOC_007218" 2 6 10 7 5
"XLOC_007219" 459 427 423 292 224
"XLOC_007220" 234 205 24 107 10
"XLOC_007221" 1490 3609 939 387 400
"XLOC_007222" 1077 1255 2140 753 667
"XLOC_007223" 16419 24331 39796 15993 30294
"XLOC_007224" 2628 1811 904 1122 389
"XLOC_007225" 2092 1320 1848 2320 1604
"XLOC_007227" 7 12 4 3 0
"XLOC_007229" 17 16 27 21 5
"XLOC_007231" 2 9 6 3 5
"XLOC_007232" 2 2 6 1 11
"XLOC_007233" 503 724 832 423 616
"XLOC_007234" 1709 1521 1694 1364 1219
"XLOC_007235" 2335 1104 1150 1052 1309
"XLOC_007236" 10491 7057 16080 10462 8091
"XLOC_007237" 48 41 53 53 38
"XLOC_007238" 25 11 29 12 10
"XLOC_007239" 2319 1284 447 2159 132
"XLOC_007240" 1059 813 1284 1310 633
"XLOC_007241" 6635 3532 3036 3216 2666
"XLOC_007242" 3 1 4 1 0
"XLOC_007243" 247 324 161 210 135
"XLOC_007244" 1806 1576 1656 1297 750
"XLOC_007245" 724 651 711 395 441
"XLOC_007246" 18 19 18 22 3
"XLOC_007247" 156 107 169 85 77
"XLOC_007248" 969 926 1076 828 622
"XLOC_007249" 5 0 2 0 0
"XLOC_007250" 68 124 48 60 50
"XLOC_007253" 314 338 69 200 30
"XLOC_007254" 560 920 775 592 696
"XLOC_007255" 35 76 15 57 27
"XLOC_007256" 125 147 164 107 112
"XLOC_007257" 2596 2441 2145 2143 1067
"XLOC_007258" 371 320 197 244 107
"XLOC_007259" 6 5 1 2 2
"XLOC_007260" 9 17 2 2 2
"XLOC_007261" 2181 1811 1038 1311 582
"XLOC_007262" 11 0 9 8 10
"XLOC_007263" 270 170 379 103 121
"XLOC_007264" 0 0 0 2 0
"XLOC_007265" 2298 2196 3211 3000 2327
"XLOC_007266" 24390 25198 15773 35311 6764
"XLOC_007267" 5 15 11 11 7
"XLOC_007268" 74 33 76 53 17
"XLOC_007269" 207 168 198 123 61
"XLOC_007271" 1783 1857 1441 3148 2591
"XLOC_007272" 106 109 54 96 74
"XLOC_007273" 1 0 0 0 0
"XLOC_007276" 140 278 165 201 189
"XLOC_007277" 637 527 374 689 367
"XLOC_007278" 19 27 5 36 9
"XLOC_007279" 6173 11811 7105 5715 8496
"XLOC_007280" 521 221 217 173 153
"XLOC_007281" 43 62 119 7 7
"XLOC_007282" 3402 1729 3174 2399 938
"XLOC_007283" 0 0 0 1 0
"XLOC_007284" 5705 3683 6592 2829 4627
"XLOC_007285" 2742 4676 1685 2445 1253
"XLOC_007287" 31 51 18 17 6
"XLOC_007288" 212 92 108 130 114
"XLOC_007289" 2073 416 1307 915 705
"XLOC_007290" 253 141 377 145 251
"XLOC_007291" 1586 1430 1064 1179 1068
"XLOC_007292" 358 142 289 376 156
"XLOC_007294" 2 3 3 2 5
"XLOC_007296" 1485 2554 2336 1391 1842
"XLOC_007297" 1784 2739 1232 1400 776
"XLOC_007298" 121 213 159 176 102
"XLOC_007299" 2017 1614 1208 1253 953
"XLOC_007300" 392 1033 173 194 159
"XLOC_007301" 91 141 49 38 54
"XLOC_007302" 1554 1368 1562 1205 1271
"XLOC_007303" 533 362 694 976 216
"XLOC_007304" 36 20 10 31 3
"XLOC_007305" 222 283 148 156 85
"XLOC_007307" 6941 2379 8095 5361 2616
"XLOC_007308" 163 167 267 131 161
"XLOC_007309" 3 18 8 5 8
"XLOC_007310" 18 56 39 15 13
"XLOC_007311" 22 493 60 115 134
"XLOC_007312" 6 169 16 46 49
"XLOC_007313" 9 172 18 71 55
"XLOC_007314" 6 171 18 46 56
"XLOC_007315" 16 234 27 61 76
"XLOC_007316" 24 243 29 88 70
"XLOC_007318" 0 8 1 0 0
"XLOC_007319" 0 9 1 0 2
"XLOC_007320" 8 23 0 1 13
"XLOC_007321" 0 8 0 0 4
"XLOC_007323" 0 1 5 2 0
"XLOC_007324" 36 35 51 42 20
"XLOC_007325" 1 11 2 5 0
"XLOC_007326" 292 263 246 204 117
"XLOC_007327" 1514 1786 720 1318 607
"XLOC_007328" 39 68 47 36 28
"XLOC_007329" 5 34 2 0 1
"XLOC_007330" 1974 1744 2892 1418 1831
"XLOC_007331" 7 20 12 9 6
"XLOC_007332" 346 546 241 341 312
"XLOC_007333" 120 43 40 30 22
"XLOC_007334" 2 3 7 4 5
"XLOC_007335" 6416 2569 6761 7304 4749
"XLOC_007336" 11 8 1 5 4
"XLOC_007337" 26 36 3 21 0
"XLOC_007338" 560 994 424 398 300
"XLOC_007339" 1282 1027 717 682 360
"XLOC_007340" 2564 2200 1774 1912 1485
"XLOC_007341" 25 33 19 9 8
"XLOC_007342" 24 19 25 11 29
"XLOC_007343" 2 3 1 3 0
"XLOC_007344" 179 239 109 128 74
"XLOC_007345" 0 0 0 1 0
"XLOC_007346" 10 94 1 2 1
"XLOC_007347" 709 563 772 550 392
"XLOC_007348" 8074 5151 6894 6913 3739
"XLOC_007349" 1226 946 1098 869 410
"XLOC_007350" 483 459 214 303 121
"XLOC_007351" 1818 2199 709 782 672
"XLOC_007352" 79 45 44 35 33
"XLOC_007353" 1704 1980 1427 1296 847
"XLOC_007354" 5 6 1 4 1
"XLOC_007355" 1 0 0 0 0
"XLOC_007356" 0 0 1 0 0
"XLOC_007357" 358 609 366 345 183
"XLOC_007358" 9 46 5 4 1
"XLOC_007359" 1268 919 1951 890 1208
"XLOC_007360" 101 158 81 76 27
"XLOC_007361" 217 233 232 167 124
"XLOC_007363" 921 711 822 432 348
"XLOC_007365" 212 141 89 79 60
"XLOC_007367" 2836 2204 1535 1678 831
"XLOC_007368" 1017 1058 1595 851 777
"XLOC_007370" 1538 1859 1390 1413 656
"XLOC_007371" 1100 805 2859 1236 1098
"XLOC_007372" 4 8 8 6 12
"XLOC_007373" 263 555 147 209 116
"XLOC_007374" 1 2 0 2 0
"XLOC_007376" 0 0 0 0 1
"XLOC_007381" 2099 1181 2351 2375 930
"XLOC_007382" 48 40 8 25 4
"XLOC_007383" 42 109 62 60 77
"XLOC_007384" 1411 3202 111 1126 250
"XLOC_007385" 620 1251 109 562 258
"XLOC_007386" 900 773 1166 837 523
"XLOC_007387" 604 325 129 446 69
"XLOC_007388" 55 43 24 27 29
"XLOC_007389" 1126 1041 799 896 800
"XLOC_007390" 642 616 1320 654 841
"XLOC_007391" 1 1 7 3 2
"XLOC_007392" 8835 5494 9662 7805 7182
"XLOC_007393" 2 2 0 0 0
"XLOC_007394" 104 113 11 27 101
"XLOC_007395" 22 32 9 15 62
"XLOC_007396" 529 491 361 479 365
"XLOC_007397" 5 7 2 6 4
"XLOC_007399" 165 81 434 217 272
"XLOC_007402" 1558 1061 1061 964 1442
"XLOC_007403" 2745 2253 1872 2422 1435
"XLOC_007405" 564 426 552 492 511
"XLOC_007406" 73 91 125 49 37
"XLOC_007407" 405 480 442 326 333
"XLOC_007408" 1495 2100 2064 1708 1143
"XLOC_007409" 443 467 404 393 427
"XLOC_007410" 927 629 828 978 405
"XLOC_007411" 631 589 661 675 711
"XLOC_007412" 510 592 476 545 446
"XLOC_007413" 1924390 4189352 2478185 1915756 2000971
"XLOC_007414" 184 761 157 200 69
"XLOC_007415" 159 189 281 238 126
"XLOC_007416" 4175 2866 4260 5138 2519
"XLOC_007417" 629 822 536 833 369
"XLOC_007418" 1743 1156 983 1328 1270
"XLOC_007419" 0 1 0 0 0
"XLOC_007421" 100 201 106 79 146
"XLOC_007423" 4 2 1 0 1
"XLOC_007425" 19 28 24 10 38
"XLOC_007426" 16 13 19 6 19
"XLOC_007427" 3 4 3 1 5
"XLOC_007428" 1218 1454 1437 2451 1152
"XLOC_007430" 13 16 8 4 1
"XLOC_007432" 490 400 425 324 429
"XLOC_007434" 1183 1144 908 1098 1036
"XLOC_007436" 1 0 0 0 0
"XLOC_007437" 3 2 6 3 3
"XLOC_007438" 160 268 80 135 66
"XLOC_007439" 1466 894 3843 1441 2523
"XLOC_007440" 38571 30595 13442 30699 8338
"XLOC_007441" 0 4 2 1 5
"XLOC_007442" 12 2 5 3 2
"XLOC_007443" 3 4 4 0 2
"XLOC_007444" 35 58 21 94 2
"XLOC_007445" 929 496 1632 737 964
"XLOC_007446" 2 6 4 4 1
"XLOC_007447" 270 381 464 204 211
"XLOC_007448" 3948 3684 4857 7352 3356
"XLOC_007449" 1347 929 879 1228 1076
"XLOC_007450" 246 689 342 625 666
"XLOC_007451" 3128 2721 2812 2470 4211
"XLOC_007452" 523 431 545 528 461
"XLOC_007453" 17 0 0 0 0
"XLOC_007454" 165 137 190 207 22
"XLOC_007455" 3 1 6 3 0
"XLOC_007456" 11 26 5 21 6
"XLOC_007457" 20 51 19 9 15
"XLOC_007458" 12816 11361 6746 10309 6390
"XLOC_007459" 42 61 27 34 25
"XLOC_007460" 860 949 467 551 301
"XLOC_007461" 283 319 176 257 74
"XLOC_007462" 81 155 71 73 67
"XLOC_007463" 89 243 61 141 28
"XLOC_007464" 234 508 254 313 156
"XLOC_007465" 2504 3422 2546 1856 2804
"XLOC_007466" 40 65 46 28 36
"XLOC_007467" 3 6 6 1 7
"XLOC_007468" 7334 4737 7176 5740 3555
"XLOC_007469" 0 3 1 1 0
"XLOC_007470" 298 163 88 114 126
"XLOC_007471" 1101 598 1151 696 994
"XLOC_007472" 453 534 427 301 473
"XLOC_007473" 44 60 8 42 4
"XLOC_007474" 348 388 432 533 138
"XLOC_007475" 7395 6183 5479 6501 3496
"XLOC_007476" 1166 866 1472 694 1197
"XLOC_007477" 4144 5261 2385 3046 1004
"XLOC_007478" 484 647 1236 1764 378
"XLOC_007479" 10978 6924 1893 8515 1136
"XLOC_007480" 866 473 352 496 533
"XLOC_007481" 1745 2115 1029 1123 949
"XLOC_007482" 1 0 0 0 0
"XLOC_007483" 1702 1853 1608 2067 270
"XLOC_007484" 2075 1187 3677 2453 1642
"XLOC_007485" 95 49 456 125 188
"XLOC_007486" 47 38 38 20 13
"XLOC_007488" 9909 16897 28245 11007 20795
"XLOC_007489" 250 28 37 57 25
"XLOC_007490" 2764 2648 1989 3262 1369
"XLOC_007491" 2165 735 1813 1062 976
"XLOC_007492" 4667 4226 5233 3821 3699
"XLOC_007495" 793 894 470 478 632
"XLOC_007496" 557 889 1074 751 377
"XLOC_007497" 2 9 0 2 0
"XLOC_007498" 79 91 69 88 45
"XLOC_007502" 8320 4747 6724 6211 6765
"XLOC_007503" 0 2 5 0 0
"XLOC_007505" 64 32 19 75 20
"XLOC_007506" 32 18 43 6 10
"XLOC_007507" 8667 4863 6807 4684 4773
"XLOC_007508" 1 4 0 1 2
"XLOC_007509" 0 4 0 1 1
"XLOC_007511" 3 6 2 0 0
"XLOC_007512" 98403 140489 84537 74478 63972
"XLOC_007513" 784 893 185 435 247
"XLOC_007514" 64 988 29 31 10
"XLOC_007515" 31 12 32 32 27
"XLOC_007516" 63 67 110 136 153
"XLOC_007517" 2 0 23 0 0
"XLOC_007518" 132 332 64 153 107
"XLOC_007519" 0 2 0 0 0
"XLOC_007520" 0 2 1 3 3
"XLOC_007522" 1385 795 975 1122 948
"XLOC_007523" 87 196 58 110 39
"XLOC_007525" 1454 3099 249 657 186
"XLOC_007530" 4147 2124 3313 2665 2741
"XLOC_007531" 3355 2129 1479 2068 1368
"XLOC_007532" 619 530 206 343 240
"XLOC_007540" 3685 8246 2815 3027 3192
"XLOC_007541" 3 0 2 3 0
"XLOC_007542" 1704 1055 1695 1459 1879
"XLOC_007543" 0 2 3 1 2
"XLOC_007544" 34 41 7 11 11
"XLOC_007545" 31 52 4 3 1
"XLOC_007546" 1 5 0 0 2
"XLOC_007547" 2 17 2 6 9
"XLOC_007548" 1943 2317 2203 1781 2022
"XLOC_007551" 1 3 0 1 1
"XLOC_007552" 212 180 301 173 251
"XLOC_007553" 79 145 49 56 59
"XLOC_007554" 1182 1327 1275 1182 1513
"XLOC_007556" 0 1 0 0 0
"XLOC_007557" 0 0 0 0 1
"XLOC_007560" 232 179 84 73 153
"XLOC_007561" 146 180 367 336 174
"XLOC_007562" 300 390 237 286 211
"XLOC_007563" 130 268 177 66 136
"XLOC_007564" 284 404 359 190 268
"XLOC_007565" 224 454 416 232 307
"XLOC_007566" 33 72 57 50 34
"XLOC_007567" 1208 996 1449 1015 1138
"XLOC_007568" 41 15 195 92 25
"XLOC_007569" 905 705 315 869 70
"XLOC_007570" 165 140 288 254 187
"XLOC_007571" 3995 3229 2681 3198 2297
"XLOC_007572" 2360 2587 2782 2037 938
"XLOC_007573" 3205 2129 3376 3045 2588
"XLOC_007574" 69 116 36 33 44
"XLOC_007575" 52 92 55 68 37
"XLOC_007576" 168 199 263 290 220
"XLOC_007579" 79 140 46 57 69
"XLOC_007580" 24 22 26 5 8
"XLOC_007581" 4 3 1 1 0
"XLOC_007582" 3 11 2 2 1
"XLOC_007583" 4 19 2 9 10
"XLOC_007584" 962 639 514 430 754
"XLOC_007585" 1186 583 440 557 349
"XLOC_007587" 211 229 374 212 339
"XLOC_007589" 2 1 0 0 2
"XLOC_007590" 1 15 0 0 0
"XLOC_007591" 4 48 0 0 9
"XLOC_007592" 18 41 16 15 6
"XLOC_007593" 5 9 6 10 4
"XLOC_007594" 133 116 105 76 43
"XLOC_007595" 221 323 91 197 133
"XLOC_007596" 0 1 3 0 1
"XLOC_007597" 0 3 1 0 0
"XLOC_007598" 0 4 5 1 0
"XLOC_007599" 713 438 968 655 439
"XLOC_007600" 269 259 203 220 166
"XLOC_007601" 2 4 1 2 1
"XLOC_007603" 371 465 654 316 251
"XLOC_007604" 2891 2100 3157 2596 1255
"XLOC_007605" 0 1 0 0 0
"XLOC_007606" 1172 804 1970 1311 975
"XLOC_007607" 1153 805 909 675 566
"XLOC_007608" 1620 733 1136 748 662
"XLOC_007609" 11678 8370 39113 16399 8467
"XLOC_007610" 368 404 524 430 231
"XLOC_007611" 641 596 1397 1110 425
"XLOC_007612" 495 862 562 544 587
"XLOC_007613" 1192 956 1272 1093 514
"XLOC_007614" 7 9 40 10 3
"XLOC_007615" 454 393 714 423 293
"XLOC_007618" 2 1 2 0 2
"XLOC_007619" 1 0 0 0 0
"XLOC_007620" 96 101 68 95 35
"XLOC_007621" 1134 809 1066 696 856
"XLOC_007622" 18 7 6 8 3
"XLOC_007623" 0 1 0 0 0
"XLOC_007624" 22 51 3 3 4
"XLOC_007625" 283 1465 415 590 478
"XLOC_007627" 6950 4160 1317 5069 1591
"XLOC_007628" 2557 2971 3720 874 1333
"XLOC_007630" 240 187 195 179 56
"XLOC_007631" 388 623 472 410 145
"XLOC_007632" 47 63 34 54 6
"XLOC_007633" 1365 793 1542 1496 603
"XLOC_007634" 4 13 4 2 1
"XLOC_007635" 33 53 12 26 6
"XLOC_007636" 3 13 2 1 0
"XLOC_007637" 1 0 0 0 0
"XLOC_007638" 1503 1246 1009 1108 642
"XLOC_007639" 2144 987 2104 901 1134
"XLOC_007640" 25 23 16 25 22
"XLOC_007641" 336 414 248 177 168
"XLOC_007642" 2111 1581 2608 2909 842
"XLOC_007643" 4056 2688 5417 6018 2677
"XLOC_007644" 0 0 2 0 0
"XLOC_007645" 6173 4659 3620 4656 1909
"XLOC_007646" 3113 2603 3493 2296 1968
"XLOC_007647" 1 0 1 0 0
"XLOC_007648" 181 148 98 102 67
"XLOC_007649" 1093 947 946 563 406
"XLOC_007650" 1765 2113 3363 2024 948
"XLOC_007651" 14 32 25 17 10
"XLOC_007652" 1638 3101 948 1483 1241
"XLOC_007653" 22 18 49 21 12
"XLOC_007654" 24 51 55 24 21
"XLOC_007655" 1580 1851 1118 1223 1448
"XLOC_007656" 210 180 60 103 89
"XLOC_007657" 1 0 0 0 1
"XLOC_007658" 6311 6995 918 3696 924
"XLOC_007659" 2322 1953 1616 1865 1270
"XLOC_007660" 20 47 64 34 48
"XLOC_007661" 955 989 1765 892 1290
"XLOC_007662" 10 3 6 10 9
"XLOC_007663" 0 0 1 0 0
"XLOC_007666" 573 1100 421 635 639
"XLOC_007667" 1197 1419 563 576 812
"XLOC_007668" 93 29 283 106 31
"XLOC_007669" 2163 2530 2189 2015 1771
"XLOC_007670" 4901 4139 2248 2397 2278
"XLOC_007671" 43 53 123 35 889
"XLOC_007672" 783 1685 565 1058 952
"XLOC_007673" 1539 1311 1511 1446 1419
"XLOC_007674" 4 17 5 1 13
"XLOC_007675" 37 67 62 35 47
"XLOC_007676" 3 8 0 2 1
"XLOC_007677" 185 376 288 288 158
"XLOC_007678" 207 245 265 180 200
"XLOC_007679" 458 468 598 304 418
"XLOC_007680" 161 295 208 136 222
"XLOC_007681" 473 584 413 342 431
"XLOC_007682" 1 0 0 0 1
"XLOC_007683" 13322 13008 62851 47980 22598
"XLOC_007684" 1447 919 1158 1261 1239
"XLOC_007685" 15 39 0 15 10
"XLOC_007686" 0 7 4 0 1
"XLOC_007687" 1 0 0 0 0
"XLOC_007688" 1922 3305 2036 1314 1729
"XLOC_007689" 145 197 197 85 193
"XLOC_007690" 186 114 18 135 29
"XLOC_007695" 1 1 0 1 1
"XLOC_007697" 0 1 0 1 0
"XLOC_007698" 2 17 4 2 3
"XLOC_007700" 245 133 47 149 23
"XLOC_007701" 116 40 122 91 76
"XLOC_007702" 652 762 345 497 351
"XLOC_007704" 432 354 616 505 476
"XLOC_007705" 24058 9718 52153 37851 12114
"XLOC_007706" 1472 604 974 891 735
"XLOC_007707" 2107 1239 358 1453 279
"XLOC_007708" 950 600 1423 761 1189
"XLOC_007709" 3 4 4 3 1
"XLOC_007710" 675 1094 446 514 432
"XLOC_007711" 13 5 34 25 8
"XLOC_007712" 66 46 162 72 73
"XLOC_007713" 30225 15617 11248 23698 8746
"XLOC_007714" 0 1 2 0 2
"XLOC_007715" 3759 2337 3256 2649 2785
"XLOC_007716" 2330 2249 2826 1320 2130
"XLOC_007717" 2774 4781 7011 2311 4992
"XLOC_007718" 1 1 1 1 0
"XLOC_007719" 1361 1235 1843 1140 841
"XLOC_007720" 59 173 244 93 130
"XLOC_007721" 1 2 1 1 2
"XLOC_007722" 10 27 23 15 7
"XLOC_007725" 1149 957 611 580 609
"XLOC_007726" 94 117 55 60 76
"XLOC_007727" 3392 2242 2119 2252 1877
"XLOC_007730" 2014 2085 2674 1918 1728
"XLOC_007733" 1592 1726 2293 1891 1563
"XLOC_007734" 1121 649 601 407 343
"XLOC_007735" 1 1 0 2 0
"XLOC_007736" 622 414 665 513 546
"XLOC_007737" 4683 3069 2566 2546 2220
"XLOC_007738" 1 1 0 2 0
"XLOC_007739" 7 12 3 0 8
"XLOC_007740" 833 606 662 666 247
"XLOC_007741" 2016 1683 1809 1280 1402
"XLOC_007742" 27 24 5 7 10
"XLOC_007743" 39 39 18 30 8
"XLOC_007744" 22 24 7 22 8
"XLOC_007745" 3 5 15 13 4
"XLOC_007749" 158 278 117 163 80
"XLOC_007751" 204 284 292 102 158
"XLOC_007752" 2714 2251 2669 1896 2313
"XLOC_007754" 626 371 605 468 341
"XLOC_007755" 339 31 44 135 24
"XLOC_007756" 3 0 0 0 0
"XLOC_007757" 0 2 0 0 0
"XLOC_007758" 2 2 1 5 2
"XLOC_007759" 1813 1783 1547 1179 785
"XLOC_007760" 331 203 431 324 240
"XLOC_007761" 38 37 19 20 7
"XLOC_007762" 1 0 1 3 0
"XLOC_007764" 1299 1063 1311 814 790
"XLOC_007765" 0 1 1 0 0
"XLOC_007768" 59 318 1 11 17
"XLOC_007769" 0 3 4 3 1
"XLOC_007770" 0 1 1 0 0
"XLOC_007771" 3074 3706 4251 3023 3288
"XLOC_007772" 241 181 208 142 104
"XLOC_007773" 138 119 146 116 91
"XLOC_007774" 496 387 236 518 171
"XLOC_007775" 272 72 3274 403 189
"XLOC_007776" 10438 4063 5364 7310 2899
"XLOC_007777" 2 2 0 0 0
"XLOC_007780" 32 38 1 20 2
"XLOC_007781" 7 18 0 9 2
"XLOC_007782" 849 566 722 505 549
"XLOC_007783" 265 322 1446 964 893
"XLOC_007784" 33 63 44 44 20
"XLOC_007785" 577 696 783 488 651
"XLOC_007787" 13 38 6 9 4
"XLOC_007788" 90 113 93 71 20
"XLOC_007789" 1750 1404 1630 1413 988
"XLOC_007791" 69 51 34 52 39
"XLOC_007793" 81 222 157 129 78
"XLOC_007794" 8 2 2 2 2
"XLOC_007795" 93 106 90 56 69
"XLOC_007796" 1197 911 761 1955 508
"XLOC_007797" 66 59 15 111 9
"XLOC_007798" 136 131 190 116 73
"XLOC_007799" 27 38 93 43 30
"XLOC_007800" 1 1 1 1 0
"XLOC_007803" 267 298 454 379 150
"XLOC_007804" 46 66 165 81 68
"XLOC_007805" 4393 4303 4154 3684 2591
"XLOC_007806" 258 476 94 314 33
"XLOC_007807" 61 131 34 37 31
"XLOC_007808" 32 120 17 94 5
"XLOC_007809" 115 311 58 158 10
"XLOC_007810" 60 181 56 34 24
"XLOC_007811" 66 188 52 54 14
"XLOC_007812" 24 43 8 33 3
"XLOC_007813" 2718 2137 1585 1858 1194
"XLOC_007814" 1 9 2 2 1
"XLOC_007816" 80 48 35 74 25
"XLOC_007817" 1 5 35 16 3
"XLOC_007818" 1 0 2 1 1
"XLOC_007819" 1682 1340 2051 1326 1399
"XLOC_007820" 343 623 380 309 294
"XLOC_007822" 2 0 1 3 4
"XLOC_007823" 13 25 3 11 3
"XLOC_007824" 3 7 4 2 2
"XLOC_007825" 389 392 433 409 188
"XLOC_007826" 10 8 1 0 0
"XLOC_007827" 1460 3212 9287 2056 1512
"XLOC_007828" 2883 2302 2441 1941 2126
"XLOC_007829" 16 55 17 13 39
"XLOC_007830" 1806 5066 540 2216 1932
"XLOC_007831" 1 10 0 0 2
"XLOC_007832" 600 1309 447 609 417
"XLOC_007833" 65 102 138 55 128
"XLOC_007835" 415 251 351 295 158
"XLOC_007836" 632 993 669 694 393
"XLOC_007838" 3 9 19 9 3
"XLOC_007839" 14 52 1 0 0
"XLOC_007840" 329 433 269 240 252
"XLOC_007841" 388 275 553 338 414
"XLOC_007842" 6 6 15 9 13
"XLOC_007844" 13366 11386 9651 7743 6715
"XLOC_007848" 16 17 10 22 9
"XLOC_007849" 1 2 1 0 2
"XLOC_007850" 118 187 126 99 102
"XLOC_007853" 1519 1250 406 1221 279
"XLOC_007854" 5602 4592 10934 13959 5187
"XLOC_007855" 1448 1150 883 3338 173
"XLOC_007856" 112 133 96 44 26
"XLOC_007857" 8 5 11 14 2
"XLOC_007859" 595 540 219 355 261
"XLOC_007860" 60 99 40 43 47
"XLOC_007862" 20 22 1 6 2
"XLOC_007863" 851 756 474 438 429
"XLOC_007864" 1860 1885 1049 1642 235
"XLOC_007866" 765 614 1271 857 517
"XLOC_007867" 12305 7856 2323 9718 3093
"XLOC_007868" 6 6 0 3 4
"XLOC_007869" 1665 1548 1364 1111 774
"XLOC_007870" 435 752 274 591 189
"XLOC_007871" 5558 4629 7663 5003 5836
"XLOC_007873" 275 289 58 48 66
"XLOC_007874" 38 69 27 21 29
"XLOC_007876" 0 1 1 0 0
"XLOC_007877" 0 3 0 1 1
"XLOC_007878" 0 3 1 2 0
"XLOC_007879" 2 2 5 4 0
"XLOC_007880" 390 358 281 429 163
"XLOC_007881" 22 15 21 17 1
"XLOC_007883" 46 92 6 30 14
"XLOC_007884" 50 41 134 58 33
"XLOC_007885" 368 255 131 256 50
"XLOC_007886" 4 7 2 5 1
"XLOC_007887" 25 83 21 33 19
"XLOC_007888" 760 554 631 896 487
"XLOC_007889" 267 201 166 164 128
"XLOC_007890" 1498 1293 1575 1136 1356
"XLOC_007891" 499 600 491 387 274
"XLOC_007892" 5617 4984 4867 4870 6070
"XLOC_007893" 25 25 25 12 24
"XLOC_007894" 1134 798 1323 1140 411
"XLOC_007895" 515 330 365 228 245
"XLOC_007896" 693 956 667 476 476
"XLOC_007897" 705 667 493 459 240
"XLOC_007898" 612 702 429 484 648
"XLOC_007899" 1824 1504 1674 1370 1939
"XLOC_007900" 6 2 12 3 1
"XLOC_007901" 7093 6196 1235 6690 384
"XLOC_007902" 1466 951 1037 825 1043
"XLOC_007903" 1113 1075 1743 964 636
"XLOC_007904" 5 4 1 3 0
"XLOC_007905" 1154 835 1108 688 734
"XLOC_007906" 2272 2999 1955 2804 884
"XLOC_007907" 2271 2078 1859 1426 1417
"XLOC_007908" 282 388 283 297 107
"XLOC_007909" 34 59 27 37 26
"XLOC_007910" 146 134 60 75 60
"XLOC_007911" 14767 20586 896 13618 3503
"XLOC_007912" 51 95 83 54 158
"XLOC_007913" 820 661 1154 760 764
"XLOC_007914" 919 1064 840 612 903
"XLOC_007915" 1735 1597 2330 1201 1816
"XLOC_007916" 10234 6163 4061 6112 9970
"XLOC_007917" 77 139 64 55 78
"XLOC_007918" 7106 5483 5295 5152 7086
"XLOC_007919" 47415 80067 127362 48804 95002
"XLOC_007920" 39 46 9 26 8
"XLOC_007921" 2722 2081 1717 2472 1132
"XLOC_007922" 438 68 3 29 2
"XLOC_007923" 718 508 673 463 587
"XLOC_007924" 361 262 168 213 90
"XLOC_007925" 511 522 445 367 342
"XLOC_007926" 2724 1423 790 540 1438
"XLOC_007927" 152 133 72 54 87
"XLOC_007928" 1 2 1 1 0
"XLOC_007929" 11 3 1 2 1
"XLOC_007930" 183624 82769 439325 326863 73724
"XLOC_007931" 0 1 0 0 1
"XLOC_007932" 2131 1525 1827 1561 1445
"XLOC_007933" 12844 11347 16825 9488 12949
"XLOC_007934" 806 703 1116 779 671
"XLOC_007935" 305 314 96 137 144
"XLOC_007936" 104 68 48 41 43
"XLOC_007937" 151 211 65 70 101
"XLOC_007938" 32 38 6 48 15
"XLOC_007940" 9 21 3 4 1
"XLOC_007941" 2821 2457 3159 2187 1573
"XLOC_007942" 29 33 19 13 11
"XLOC_007943" 181 287 45 47 9
"XLOC_007944" 408 396 236 266 211
"XLOC_007945" 7 10 0 33 0
"XLOC_007946" 1371 1717 612 1204 453
"XLOC_007948" 8430 5567 4563 4793 4553
"XLOC_007949" 2010 1222 7825 10092 1715
"XLOC_007950" 850 841 988 632 808
"XLOC_007952" 10 4 10 7 2
"XLOC_007953" 1818 3147 1943 1644 1355
"XLOC_007954" 20753 17329 18016 10648 11668
"XLOC_007955" 38 18 32 16 16
"XLOC_007956" 1610 1436 1366 1457 846
"XLOC_007957" 3336 3075 3668 2886 1822
"XLOC_007959" 165 125 177 126 96
"XLOC_007960" 579 345 1329 433 1126
"XLOC_007961" 727 713 932 894 712
"XLOC_007962" 6089 3980 3013 5457 1225
"XLOC_007963" 2466 621 4134 1585 1069
"XLOC_007964" 641 445 421 286 534
"XLOC_007965" 404 234 278 328 107
"XLOC_007966" 621 652 990 650 632
"XLOC_007967" 164 181 236 150 122
"XLOC_007968" 1 5 1 0 0
"XLOC_007969" 301 259 273 137 130
"XLOC_007970" 337 547 99 300 88
"XLOC_007971" 924 662 616 742 420
"XLOC_007972" 62 62 106 53 24
"XLOC_007973" 113 104 80 68 50
"XLOC_007974" 4111 3207 2080 2739 1490
"XLOC_007975" 10 2 4 4 3
"XLOC_007976" 6633 7294 2141 6010 2430
"XLOC_007977" 475 394 159 187 225
"XLOC_007978" 543 652 305 438 157
"XLOC_007979" 3 44 0 2 1
"XLOC_007980" 8 4 3 1 0
"XLOC_007981" 6801 5209 6386 3956 5630
"XLOC_007982" 115 154 109 185 136
"XLOC_007983" 2 0 0 1 0
"XLOC_007987" 248 199 139 134 20
"XLOC_007989" 0 2 3 1 2
"XLOC_007990" 1221 1312 870 894 543
"XLOC_007991" 1108 867 807 774 511
"XLOC_007992" 434 509 839 483 269
"XLOC_007993" 0 0 3 0 0
"XLOC_007994" 1653 2009 258 2656 301
"XLOC_007995" 1024 868 1063 1032 835
"XLOC_007996" 439 457 51 250 12
"XLOC_007997" 277 172 562 342 322
"XLOC_007999" 393 280 189 202 132
"XLOC_008000" 2 0 0 2 1
"XLOC_008001" 2735 2042 1562 1839 881
"XLOC_008002" 13 13 9 8 5
"XLOC_008003" 39 33 76 23 78
"XLOC_008004" 557 467 219 454 143
"XLOC_008005" 81 118 37 47 63
"XLOC_008006" 492 420 684 249 316
"XLOC_008007" 1166 806 547 739 355
"XLOC_008008" 4 5 1 5 0
"XLOC_008009" 3 8 5 7 8
"XLOC_008010" 266 678 205 231 276
"XLOC_008011" 214 233 277 173 148
"XLOC_008012" 3253 2795 2603 1936 1306
"XLOC_008013" 192 309 166 166 131
"XLOC_008014" 0 0 1 0 0
"XLOC_008015" 0 35 1 0 0
"XLOC_008016" 2 6 2 3 2
"XLOC_008017" 277 329 375 278 101
"XLOC_008018" 2433 2020 4262 2616 1883
"XLOC_008019" 14 12 4 8 4
"XLOC_008020" 2550 2854 2208 2025 995
"XLOC_008021" 291 519 670 242 350
"XLOC_008022" 1 4 2 0 1
"XLOC_008023" 216 440 31 70 65
"XLOC_008024" 205 629 143 204 260
"XLOC_008025" 1074 1052 1045 1374 652
"XLOC_008026" 74 113 70 72 25
"XLOC_008027" 830 749 752 838 287
"XLOC_008028" 3 27 4 11 19
"XLOC_008029" 1291 714 1559 1120 717
"XLOC_008030" 17 158 32 33 81
"XLOC_008031" 0 5 4 1 0
"XLOC_008033" 3592 1987 1786 1726 1593
"XLOC_008034" 3 5 1 1 2
"XLOC_008035" 71 103 21 58 34
"XLOC_008036" 4054 2716 1667 2623 971
"XLOC_008037" 0 1 0 0 0
"XLOC_008038" 673 517 631 361 513
"XLOC_008039" 54 39 26 22 31
"XLOC_008040" 0 2 1 0 0
"XLOC_008041" 1714 1303 2180 921 1245
"XLOC_008042" 1446 986 403 437 465
"XLOC_008043" 622 717 876 490 451
"XLOC_008044" 1372 2240 563 812 475
"XLOC_008045" 11 7 2 3 0
"XLOC_008047" 10 9 11 5 5
"XLOC_008048" 1 0 4 1 0
"XLOC_008049" 1235 1112 1141 947 620
"XLOC_008050" 17 7 18 12 3
"XLOC_008053" 17 12 85 26 25
"XLOC_008054" 0 2 1 2 0
"XLOC_008055" 4740 3081 4699 3073 3239
"XLOC_008056" 3741 4149 1872 2901 1073
"XLOC_008057" 788 632 670 558 436
"XLOC_008058" 19 21 8 9 8
"XLOC_008059" 34 34 27 28 19
"XLOC_008060" 232 373 56 76 74
"XLOC_008061" 395 411 538 313 404
"XLOC_008062" 2425 2465 2407 3132 1360
"XLOC_008063" 5870 4343 2949 3814 1931
"XLOC_008064" 398 263 141 243 52
"XLOC_008065" 924 951 1093 546 618
"XLOC_008066" 2 2 4 2 2
"XLOC_008067" 609 1870 340 568 423
"XLOC_008068" 3869 2022 3252 3727 1699
"XLOC_008069" 26 62 32 30 27
"XLOC_008070" 2114 1380 1654 1545 1453
"XLOC_008071" 523 465 483 376 268
"XLOC_008072" 795 529 749 367 333
"XLOC_008073" 218 313 291 176 164
"XLOC_008074" 94 198 73 61 40
"XLOC_008075" 1598 1835 2072 1518 862
"XLOC_008077" 43 42 85 45 33
"XLOC_008078" 46 68 17 35 8
"XLOC_008079" 1131 2041 815 1164 625
"XLOC_008080" 127639 99097 115153 127184 86342
"XLOC_008081" 1175 547 700 917 503
"XLOC_008083" 117 108 216 97 181
"XLOC_008084" 6 17 0 12 3
"XLOC_008085" 5 16 0 8 3
"XLOC_008086" 1162 2399 57 1115 98
"XLOC_008087" 204 107 46 131 13
"XLOC_008088" 5 0 0 1 0
"XLOC_008089" 279 264 144 164 137
"XLOC_008090" 968 816 1505 854 951
"XLOC_008091" 109 74 3 57 0
"XLOC_008092" 883 561 1088 562 862
"XLOC_008093" 5 11 6 2 4
"XLOC_008094" 8 12 7 7 5
"XLOC_008095" 190 202 197 215 91
"XLOC_008096" 91 201 92 81 93
"XLOC_008098" 1033 457 472 1174 155
"XLOC_008100" 62 58 16 29 14
"XLOC_008102" 899 905 1405 821 1154
"XLOC_008103" 2322 1738 2380 1499 2081
"XLOC_008105" 452 625 461 366 553
"XLOC_008107" 0 0 2 0 0
"XLOC_008108" 1 0 0 1 2
"XLOC_008109" 567 975 384 897 693
"XLOC_008111" 14 20 73 46 43
"XLOC_008112" 1858 1793 1554 1563 959
"XLOC_008113" 12 5 14 5 3
"XLOC_008114" 665 526 724 955 365
"XLOC_008116" 241 180 268 252 184
"XLOC_008117" 188 188 534 527 305
"XLOC_008118" 354 562 414 351 385
"XLOC_008119" 0 1 0 0 0
"XLOC_008121" 14 25 11 5 8
"XLOC_008122" 75 130 113 81 85
"XLOC_008124" 969 41 563 60 171
"XLOC_008125" 9972 8185 11999 10644 8494
"XLOC_008126" 19 27 27 16 22
"XLOC_008128" 1907 913 434 490 576
"XLOC_008129" 173 189 197 242 293
"XLOC_008130" 22 11 0 4 5
"XLOC_008131" 1901 504 317 289 1228
"XLOC_008132" 8305 6474 8811 8104 10466
"XLOC_008134" 3367 5814 1636 2397 2046
"XLOC_008136" 2851 3781 1692 694 2712
"XLOC_008137" 1185 1542 89 355 109
"XLOC_008138" 14 34 34 25 14
"XLOC_008139" 7 3 187 32 9
"XLOC_008140" 0 2 41 6 0
"XLOC_008141" 6 3 68 36 1
"XLOC_008142" 187 217 345 203 423
"XLOC_008145" 1050 739 1061 884 1507
"XLOC_008146" 54 86 74 49 32
"XLOC_008147" 3165 3137 2272 1972 1357
"XLOC_008148" 0 0 1 0 0
"XLOC_008149" 387 350 412 287 489
"XLOC_008152" 55 41 11 38 9
"XLOC_008154" 292 287 236 100 263
"XLOC_008155" 146 228 303 123 315
"XLOC_008156" 1163 610 357 1191 141
"XLOC_008157" 281 470 240 169 202
"XLOC_008158" 0 0 2 0 1
"XLOC_008159" 976 831 400 351 778
"XLOC_008160" 2362 2028 3113 2537 1285
"XLOC_008161" 367 690 551 461 479
"XLOC_008162" 11 4 22 1 2
"XLOC_008163" 9 2 4 2 1
"XLOC_008164" 175 165 181 156 250
"XLOC_008165" 0 0 1 0 1
"XLOC_008166" 9 17 16 9 5
"XLOC_008167" 1023 958 2209 1189 533
"XLOC_008168" 731 391 587 691 643
"XLOC_008169" 349 250 281 244 138
"XLOC_008170" 4315 4224 3692 3613 4125
"XLOC_008171" 1733 1566 3405 1475 1876
"XLOC_008172" 4891 3159 2106 4273 2333
"XLOC_008173" 16 42 4 17 9
"XLOC_008174" 1 1 9 2 0
"XLOC_008175" 253 244 181 84 118
"XLOC_008178" 393 697 305 328 308
"XLOC_008179" 29715 21671 13269 16552 11062
"XLOC_008180" 4422 4629 700 1327 801
"XLOC_008181" 624 804 586 440 566
"XLOC_008182" 11 26 4 6 1
"XLOC_008183" 2245 2628 1289 1497 1401
"XLOC_008184" 5622 4041 3875 2948 2544
"XLOC_008185" 1 11 0 1 3
"XLOC_008186" 2081 1354 3257 1796 1255
"XLOC_008187" 874 881 689 616 817
"XLOC_008188" 904 524 608 404 656
"XLOC_008189" 217 130 53 99 59
"XLOC_008190" 7887 5494 6350 5813 5237
"XLOC_008191" 344 223 100 172 133
"XLOC_008192" 29 30 97 49 30
"XLOC_008193" 5715 5494 6492 2794 5154
"XLOC_008194" 20370 26946 10963 11175 16763
"XLOC_008195" 658 1022 583 531 575
"XLOC_008196" 130468 163764 115278 102793 153577
"XLOC_008197" 3379 3219 1488 4875 369
"XLOC_008198" 681 884 436 505 166
"XLOC_008199" 8296 7519 2075 5244 3309
"XLOC_008200" 118 12 294 179 62
"XLOC_008201" 254 135 176 225 106
"XLOC_008202" 985 838 1253 1163 848
"XLOC_008203" 1875 1383 1989 1373 1648
"XLOC_008204" 107 67 352 112 87
"XLOC_008205" 646 370 391 435 203
"XLOC_008206" 141 55 530 139 273
"XLOC_008207" 1912 2441 1938 1835 1806
"XLOC_008209" 19 18 26 13 14
"XLOC_008210" 229 175 166 101 137
"XLOC_008211" 110 118 27 61 20
"XLOC_008212" 1093 1221 955 1083 582
"XLOC_008213" 186 227 52 190 8
"XLOC_008214" 2340 2484 1493 1743 878
"XLOC_008215" 26 46 160 29 110
"XLOC_008216" 584 1341 669 876 1283
"XLOC_008217" 78 92 114 69 84
"XLOC_008218" 3 2 0 0 0
"XLOC_008220" 15 83 2 2 4
"XLOC_008224" 0 1 0 0 0
"XLOC_008225" 6 2 0 1 0
"XLOC_008226" 0 0 1 0 0
"XLOC_008228" 3 5 2 2 6
"XLOC_008229" 1 6 0 1 0
"XLOC_008233" 6625 3900 4641 6243 4213
"XLOC_008234" 8 20 15 9 2
"XLOC_008236" 2 0 23 1 0
"XLOC_008237" 3 119 4 2 4
"XLOC_008238" 4 42 10 3 6
"XLOC_008239" 361 417 119 239 52
"XLOC_008240" 5642 3635 3830 5045 4091
"XLOC_008241" 5 2 0 1 3
"XLOC_008242" 170 97 100 109 127
"XLOC_008244" 299 377 589 586 480
"XLOC_008245" 156 201 55 119 15
"XLOC_008248" 4 12 1 5 8
"XLOC_008251" 297 395 231 258 113
"XLOC_008252" 1040 612 800 847 850
"XLOC_008254" 0 1 0 0 0
"XLOC_008255" 162 233 69 90 87
"XLOC_008256" 0 1 0 0 0
"XLOC_008258" 24 21 30 28 35
"XLOC_008259" 0 1 0 0 0
"XLOC_008260" 0 1 0 0 0
"XLOC_008261" 391 399 414 275 213
"XLOC_008262" 1 2 0 0 0
"XLOC_008263" 2143 1416 1251 1275 1459
"XLOC_008264" 3917 2929 925 2363 778
"XLOC_008265" 43 54 19 28 44
"XLOC_008266" 40 119 16 71 39
"XLOC_008268" 702 1455 918 856 1006
"XLOC_008269" 368 452 331 226 221
"XLOC_008270" 45 99 82 48 74
"XLOC_008271" 318 549 379 219 219
"XLOC_008273" 534 705 856 640 352
"XLOC_008274" 411 522 616 327 536
"XLOC_008275" 547 403 366 684 347
"XLOC_008276" 74 39 8 36 6
"XLOC_008277" 4 3 7 1 2
"XLOC_008278" 1220 1439 1103 1230 1142
"XLOC_008279" 1 3 3 4 1
"XLOC_008281" 2586 1143 1039 1812 936
"XLOC_008283" 113 229 148 63 92
"XLOC_008284" 0 4 2 2 6
"XLOC_008285" 2259 3193 1328 1773 2575
"XLOC_008286" 36 38 17 16 22
"XLOC_008287" 382 900 325 422 485
"XLOC_008288" 53 257 60 57 53
"XLOC_008289" 375 251 165 401 245
"XLOC_008290" 0 0 0 1 0
"XLOC_008291" 9 29 2 9 10
"XLOC_008292" 51728 20067 244519 98162 26978
"XLOC_008293" 82 48 133 135 70
"XLOC_008294" 8984 4447 7201 4862 3139
"XLOC_008296" 1 1 0 1 0
"XLOC_008297" 3165 2398 1445 1903 2529
"XLOC_008299" 5680 2946 1933 2642 2968
"XLOC_008300" 385 666 205 323 202
"XLOC_008301" 50 254 25 44 53
"XLOC_008302" 300 421 501 234 460
"XLOC_008304" 665 527 382 587 259
"XLOC_008305" 23 44 75 45 32
"XLOC_008308" 4037 2729 3025 3797 2931
"XLOC_008309" 9 19 22 6 4
"XLOC_008310" 1099 1539 2113 1696 1812
"XLOC_008311" 38010 17094 6466 20426 10767
"XLOC_008312" 229 222 319 216 133
"XLOC_008313" 42 49 22 40 18
"XLOC_008315" 127 116 26 32 49
"XLOC_008316" 2 2 7 4 0
"XLOC_008317" 34 71 74 27 11
"XLOC_008318" 2661 2507 4971 3269 3093
"XLOC_008320" 167 276 76 150 115
"XLOC_008322" 2 21 1 1 0
"XLOC_008323" 51 36 8 18 9
"XLOC_008324" 795 791 1169 786 805
"XLOC_008325" 1491 1521 1206 1115 720
"XLOC_008326" 94 184 307 171 99
"XLOC_008328" 1352 886 3034 1186 1112
"XLOC_008329" 188 519 63 334 139
"XLOC_008330" 106 186 863 877 155
"XLOC_008331" 99 288 113 82 52
"XLOC_008332" 1 3 0 1 0
"XLOC_008333" 16362 5072 11692 10816 8486
"XLOC_008334" 906 1299 1710 846 840
"XLOC_008335" 1437 934 924 1114 672
"XLOC_008336" 1035 600 471 1079 331
"XLOC_008337" 4 7 0 0 0
"XLOC_008338" 24 96 3 6 6
"XLOC_008339" 596 753 837 843 570
"XLOC_008340" 2458 1580 1436 1608 1619
"XLOC_008341" 419 287 403 395 398
"XLOC_008342" 1 1 1 0 2
"XLOC_008343" 606 415 754 387 528
"XLOC_008344" 0 0 0 0 1
"XLOC_008347" 223 401 523 269 308
"XLOC_008348" 34 92 32 20 56
"XLOC_008349" 3014 1865 2490 1762 1939
"XLOC_008350" 786 664 641 497 314
"XLOC_008351" 113 404 55 66 18
"XLOC_008352" 714 660 833 761 370
"XLOC_008353" 1741 1531 1241 1646 1018
"XLOC_008354" 0 0 1 1 0
"XLOC_008355" 0 0 1 0 0
"XLOC_008356" 358 155 1199 493 373
"XLOC_008357" 8840 8779 5021 9212 4311
"XLOC_008358" 33 470 120 43 37
"XLOC_008359" 1750 1405 1173 1059 897
"XLOC_008360" 2419 2383 1829 1654 1131
"XLOC_008361" 318 397 336 513 884
"XLOC_008362" 19 2 4 10 0
"XLOC_008363" 6024 2794 4463 3986 2229
"XLOC_008364" 34 37 73 30 41
"XLOC_008365" 1 0 1 0 0
"XLOC_008366" 4500 8475 5270 4159 3125
"XLOC_008367" 82 93 335 107 157
"XLOC_008368" 267 433 169 682 6
"XLOC_008369" 49 51 14 137 2
"XLOC_008371" 159 128 271 85 87
"XLOC_008372" 67 59 54 37 16
"XLOC_008373" 0 1 0 0 1
"XLOC_008374" 225 402 278 308 107
"XLOC_008377" 44 47 3 31 7
"XLOC_008378" 1224 1121 1124 717 814
"XLOC_008379" 1451 1098 1767 1614 1370
"XLOC_008380" 69 132 43 10 159
"XLOC_008381" 514 570 733 431 672
"XLOC_008383" 1183 1032 476 854 593
"XLOC_008384" 442 436 488 399 387
"XLOC_008385" 242 119 238 33 84
"XLOC_008386" 190 310 242 227 124
"XLOC_008387" 121 129 229 118 109
"XLOC_008388" 203 197 147 161 205
"XLOC_008389" 1362 1155 962 1022 935
"XLOC_008390" 183 253 201 125 128
"XLOC_008391" 1696 2388 985 1354 612
"XLOC_008392" 34 53 34 20 51
"XLOC_008394" 252 821 192 247 292
"XLOC_008397" 209 186 113 168 92
"XLOC_008398" 19 57 46 37 45
"XLOC_008400" 9 9 8 8 1
"XLOC_008404" 2 0 4 2 0
"XLOC_008405" 1132 1041 935 1045 719
"XLOC_008406" 1122 1324 677 1104 1060
"XLOC_008407" 949 673 1297 856 968
"XLOC_008409" 1874 1387 1802 1381 1770
"XLOC_008410" 5 2 13 8 14
"XLOC_008411" 18383 12638 15082 16957 10334
"XLOC_008412" 1 2 0 2 3
"XLOC_008414" 17851 9941 11591 11874 10898
"XLOC_008415" 34 58 116 95 87
"XLOC_008416" 3659 3148 4156 3172 3990
"XLOC_008418" 786 664 1177 1168 783
"XLOC_008419" 2 2 0 1 2
"XLOC_008420" 6 13 7 9 0
"XLOC_008421" 2794 1448 2150 2932 1871
"XLOC_008422" 417 500 714 502 355
"XLOC_008423" 2 0 0 0 0
"XLOC_008424" 2 3 0 0 4
"XLOC_008425" 202 458 279 174 115
"XLOC_008426" 5008 3976 3475 4840 2173
"XLOC_008427" 275 225 225 151 194
"XLOC_008428" 2119 1573 1273 1849 412
"XLOC_008431" 13 13 55 10 60
"XLOC_008432" 96 54 86 75 26
"XLOC_008433" 188 186 245 138 124
"XLOC_008434" 930 1226 751 814 755
"XLOC_008435" 657 629 210 348 235
"XLOC_008436" 373 546 325 421 151
"XLOC_008437" 48 32 23 21 12
"XLOC_008438" 7339 4349 4438 4717 2277
"XLOC_008439" 823 756 497 519 333
"XLOC_008440" 1 5 2 0 3
"XLOC_008441" 5 0 0 0 0
"XLOC_008442" 1 1 0 0 0
"XLOC_008443" 3181 2818 3201 2548 2388
"XLOC_008444" 2338 1324 1660 1525 988
"XLOC_008445" 79 181 115 129 79
"XLOC_008446" 3 3 0 0 0
"XLOC_008449" 1 1 0 1 0
"XLOC_008450" 1 0 0 0 0
"XLOC_008451" 178 219 123 133 98
"XLOC_008452" 68 95 36 57 26
"XLOC_008453" 77 81 45 79 33
"XLOC_008454" 1 0 0 0 0
"XLOC_008457" 88 353 99 108 37
"XLOC_008458" 442 309 164 152 154
"XLOC_008459" 964 1088 648 714 452
"XLOC_008460" 142 242 750 222 158
"XLOC_008462" 5117 7929 7505 5831 7629
"XLOC_008463" 1 0 0 0 0
"XLOC_008464" 322 202 356 300 167
"XLOC_008465" 4 5 3 4 0
"XLOC_008466" 153 157 84 93 47
"XLOC_008468" 56 67 57 44 19
"XLOC_008469" 5032 4381 2535 3112 2165
"XLOC_008470" 6 0 3 3 0
"XLOC_008471" 0 0 1 0 0
"XLOC_008473" 0 1 1 0 0
"XLOC_008475" 0 0 1 0 0
"XLOC_008476" 7 14 2 12 5
"XLOC_008478" 1584 1315 1609 1118 1008
"XLOC_008480" 15 5 2 6 3
"XLOC_008481" 9 9 13 13 20
"XLOC_008482" 18 24 22 25 13
"XLOC_008483" 830 1251 41 1082 143
"XLOC_008484" 54 84 41 31 18
"XLOC_008485" 7 22 3 0 5
"XLOC_008486" 89 47 80 60 18
"XLOC_008487" 287 283 122 214 179
"XLOC_008488" 6 2 0 5 0
"XLOC_008489" 8 2 1 3 1
"XLOC_008490" 284 78 190 127 161
"XLOC_008491" 3 13 7 18 3
"XLOC_008492" 11 23 173 33 224
"XLOC_008493" 2 5 27 3 34
"XLOC_008494" 11 5 51 9 22
"XLOC_008495" 21 35 32 33 7
"XLOC_008496" 3986 3316 6203 3888 4098
"XLOC_008497" 25 19 6 3 6
"XLOC_008498" 15 26 14 17 44
"XLOC_008499" 20 12 48 51 10
"XLOC_008500" 182 120 56 89 36
"XLOC_008501" 3 7 1 13 0
"XLOC_008502" 13 12 31 13 23
"XLOC_008503" 3 0 23 6 4
"XLOC_008504" 4 5 39 4 29
"XLOC_008505" 12 37 4 6 11
"XLOC_008506" 106 93 159 84 158
"XLOC_008507" 41 14 28 26 53
"XLOC_008508" 88 114 22 44 40
"XLOC_008509" 24 14 15 6 1
"XLOC_008510" 129 92 53 98 58
"XLOC_008511" 11 14 30 8 33
"XLOC_008512" 14 34 3 9 6
"XLOC_008513" 77 40 55 17 53
"XLOC_008514" 5 6 4 3 4
"XLOC_008515" 381 761 744 443 1374
"XLOC_008516" 19 54 15 33 7
"XLOC_008517" 51 75 63 52 26
"XLOC_008518" 100 83 54 71 28
"XLOC_008519" 9 32 26 10 23
"XLOC_008520" 30 11 5 48 0
"XLOC_008521" 28 33 24 15 31
"XLOC_008522" 31 25 91 23 39
"XLOC_008523" 17 22 5 18 5
"XLOC_008524" 16 68 24 16 21
"XLOC_008525" 5 23 9 6 5
"XLOC_008526" 18 4 1 1 2
"XLOC_008527" 36 48 1 26 1
"XLOC_008528" 23 41 47 89 28
"XLOC_008529" 3 6 10 5 23
"XLOC_008530" 4 29 1 1 1
"XLOC_008531" 393 536 38 147 178
"XLOC_008532" 2100 2688 523 714 3146
"XLOC_008533" 2 2 4 2 4
"XLOC_008534" 30 29 28 21 26
"XLOC_008535" 31 54 118 51 54
"XLOC_008536" 34 3 286 110 32
"XLOC_008537" 13 52 9 15 24
"XLOC_008538" 0 18 7 1 1
"XLOC_008539" 5 5 35 2 66
"XLOC_008540" 0 315 0 1 137
"XLOC_008541" 148 84 195 124 58
"XLOC_008542" 53 89 14 30 14
"XLOC_008543" 13 16 13 10 5
"XLOC_008544" 9 13 64 16 60
"XLOC_008545" 221 166 575 281 400
"XLOC_008546" 854 478 1381 609 769
"XLOC_008547" 46 27 193 47 150
"XLOC_008548" 10 19 21 4 19
"XLOC_008549" 11 13 28 6 25
"XLOC_008550" 12 23 109 3 22
"XLOC_008551" 11 13 111 7 20
"XLOC_008552" 2 6 36 3 31
"XLOC_008553" 8 23 12 21 27
"XLOC_008554" 3 8 31 2 10
"XLOC_008555" 25 60 6 17 30
"XLOC_008556" 289 238 119 317 28
"XLOC_008557" 930 890 1353 611 1110
"XLOC_008558" 18 21 43 11 44
"XLOC_008559" 28 32 24 15 19
"XLOC_008560" 58 43 39 50 6
"XLOC_008561" 53 5 12 20 33
"XLOC_008562" 25 11 26 9 20
"XLOC_008563" 13 47 5 17 0
"XLOC_008564" 8 24 7 8 3
"XLOC_008565" 23 36 20 16 6
"XLOC_008566" 2 42 1 1 10
"XLOC_008567" 19 19 10 6 3
"XLOC_008568" 11 17 1 6 5
"XLOC_008569" 47 36 16 34 70
"XLOC_008570" 42 21 52 25 23
"XLOC_008571" 22 5 22 6 2
"XLOC_008572" 22 21 7 16 2
"XLOC_008573" 40 28 19 35 52
"XLOC_008574" 3338 1175 3615 1547 1692
"XLOC_008575" 0 1 0 0 0
"XLOC_008576" 9196 5741 8082 7101 7876
"XLOC_008577" 205 181 224 175 173
"XLOC_008578" 540 722 710 582 489
"XLOC_008579" 337 418 609 543 462
"XLOC_008580" 30 51 19 34 13
"XLOC_008581" 1129 772 854 975 917
"XLOC_008583" 0 3 0 1 0
"XLOC_008585" 12 32 10 7 4
"XLOC_008587" 0 0 1 0 0
"XLOC_008588" 164 160 179 82 168
"XLOC_008589" 5824 6144 3655 4363 5591
"XLOC_008590" 1 15 25 9 3
"XLOC_008591" 13 26 38 24 9
"XLOC_008592" 995 797 1838 898 1565
"XLOC_008593" 14 8 2 6 0
"XLOC_008594" 76 80 31 39 47
"XLOC_008596" 168 78 17 119 21
"XLOC_008597" 0 0 1 0 0
"XLOC_008598" 5 7 4 1 0
"XLOC_008599" 9 4 20 2 5
"XLOC_008600" 326 286 953 248 1174
"XLOC_008602" 6 19 1 4 0
"XLOC_008603" 8 10 14 3 1
"XLOC_008605" 2016 1430 3915 2960 1951
"XLOC_008609" 1 1 0 1 0
"XLOC_008610" 0 0 0 1 0
"XLOC_008612" 1914 1658 1846 2196 1401
"XLOC_008613" 0 0 1 0 0
"XLOC_008614" 0 9 4 6 6
"XLOC_008615" 343 178 363 465 160
"XLOC_008616" 1933 1847 3403 1689 2221
"XLOC_008617" 0 1 0 0 0
"XLOC_008618" 379 386 836 371 547
"XLOC_008619" 1415 1253 807 913 899
"XLOC_008620" 90770 82785 89354 69884 46317
"XLOC_008621" 7612 4813 4271 3614 2097
"XLOC_008623" 994 834 402 527 416
"XLOC_008624" 1917 1391 1679 1078 1545
"XLOC_008625" 1542 1151 2385 1480 1578
"XLOC_008626" 1468 2126 232 922 74
"XLOC_008627" 2062 3120 2061 1274 1372
"XLOC_008628" 2 5 1 2 0
"XLOC_008629" 769 517 630 333 492
"XLOC_008632" 9 21 0 5 2
"XLOC_008634" 449 221 341 326 293
"XLOC_008635" 4332 4205 2576 3083 3564
"XLOC_008636" 59 46 26 37 5
"XLOC_008637" 154 76 101 75 81
"XLOC_008639" 15 13 5 11 1
"XLOC_008640" 1168 1361 1141 903 832
"XLOC_008641" 1 3 0 1 0
"XLOC_008642" 260 219 159 116 115
"XLOC_008643" 308 467 369 202 181
"XLOC_008644" 40 78 20 31 51
"XLOC_008645" 41978 62443 34598 31138 39809
"XLOC_008646" 13897 21570 2669 10331 1553
"XLOC_008647" 0 1 1 3 1
"XLOC_008649" 22 11 21 8 14
"XLOC_008650" 1457 1324 1097 1201 1245
"XLOC_008651" 46 41 32 38 35
"XLOC_008652" 1 0 2 0 0
"XLOC_008653" 19 26 51 8 14
"XLOC_008655" 166 184 85 76 112
"XLOC_008656" 2 6 0 3 0
"XLOC_008657" 15 43 14 11 52
"XLOC_008658" 76 285 25 41 118
"XLOC_008659" 1429 1544 3346 1598 1694
"XLOC_008660" 0 6 6 2 6
"XLOC_008663" 246 339 45 76 116
"XLOC_008664" 268 322 225 229 134
"XLOC_008665" 260 371 328 218 386
"XLOC_008666" 559 920 369 310 768
"XLOC_008667" 1224 1022 755 738 642
"XLOC_008668" 95 107 62 65 24
"XLOC_008669" 120 130 99 140 57
"XLOC_008670" 63 83 98 50 85
"XLOC_008671" 37417 16428 16834 19708 22320
"XLOC_008672" 716 523 2207 2090 496
"XLOC_008673" 152 162 111 177 61
"XLOC_008674" 20823 19999 35866 18559 12687
"XLOC_008675" 128 160 83 68 101
"XLOC_008676" 9 14 0 0 0
"XLOC_008677" 3 8 2 1 6
"XLOC_008679" 2 3 3 3 1
"XLOC_008682" 460 372 157 293 129
"XLOC_008683" 444 895 379 525 433
"XLOC_008684" 115 92 20 71 29
"XLOC_008685" 193 341 39 201 28
"XLOC_008686" 1940 1446 1331 1373 748
"XLOC_008687" 1163 1379 715 977 318
"XLOC_008688" 83 89 107 68 42
"XLOC_008689" 39 38 27 27 100
"XLOC_008690" 3 2 1 4 0
"XLOC_008691" 87 145 111 83 52
"XLOC_008693" 8687 13163 7826 5362 6937
"XLOC_008694" 368 481 660 562 142
"XLOC_008695" 1236 1204 1472 1252 1244
"XLOC_008696" 3603 2119 3657 2548 2536
"XLOC_008697" 0 1 1 0 0
"XLOC_008698" 331 293 508 253 343
"XLOC_008699" 1 2 1 1 2
"XLOC_008700" 2582 1644 3140 2037 2392
"XLOC_008701" 1615 729 1248 1401 1386
"XLOC_008702" 4008 3358 4853 3010 3858
"XLOC_008703" 0 2 1 1 0
"XLOC_008705" 2606 1487 3728 2272 2060
"XLOC_008706" 2258 583 917 1525 521
"XLOC_008707" 1945 1151 238 1162 32
"XLOC_008708" 3599 2211 1082 2139 322
"XLOC_008709" 1314 817 1317 764 1009
"XLOC_008710" 176 95 154 120 211
"XLOC_008712" 4265 2956 4094 3646 2954
"XLOC_008713" 229 217 43 258 11
"XLOC_008714" 517 580 566 406 274
"XLOC_008715" 1452 869 1331 1175 680
"XLOC_008716" 1779 1471 1827 1707 1183
"XLOC_008719" 2 9 2 1 3
"XLOC_008720" 18 32 6 8 0
"XLOC_008721" 0 0 1 0 0
"XLOC_008722" 190 303 235 239 217
"XLOC_008723" 524 442 629 378 690
"XLOC_008725" 2 0 0 1 0
"XLOC_008727" 46 113 14 40 36
"XLOC_008729" 3827 7874 1877 1819 4239
"XLOC_008730" 22 50 7 26 13
"XLOC_008732" 0 1 0 0 0
"XLOC_008734" 1010 875 1193 726 706
"XLOC_008735" 0 5 2 0 1
"XLOC_008736" 455 633 416 432 218
"XLOC_008737" 1687 1481 411 1342 751
"XLOC_008739" 20 26 8 33 7
"XLOC_008742" 463 396 410 361 345
"XLOC_008743" 3931 1571 3444 2250 3099
"XLOC_008744" 16 0 12 7 14
"XLOC_008745" 0 2 3 1 1
"XLOC_008746" 322 32 228 145 134
"XLOC_008747" 136 122 97 72 107
"XLOC_008751" 161 188 196 110 187
"XLOC_008752" 1 3 2 1 1
"XLOC_008753" 4 4 0 2 0
"XLOC_008754" 71 86 95 57 109
"XLOC_008755" 1 3 5 0 7
"XLOC_008756" 1 1 1 0 1
"XLOC_008757" 0 0 0 1 1
"XLOC_008758" 1 1 1 0 1
"XLOC_008759" 17 13 12 9 11
"XLOC_008763" 36449 12054 9268 36847 595
"XLOC_008764" 3 18 1 2 4
"XLOC_008765" 777 65 1143 1611 248
"XLOC_008766" 160 169 195 116 119
"XLOC_008768" 8 18 5 13 4
"XLOC_008769" 108243 91835 110781 130933 87955
"XLOC_008770" 1053 1149 1584 1108 897
"XLOC_008771" 1880 1143 1018 677 1026
"XLOC_008772" 1788 1405 2985 2030 1861
"XLOC_008773" 22311 14470 6717 10567 10611
"XLOC_008775" 0 0 1 0 0
"XLOC_008776" 4314 2882 5130 3445 3331
"XLOC_008777" 348 409 360 303 230
"XLOC_008778" 990 2457 760 1165 1186
"XLOC_008779" 3637 2501 3570 2975 2610
"XLOC_008780" 3345 1421 545 1555 776
"XLOC_008781" 1 0 0 0 0
"XLOC_008782" 833 717 928 574 881
"XLOC_008783" 651 668 775 533 545
"XLOC_008784" 0 1 5 1 1
"XLOC_008785" 2 0 0 0 0
"XLOC_008786" 714 662 1453 709 394
"XLOC_008787" 552 438 1156 897 915
"XLOC_008789" 3 4 0 5 0
"XLOC_008790" 131 165 120 91 85
"XLOC_008792" 62948 39888 26722 35583 31136
"XLOC_008793" 24 48 89 42 33
"XLOC_008794" 670 779 1145 503 1398
"XLOC_008795" 1007 769 823 606 946
"XLOC_008800" 0 0 1 1 0
"XLOC_008802" 4 13 6 3 4
"XLOC_008803" 1260 707 1699 888 682
"XLOC_008804" 6655 3938 5929 5306 6527
"XLOC_008805" 1148 1682 1440 1247 687
"XLOC_008806" 57 30 83 51 90
"XLOC_008807" 0 0 1 0 1
"XLOC_008808" 1743 897 1626 1240 1368
"XLOC_008809" 2122 2326 1837 2024 1659
"XLOC_008810" 1754 1351 1445 1329 1411
"XLOC_008811" 129 179 135 118 143
"XLOC_008812" 2 0 0 1 0
"XLOC_008813" 340 656 487 261 262
"XLOC_008815" 1 5 3 3 2
"XLOC_008816" 288 161 371 211 271
"XLOC_008817" 117 192 46 79 33
"XLOC_008818" 63 55 25 48 33
"XLOC_008819" 99 147 29 83 23
"XLOC_008822" 195 174 189 360 71
"XLOC_008823" 51 151 48 70 124
"XLOC_008824" 2263 1944 2388 1553 2895
"XLOC_008826" 394 310 261 208 269
"XLOC_008827" 75 88 113 84 142
"XLOC_008828" 387 332 739 607 411
"XLOC_008829" 211 197 290 392 159
"XLOC_008830" 2 3 0 0 1
"XLOC_008831" 0 2 0 0 0
"XLOC_008832" 4389 3360 3507 2806 4000
"XLOC_008833" 1413 1251 1481 2226 1592
"XLOC_008834" 32 85 23 55 53
"XLOC_008838" 674 799 348 342 607
"XLOC_008840" 33723 106062 13409 36996 45235
"XLOC_008841" 663 681 1193 966 659
"XLOC_008842" 148 212 30 118 51
"XLOC_008843" 1157 1461 563 856 863
"XLOC_008844" 961 1218 234 711 387
"XLOC_008846" 1718 1268 1593 1273 1236
"XLOC_008847" 36 57 55 19 47
"XLOC_008848" 633 580 620 561 560
"XLOC_008849" 317 96 217 362 182
"XLOC_008850" 295 313 183 168 318
"XLOC_008851" 62 90 94 50 74
"XLOC_008852" 235 296 101 248 140
"XLOC_008853" 319 322 414 277 363
"XLOC_008854" 1434 739 1746 1808 745
"XLOC_008856" 519 628 404 396 356
"XLOC_008857" 24 22 3 16 0
"XLOC_008858" 1575 638 5550 2251 813
"XLOC_008859" 2071 2195 2112 1637 1814
"XLOC_008861" 189 275 197 111 141
"XLOC_008862" 98 136 152 76 72
"XLOC_008863" 183 288 200 203 179
"XLOC_008864" 10 10 0 7 0
"XLOC_008865" 365 239 576 311 362
"XLOC_008866" 6 9 11 3 3
"XLOC_008867" 1261 1136 979 1141 785
"XLOC_008868" 206 363 217 114 443
"XLOC_008869" 458 496 260 291 356
"XLOC_008872" 4 1 3 2 0
"XLOC_008873" 6 2 9 5 3
"XLOC_008874" 39 25 31 26 5
"XLOC_008876" 228 184 124 136 85
"XLOC_008877" 239 178 331 192 328
"XLOC_008878" 910 790 1283 861 711
"XLOC_008879" 195 97 59 69 62
"XLOC_008880" 224 663 289 441 169
"XLOC_008881" 281 272 540 257 368
"XLOC_008882" 4805 6455 4800 4118 4372
"XLOC_008883" 210 231 361 215 276
"XLOC_008884" 4733 2770 5215 2677 4301
"XLOC_008885" 1800 1808 1250 1520 1383
"XLOC_008886" 570 269 487 337 98
"XLOC_008887" 83 93 161 90 119
"XLOC_008888" 3 5 8 4 3
"XLOC_008889" 58 32 6 38 1
"XLOC_008890" 0 0 4 1 1
"XLOC_008892" 3 2 1 2 1
"XLOC_008895" 369 306 317 207 208
"XLOC_008896" 0 1 0 0 0
"XLOC_008897" 1848 2002 3887 3417 2326
"XLOC_008898" 1 1 0 0 3
"XLOC_008899" 0 4 1 1 0
"XLOC_008902" 3293 2853 3411 4115 2567
"XLOC_008903" 67 90 59 68 75
"XLOC_008904" 55 188 63 90 67
"XLOC_008905" 24 32 15 17 18
"XLOC_008906" 1 0 0 2 0
"XLOC_008907" 1 4 0 2 0
"XLOC_008908" 6 9 1 5 3
"XLOC_008910" 1 4 4 4 3
"XLOC_008911" 9 16 6 10 7
"XLOC_008912" 117 69 21 87 11
"XLOC_008913" 104 137 6 81 6
"XLOC_008914" 67 112 17 51 3
"XLOC_008915" 1 1 0 0 1
"XLOC_008916" 11266 16663 18288 10761 17421
"XLOC_008917" 1 4 2 5 5
"XLOC_008918" 6 9 21 3 12
"XLOC_008919" 47 59 31 27 17
"XLOC_008920" 10 18 7 10 6
"XLOC_008923" 35 56 10 26 7
"XLOC_008924" 256 192 84 146 38
"XLOC_008925" 858 640 866 653 716
"XLOC_008926" 128 220 32 112 18
"XLOC_008927" 46 31 9 21 5
"XLOC_008928" 444 605 341 403 252
"XLOC_008932" 130 74 36 25 41
"XLOC_008933" 1 1 1 1 0
"XLOC_008934" 132 97 89 126 64
"XLOC_008935" 98 87 111 100 69
"XLOC_008936" 9 8 3 2 3
"XLOC_008937" 1 1 2 0 0
"XLOC_008938" 1 0 1 1 0
"XLOC_008939" 2 0 0 2 0
"XLOC_008940" 604 420 230 268 310
"XLOC_008941" 1 1 0 0 0
"XLOC_008942" 33 48 2 7 1
"XLOC_008945" 0 1 0 1 0
"XLOC_008946" 0 1 1 1 0
"XLOC_008947" 0 1 1 0 0
"XLOC_008948" 0 0 0 1 0
"XLOC_008949" 381 504 445 271 528
"XLOC_008950" 99 152 54 81 51
"XLOC_008951" 40 20 0 10 5
"XLOC_008952" 29 14 16 7 4
"XLOC_008953" 913 832 666 854 795
"XLOC_008954" 269 266 204 242 35
"XLOC_008956" 1989 2847 459 2255 133
"XLOC_008957" 2 2 0 0 2
"XLOC_008958" 8 14 2 9 6
"XLOC_008959" 2858 2357 2668 1733 1887
"XLOC_008962" 1 4 0 0 5
"XLOC_008963" 15 15 5 17 3
"XLOC_008964" 7 0 6 3 1
"XLOC_008965" 1383 912 1281 881 711
"XLOC_008966" 4290 5498 3444 2126 1345
"XLOC_008967" 108 235 92 110 30
"XLOC_008968" 6010 13824 3646 6017 2235
"XLOC_008969" 256 219 370 159 212
"XLOC_008971" 15 60 37 21 34
"XLOC_008972" 4013 3042 3307 2547 1575
"XLOC_008973" 733 791 856 545 546
"XLOC_008974" 614 1122 381 624 247
"XLOC_008975" 531 621 371 316 277
"XLOC_008976" 91 370 160 1 104
"XLOC_008977" 4351 4048 6599 3275 2548
"XLOC_008978" 4 3 3 5 3
"XLOC_008979" 0 1 0 0 0
"XLOC_008980" 3380 6928 2433 3248 1181
"XLOC_008981" 14060 16620 21358 21507 12351
"XLOC_008982" 669 666 575 453 345
"XLOC_008984" 14 13 1 19 1
"XLOC_008985" 0 0 0 6 0
"XLOC_008986" 310 241 686 198 571
"XLOC_008987" 688 527 760 470 880
"XLOC_008988" 312 217 191 236 187
"XLOC_008989" 0 1 2 1 0
"XLOC_008990" 188 283 22 221 34
"XLOC_008991" 648 447 561 431 94
"XLOC_008993" 11 11 8 19 5
"XLOC_008994" 1637 1327 1219 956 1150
"XLOC_008995" 1816 1612 1644 1575 1136
"XLOC_008996" 684 489 987 585 717
"XLOC_008997" 1 0 0 0 0
"XLOC_008999" 0 0 0 1 2
"XLOC_009000" 611 429 478 181 883
"XLOC_009001" 8 6 2 0 1
"XLOC_009002" 1267 902 2127 1078 1973
"XLOC_009003" 4 8 6 4 2
"XLOC_009005" 0 0 1 2 0
"XLOC_009006" 1 3 1 1 1
"XLOC_009007" 22 39 10 40 1
"XLOC_009008" 429 616 365 432 332
"XLOC_009009" 142 204 90 119 82
"XLOC_009010" 12815 6732 6730 6428 10999
"XLOC_009011" 507 945 371 412 411
"XLOC_009014" 9485 3978 8286 7292 5092
"XLOC_009015" 5 1 1 3 1
"XLOC_009016" 19 30 25 37 9
"XLOC_009017" 46 38 56 32 22
"XLOC_009018" 1 5 1 1 3
"XLOC_009019" 4841 5145 10122 5673 7063
"XLOC_009020" 2 6 4 1 2
"XLOC_009021" 7 21 10 9 10
"XLOC_009023" 597 627 508 544 238
"XLOC_009024" 525 517 253 387 201
"XLOC_009025" 0 0 0 1 0
"XLOC_009026" 0 0 1 0 1
"XLOC_009027" 14 19 42 13 25
"XLOC_009028" 112 143 75 51 49
"XLOC_009029" 41 107 86 15 37
"XLOC_009030" 1908 1661 2259 1738 1002
"XLOC_009031" 212 411 183 280 311
"XLOC_009032" 165 143 209 177 94
"XLOC_009033" 6 3 2 2 2
"XLOC_009034" 2824 1865 1738 1760 1199
"XLOC_009036" 139 294 137 156 65
"XLOC_009037" 3 2 3 2 3
"XLOC_009038" 1249 1332 1609 5350 183
"XLOC_009039" 146 191 345 148 232
"XLOC_009040" 27 101 21 73 20
"XLOC_009042" 1065 979 963 786 409
"XLOC_009043" 32 103 43 70 27
"XLOC_009044" 134 112 26 75 14
"XLOC_009045" 0 1 0 0 0
"XLOC_009046" 0 5 0 0 0
"XLOC_009047" 1 1 0 0 0
"XLOC_009048" 5 31 0 0 4
"XLOC_009049" 395 172 63 144 31
"XLOC_009050" 2028 1220 920 693 778
"XLOC_009052" 672 1112 459 713 493
"XLOC_009053" 14626 5431 4163 4422 7390
"XLOC_009054" 0 3 0 0 0
"XLOC_009055" 10543 13992 13634 11195 7856
"XLOC_009056" 9099 8891 7608 8187 5629
"XLOC_009057" 1204 606 1142 681 590
"XLOC_009058" 537 454 327 305 270
"XLOC_009059" 27 10 5 3 2
"XLOC_009060" 6839 2997 7450 8191 2079
"XLOC_009061" 2 1 0 2 4
"XLOC_009062" 524 554 804 494 486
"XLOC_009063" 998 1215 1416 981 791
"XLOC_009064" 363 366 326 242 222
"XLOC_009065" 1510 952 364 930 177
"XLOC_009066" 5 10 23 22 11
"XLOC_009067" 1723 1716 926 807 568
"XLOC_009068" 1777 1493 648 941 692
"XLOC_009069" 3 2 2 1 3
"XLOC_009070" 1621 820 1729 919 1273
"XLOC_009071" 158 139 60 69 64
"XLOC_009072" 6 6 8 5 0
"XLOC_009073" 2 0 2 0 1
"XLOC_009074" 1494 1598 2751 1040 1601
"XLOC_009075" 0 1 0 0 0
"XLOC_009080" 0 1 0 0 0
"XLOC_009084" 0 1 0 0 0
"XLOC_009085" 5 5 2 0 0
"XLOC_009086" 40 148 92 45 38
"XLOC_009087" 11 34 3 3 1
"XLOC_009088" 104 283 37 54 38
"XLOC_009089" 3068 3386 2973 2714 1630
"XLOC_009090" 128 113 83 90 26
"XLOC_009091" 70 63 186 80 53
"XLOC_009092" 12 52 22 80 3
"XLOC_009093" 442 685 627 1091 24
"XLOC_009094" 1453 1332 1681 1029 956
"XLOC_009095" 116 152 245 97 172
"XLOC_009097" 14 13 16 11 9
"XLOC_009099" 0 0 0 1 0
"XLOC_009100" 1047 522 255 623 332
"XLOC_009102" 509964 299963 375747 380257 275649
"XLOC_009104" 20 32 6 17 6
"XLOC_009105" 16 12 14 8 5
"XLOC_009106" 87 182 214 165 111
"XLOC_009108" 0 0 0 1 0
"XLOC_009109" 193 317 133 160 134
"XLOC_009110" 10 24 13 8 14
"XLOC_009111" 0 0 0 2 0
"XLOC_009112" 2 5 2 5 3
"XLOC_009113" 617 777 557 603 554
"XLOC_009114" 18 29 5 9 6
"XLOC_009115" 1 0 2 1 0
"XLOC_009116" 0 0 1 0 0
"XLOC_009117" 434 307 279 296 146
"XLOC_009118" 724 845 316 1242 128
"XLOC_009119" 0 0 3 0 0
"XLOC_009120" 209 128 60 182 33
"XLOC_009121" 849 693 595 591 1061
"XLOC_009122" 7 20 2 13 20
"XLOC_009124" 25 38 22 20 35
"XLOC_009127" 1039 913 1035 433 817
"XLOC_009128" 690 1053 286 313 482
"XLOC_009129" 5359 3345 5974 4551 4967
"XLOC_009130" 1916 1419 505 1473 392
"XLOC_009131" 1 1 0 0 0
"XLOC_009133" 3718 1901 2250 2392 1781
"XLOC_009134" 230 150 67 168 40
"XLOC_009135" 1226 2226 1727 1091 1097
"XLOC_009137" 149 284 174 112 114
"XLOC_009139" 2 0 0 0 0
"XLOC_009140" 1 1 0 0 0
"XLOC_009141" 2266 1753 1901 2334 2079
"XLOC_009144" 2297 1229 1530 1462 1216
"XLOC_009145" 149 183 195 254 117
"XLOC_009146" 0 0 1 1 0
"XLOC_009147" 150 100 251 75 161
"XLOC_009148" 11 54 0 1 3
"XLOC_009149" 47 80 30 24 19
"XLOC_009150" 3 0 1 1 0
"XLOC_009151" 6216 2873 2761 2220 1630
"XLOC_009153" 21 13 1 2 2
"XLOC_009156" 0 1 0 0 0
"XLOC_009158" 138 196 95 74 38
"XLOC_009159" 29 50 73 46 41
"XLOC_009160" 972 905 1241 706 698
"XLOC_009161" 32 64 0 34 6
"XLOC_009162" 34 45 44 45 60
"XLOC_009163" 18 8 10 10 8
"XLOC_009164" 659 714 859 651 537
"XLOC_009165" 0 1 0 0 0
"XLOC_009166" 175 299 51 131 19
"XLOC_009167" 0 1 0 0 3
"XLOC_009169" 149 96 97 91 39
"XLOC_009170" 284 200 158 168 82
"XLOC_009171" 8 3 2 3 5
"XLOC_009172" 47 116 67 42 41
"XLOC_009173" 22 25 12 23 14
"XLOC_009176" 5 16 0 5 3
"XLOC_009177" 11 63 0 9 1
"XLOC_009178" 6 6 15 4 10
"XLOC_009179" 4 8 7 2 2
"XLOC_009180" 28721 12519 44837 19004 10694
"XLOC_009181" 165 107 119 70 111
"XLOC_009182" 150 265 114 129 145
"XLOC_009183" 371 332 464 415 281
"XLOC_009184" 4 1 1 0 2
"XLOC_009185" 1 0 0 0 1
"XLOC_009186" 34 471 266 38 43
"XLOC_009187" 899 645 860 584 1421
"XLOC_009188" 1783 1221 522 1092 747
"XLOC_009189" 7 16 2 3 8
"XLOC_009190" 827 1174 755 664 660
"XLOC_009191" 29 20 16 32 6
"XLOC_009192" 61936 20483 22923 32415 31892
"XLOC_009193" 1868 866 1135 664 1289
"XLOC_009194" 449 498 661 610 464
"XLOC_009195" 812 694 1187 891 894
"XLOC_009196" 52 81 141 71 59
"XLOC_009197" 2 1 0 2 0
"XLOC_009198" 73 171 380 249 152
"XLOC_009199" 92 66 36 7 4
"XLOC_009200" 151 177 2674 615 330
"XLOC_009201" 298 349 220 308 234
"XLOC_009202" 64 101 7 30 8
"XLOC_009203" 80 129 183 152 110
"XLOC_009205" 63 75 58 46 57
"XLOC_009206" 1 2 0 2 0
"XLOC_009208" 205 73 183 109 10
"XLOC_009209" 1065 1064 596 913 718
"XLOC_009210" 41 79 15 39 31
"XLOC_009211" 58 153 15 77 11
"XLOC_009212" 505 1066 251 512 367
"XLOC_009214" 24 42 30 26 12
"XLOC_009215" 853 906 637 749 407
"XLOC_009216" 74 107 74 78 24
"XLOC_009217" 0 2 0 1 0
"XLOC_009218" 953 982 363 675 499
"XLOC_009219" 2014 2436 1573 1162 2154
"XLOC_009220" 814 679 1002 594 1003
"XLOC_009221" 267 503 77 311 55
"XLOC_009222" 1561 1091 958 845 760
"XLOC_009223" 915 1084 644 640 443
"XLOC_009224" 1888 1095 1374 950 990
"XLOC_009229" 851 683 910 783 606
"XLOC_009232" 1 2 2 3 4
"XLOC_009233" 2 0 2 2 2
"XLOC_009235" 213 293 837 178 264
"XLOC_009236" 620 637 748 595 602
"XLOC_009237" 0 1 0 1 0
"XLOC_009238" 308 392 271 258 268
"XLOC_009239" 812 709 1514 1115 845
"XLOC_009240" 267 163 419 206 465
"XLOC_009244" 1666 1795 1034 1561 1107
"XLOC_009245" 2705 4425 194 373 1992
"XLOC_009246" 757 468 57 443 11
"XLOC_009247" 322 117 535 138 187
"XLOC_009249" 0 0 0 0 1
"XLOC_009250" 65 56 10 79 4
"XLOC_009251" 1760 1499 394 2007 114
"XLOC_009252" 0 0 0 0 1
"XLOC_009253" 188 151 162 124 74
"XLOC_009254" 952 783 1234 864 802
"XLOC_009255" 1 9 7 4 16
"XLOC_009256" 20 32 18 16 15
"XLOC_009257" 3241 3715 4768 2494 3457
"XLOC_009258" 1970 2058 1954 2036 1824
"XLOC_009259" 98 167 223 233 72
"XLOC_009260" 98 169 223 231 71
"XLOC_009262" 300 109 68 116 239
"XLOC_009263" 0 0 1 0 0
"XLOC_009264" 21 114 22 85 34
"XLOC_009266" 0 7 5 6 0
"XLOC_009267" 1031 1267 1040 1231 1146
"XLOC_009268" 2 4 0 0 2
"XLOC_009270" 578 991 192 356 137
"XLOC_009271" 278 356 173 258 121
"XLOC_009272" 5 10 4 4 6
"XLOC_009273" 42 63 16 45 32
"XLOC_009274" 456 658 377 202 409
"XLOC_009275" 146 84 32 25 67
"XLOC_009276" 955 1287 1459 1121 930
"XLOC_009278" 82 103 141 55 82
"XLOC_009279" 0 0 1 3 0
"XLOC_009280" 268 303 268 212 164
"XLOC_009282" 304 609 196 200 367
"XLOC_009283" 199 279 274 144 158
"XLOC_009284" 41 37 20 11 22
"XLOC_009288" 371 371 162 90 174
"XLOC_009290" 52 25 12 5 21
"XLOC_009291" 15 13 9 7 1
"XLOC_009292" 48 68 11 39 2
"XLOC_009293" 3 2 7 3 2
"XLOC_009294" 20 34 0 8 5
"XLOC_009295" 314 449 159 264 132
"XLOC_009296" 1 0 1 0 0
"XLOC_009297" 0 1 0 0 0
"XLOC_009299" 26 46 15 21 11
"XLOC_009300" 2 6 0 1 0
"XLOC_009301" 5 4 12 5 1
"XLOC_009302" 1 0 0 0 0
"XLOC_009303" 18 28 2 6 7
"XLOC_009304" 381 43 435 134 40
"XLOC_009305" 171 85 93 91 69
"XLOC_009306" 69 9 15 88 3
"XLOC_009307" 0 0 0 1 0
"XLOC_009308" 80 69 73 40 93
"XLOC_009309" 0 9 0 0 1
"XLOC_009310" 15 10 2 3 0
"XLOC_009311" 20 63 22 41 24
"XLOC_009312" 1596 1048 2095 1318 1411
"XLOC_009313" 0 1 2 0 1
"XLOC_009314" 12 10 11 19 13
"XLOC_009315" 496 445 465 356 359
"XLOC_009316" 1451 711 1287 1141 744
"XLOC_009317" 154 107 105 102 91
"XLOC_009318" 5628 2167 2029 2407 3339
"XLOC_009319" 72 15 6 26 6
"XLOC_009320" 12 1 2 5 2
"XLOC_009322" 1567 1932 2045 1736 1857
"XLOC_009323" 60 54 97 10 100
"XLOC_009324" 1858 1835 3291 1282 2755
"XLOC_009326" 457 237 59 293 115
"XLOC_009327" 803 685 212 535 175
"XLOC_009328" 683 1010 739 540 868
"XLOC_009329" 403 655 182 358 228
"XLOC_009330" 237 374 102 96 44
"XLOC_009331" 29 9 20 11 30
"XLOC_009332" 409 312 139 365 77
"XLOC_009333" 14730 5054 9510 7147 8684
"XLOC_009334" 72 171 74 36 69
"XLOC_009335" 4122 3383 2739 3428 3113
"XLOC_009336" 1348 1360 1395 1321 1738
"XLOC_009338" 99 51 120 34 68
"XLOC_009340" 771 642 225 310 237
"XLOC_009341" 88 163 141 64 126
"XLOC_009342" 0 0 0 1 0
"XLOC_009343" 360 329 219 171 289
"XLOC_009344" 67 108 148 56 146
"XLOC_009345" 179699 125127 16891 125095 2276
"XLOC_009346" 4706 2545 4457 5771 2150
"XLOC_009347" 62133 28638 36917 48120 19951
"XLOC_009348" 92 200 86 41 89
"XLOC_009349" 1288 1071 449 895 447
"XLOC_009350" 492 317 521 282 160
"XLOC_009352" 618 658 663 523 547
"XLOC_009353" 1825 1608 2437 992 2335
"XLOC_009354" 1 4 3 0 0
"XLOC_009356" 11 23 2 15 8
"XLOC_009357" 1676 1593 1348 846 1481
"XLOC_009358" 5340 3676 4278 5839 3239
"XLOC_009361" 165 134 15 195 13
"XLOC_009362" 2 20 2 5 12
"XLOC_009363" 651 1208 652 691 787
"XLOC_009364" 93 257 34 65 169
"XLOC_009367" 166 128 19 56 29
"XLOC_009368" 0 0 3 0 1
"XLOC_009369" 3618 9754 1568 4186 2998
"XLOC_009370" 83 222 6 94 10
"XLOC_009371" 343 448 390 255 578
"XLOC_009372" 455 408 207 393 208
"XLOC_009375" 1115 1401 504 817 772
"XLOC_009376" 477 408 262 376 299
"XLOC_009377" 297 335 520 316 437
"XLOC_009379" 278 489 80 119 259
"XLOC_009380" 179 170 81 98 61
"XLOC_009381" 16 16 6 6 8
"XLOC_009382" 34 22 67 21 11
"XLOC_009383" 6 5 10 3 7
"XLOC_009384" 1686 1026 664 1394 205
"XLOC_009385" 3 9 5 7 6
"XLOC_009386" 59 59 76 54 56
"XLOC_009387" 98 225 18 50 85
"XLOC_009388" 11 11 10 7 10
"XLOC_009389" 676 564 1658 638 794
"XLOC_009390" 52 31 13 34 10
"XLOC_009391" 83 165 27 74 11
"XLOC_009392" 92 119 141 82 62
"XLOC_009393" 524 695 373 460 353
"XLOC_009394" 0 1 16 0 0
"XLOC_009395" 196 412 91 130 158
"XLOC_009396" 11727 18039 10856 11342 9607
"XLOC_009397" 11207 5307 22807 9821 9859
"XLOC_009398" 38 84 23 22 34
"XLOC_009399" 57 60 25 33 31
"XLOC_009400" 50 39 99 69 36
"XLOC_009402" 182 72 60 59 69
"XLOC_009403" 348 255 404 234 371
"XLOC_009404" 387 394 288 286 292
"XLOC_009405" 4 4 3 6 8
"XLOC_009406" 274 330 182 240 105
"XLOC_009407" 4349 3281 5339 4207 4401
"XLOC_009408" 4 13 2 3 6
"XLOC_009409" 305 242 74 155 43
"XLOC_009410" 35 41 20 46 26
"XLOC_009411" 634 978 548 549 400
"XLOC_009412" 101 124 20 112 24
"XLOC_009413" 29 24 2 10 6
"XLOC_009414" 61 50 67 79 55
"XLOC_009415" 132 109 9 60 10
"XLOC_009416" 107 126 129 106 91
"XLOC_009417" 1 0 0 1 0
"XLOC_009418" 892 550 799 714 483
"XLOC_009419" 10819 6511 6558 8237 8678
"XLOC_009420" 588 297 24 216 8
"XLOC_009421" 77 34 1 26 4
"XLOC_009422" 30 34 10 2 20
"XLOC_009423" 2 3 4 0 1
"XLOC_009424" 161 141 69 79 70
"XLOC_009425" 5 9 0 10 2
"XLOC_009426" 1164 853 852 1196 475
"XLOC_009427" 107 123 27 86 21
"XLOC_009428" 42 57 7 30 18
"XLOC_009429" 334 431 71 264 16
"XLOC_009432" 3 1 0 1 0
"XLOC_009434" 7 12 3 7 0
"XLOC_009435" 751 848 932 698 444
"XLOC_009436" 16005 7844 5918 9427 7694
"XLOC_009437" 4 10 1 4 15
"XLOC_009438" 758 586 530 432 605
"XLOC_009439" 240 270 155 182 72
"XLOC_009440" 12 22 7 17 3
"XLOC_009441" 53 112 54 83 46
"XLOC_009442" 532 439 735 430 497
"XLOC_009443" 5179 4923 1922 5233 2126
"XLOC_009444" 89 62 46 26 62
"XLOC_009446" 40 50 4 16 8
"XLOC_009450" 474 578 252 403 433
"XLOC_009451" 1153 1235 1291 565 837
"XLOC_009452" 3951 3535 1929 2013 3053
"XLOC_009453" 473588 553865 695500 390707 576341
"XLOC_009454" 7 0 0 0 0
"XLOC_009455" 6 11 3 4 2
"XLOC_009456" 8 8 1 1 1
"XLOC_009457" 278 282 396 377 299
"XLOC_009458" 373 1182 311 417 257
"XLOC_009459" 46 50 116 83 49
"XLOC_009461" 5129 13490 1357 4908 3718
"XLOC_009463" 154 69 0 20 20
"XLOC_009464" 1456 954 758 1025 1247
"XLOC_009466" 184 226 24 63 39
"XLOC_009467" 1018 1164 232 343 557
"XLOC_009469" 516 773 65 524 18
"XLOC_009470" 3321 4794 502 3925 130
"XLOC_009471" 2 3 2 3 1
"XLOC_009472" 95 167 111 93 43
"XLOC_009473" 3607 2787 3649 2144 2774
"XLOC_009474" 1738 1854 4505 2377 1663
"XLOC_009475" 2068 1518 1515 1324 854
"XLOC_009476" 3 21 0 0 1
"XLOC_009477" 441 413 421 407 268
"XLOC_009478" 1 1 0 0 0
"XLOC_009479" 124 226 151 141 19
"XLOC_009480" 208 333 279 143 66
"XLOC_009481" 33 63 37 41 35
"XLOC_009482" 108 184 77 97 42
"XLOC_009483" 181 735 199 381 218
"XLOC_009484" 34 41 22 18 8
"XLOC_009486" 0 0 0 0 3
"XLOC_009488" 0 0 0 1 0
"XLOC_009489" 1300 741 969 642 595
"XLOC_009490" 169 378 154 155 153
"XLOC_009491" 10 0 3 0 1
"XLOC_009492" 787 1140 833 734 486
"XLOC_009493" 11778 10013 6276 8207 4339
"XLOC_009495" 6129 6838 7188 6563 4892
"XLOC_009497" 6 18 14 16 2
"XLOC_009498" 0 0 0 2 0
"XLOC_009500" 1929 2015 1571 1631 1262
"XLOC_009501" 5 1 14 3 3
"XLOC_009502" 17 19 13 26 4
"XLOC_009503" 3614 1924 4404 3279 1325
"XLOC_009504" 2 10 8 8 15
"XLOC_009505" 967 1000 1153 719 632
"XLOC_009506" 25663 24188 18252 18942 7072
"XLOC_009507" 876 699 432 813 18
"XLOC_009510" 64 104 55 75 38
"XLOC_009512" 0 1 0 1 0
"XLOC_009514" 199 181 42 38 35
"XLOC_009515" 330 269 648 198 212
"XLOC_009516" 14 36 15 8 13
"XLOC_009517" 5976 3425 3945 3933 3630
"XLOC_009518" 85 162 52 94 78
"XLOC_009520" 4 3 2 2 4
"XLOC_009523" 92 101 34 63 37
"XLOC_009524" 5 2 0 2 0
"XLOC_009525" 14 15 4 0 1
"XLOC_009526" 293 344 254 250 203
"XLOC_009527" 0 0 1 2 0
"XLOC_009528" 1406 694 694 1041 522
"XLOC_009529" 1203 790 2457 1099 1949
"XLOC_009531" 0 1 1 0 1
"XLOC_009532" 2 4 2 2 1
"XLOC_009534" 20 44 3 30 18
"XLOC_009535" 39 6 0 7 6
"XLOC_009537" 13 24 4 15 0
"XLOC_009538" 212 239 175 144 129
"XLOC_009539" 257 211 340 165 181
"XLOC_009540" 256 293 44 135 62
"XLOC_009541" 1 3 1 5 1
"XLOC_009542" 5 17 1 3 0
"XLOC_009543" 6 2 2 6 0
"XLOC_009544" 1 5 1 1 3
"XLOC_009545" 4320 4843 3920 5023 1555
"XLOC_009546" 2 2 2 0 0
"XLOC_009547" 283 250 483 288 240
"XLOC_009548" 26 39 12 30 5
"XLOC_009549" 200 194 125 118 104
"XLOC_009551" 1 1 4 2 1
"XLOC_009552" 301 339 385 257 255
"XLOC_009553" 0 3 1 1 0
"XLOC_009554" 1733 1255 345 1248 136
"XLOC_009555" 23 8 80 19 22
"XLOC_009557" 1 2 0 0 0
"XLOC_009558" 2033 1838 1457 1927 419
"XLOC_009559" 2 1 3 2 0
"XLOC_009560" 10 5 7 2 2
"XLOC_009561" 13 25 0 5 0
"XLOC_009562" 1279 1323 4445 5522 1137
"XLOC_009563" 77 85 117 68 37
"XLOC_009564" 47 40 13 29 6
"XLOC_009566" 1 1 0 0 0
"XLOC_009567" 5 26 2 28 4
"XLOC_009568" 5 5 3 5 1
"XLOC_009569" 1 1 0 0 0
"XLOC_009570" 6 15 22 11 17
"XLOC_009571" 99 138 98 89 32
"XLOC_009572" 34 41 15 27 6
"XLOC_009573" 46 22 27 34 41
"XLOC_009574" 250 133 53 101 28
"XLOC_009576" 257 275 250 103 169
"XLOC_009578" 245 36 21 18 129
"XLOC_009579" 12655 23168 7498 13799 8753
"XLOC_009580" 225 128 390 290 42
"XLOC_009581" 96 104 14 37 5
"XLOC_009582" 163 143 195 95 70
"XLOC_009583" 2 2 0 2 5
"XLOC_009584" 412 390 146 161 176
"XLOC_009585" 0 0 0 1 0
"XLOC_009586" 26 12 4 14 0
"XLOC_009587" 169 193 83 143 22
"XLOC_009588" 175 208 42 142 22
"XLOC_009589" 638 501 409 1081 132
"XLOC_009590" 8975 4202 6508 4665 3782
"XLOC_009595" 0 1 0 0 0
"XLOC_009596" 2 0 2 0 1
"XLOC_009597" 7610 5013 12483 6923 4411
"XLOC_009598" 1 2 0 3 0
"XLOC_009599" 1345 1342 1680 1278 1109
"XLOC_009600" 5343 3815 5054 3184 3310
"XLOC_009601" 6360 4778 5070 3755 3471
"XLOC_009602" 36 41 10 21 1
"XLOC_009603" 25 30 6 19 2
"XLOC_009604" 5 8 9 4 3
"XLOC_009605" 273 108 367 192 178
"XLOC_009606" 544 649 385 457 244
"XLOC_009607" 69 95 63 68 28
"XLOC_009608" 15250 14153 12621 11156 5190
"XLOC_009611" 1638 885 1155 921 969
"XLOC_009614" 3 4 5 6 3
"XLOC_009615" 727 823 800 727 430
"XLOC_009616" 63 55 92 66 116
"XLOC_009617" 478 554 524 443 473
"XLOC_009618" 34 42 4 32 5
"XLOC_009619" 0 0 2 1 1
"XLOC_009621" 6 11 20 4 29
"XLOC_009622" 16 29 9 20 12
"XLOC_009623" 16 10 6 12 0
"XLOC_009624" 7 8 6 4 3
"XLOC_009625" 2 0 46 2 41
"XLOC_009626" 88 219 234 93 299
"XLOC_009627" 75 1 1 6 12
"XLOC_009628" 332 236 151 233 88
"XLOC_009629" 3 12 41 6 27
"XLOC_009630" 6 6 27 6 8
"XLOC_009631" 14 90 28 18 29
"XLOC_009632" 98 98 234 73 262
"XLOC_009633" 96 94 51 78 54
"XLOC_009634" 14 28 6 3 1
"XLOC_009635" 7 10 39 13 7
"XLOC_009636" 16 19 19 34 12
"XLOC_009637" 13 0 39 4 4
"XLOC_009638" 74 57 15 44 58
"XLOC_009639" 23 7 26 7 65
"XLOC_009640" 75 622 9 7 128
"XLOC_009641" 17 37 67 22 60
"XLOC_009642" 6 14 40 12 15
"XLOC_009643" 25 7 29 12 12
"XLOC_009644" 24 5 7 8 7
"XLOC_009645" 1 3 5 3 0
"XLOC_009646" 43 27 105 19 53
"XLOC_009647" 75 173 161 93 272
"XLOC_009648" 113 106 425 108 278
"XLOC_009649" 12 15 22 9 18
"XLOC_009650" 6 5 37 12 14
"XLOC_009651" 13 19 10 9 0
"XLOC_009652" 23 15 26 22 15
"XLOC_009653" 26 38 15 18 7
"XLOC_009654" 47 81 9 37 8
"XLOC_009655" 31 26 25 32 16
"XLOC_009656" 56 46 34 40 27
"XLOC_009657" 7 35 2 2 16
"XLOC_009658" 21 3 9 14 2
"XLOC_009659" 18 36 6 16 6
"XLOC_009660" 4 14 1 3 1
"XLOC_009661" 5 6 14 3 11
"XLOC_009662" 14 29 3 2 3
"XLOC_009663" 0 0 25 0 4
"XLOC_009664" 13 19 2 0 15
"XLOC_009665" 20 99 3 6 3
"XLOC_009666" 11 65 9 4 1
"XLOC_009667" 6 0 13 2 9
"XLOC_009668" 21 58 57 30 29
"XLOC_009669" 42 18 32 13 3
"XLOC_009670" 9 5 27 15 12
"XLOC_009671" 51 78 53 33 67
"XLOC_009672" 90 129 25 53 17
"XLOC_009673" 13 22 21 10 35
"XLOC_009674" 17 11 55 1 53
"XLOC_009675" 7 4 27 15 7
"XLOC_009676" 14 16 24 14 50
"XLOC_009677" 32 24 26 11 17
"XLOC_009678" 186 420 793 93 255
"XLOC_009679" 107 288 6 116 9
"XLOC_009680" 3 36 6 6 5
"XLOC_009681" 15 11 62 14 4
"XLOC_009682" 681 698 1140 597 1368
"XLOC_009683" 97 68 638 122 254
"XLOC_009684" 10 12 42 14 14
"XLOC_009685" 37 61 126 34 77
"XLOC_009686" 1197 1050 2067 888 1973
"XLOC_009687" 132 127 74 101 86
"XLOC_009688" 12 21 5 17 0
"XLOC_009689" 26 32 15 29 13
"XLOC_009690" 11 33 22 11 19
"XLOC_009691" 2 8 3 6 3
"XLOC_009692" 23 37 10 16 5
"XLOC_009693" 3 24 0 11 0
"XLOC_009694" 6 21 4 5 3
"XLOC_009695" 14 90 21 38 3
"XLOC_009696" 1121 1332 263 969 35
"XLOC_009697" 439 468 206 334 7
"XLOC_009698" 74 105 78 94 108
"XLOC_009699" 8 9 21 5 26
"XLOC_009700" 3 5 26 5 39
"XLOC_009701" 88 101 25 101 21
"XLOC_009702" 69 59 118 58 106
"XLOC_009703" 135 67 172 244 197
"XLOC_009704" 471 402 379 134 999
"XLOC_009705" 36 52 45 42 28
"XLOC_009707" 1 0 1 0 1
"XLOC_009709" 8 23 0 8 6
"XLOC_009710" 15 30 6 14 3
"XLOC_009711" 21 30 21 13 7
"XLOC_009712" 37 22 19 13 14
"XLOC_009713" 23 51 39 37 14
"XLOC_009714" 34 20 84 119 16
"XLOC_009715" 69 62 245 239 43
"XLOC_009716" 9 16 3 15 1
"XLOC_009717" 13 31 8 8 4
"XLOC_009718" 6 14 4 11 3
"XLOC_009719" 3 9 31 3 8
"XLOC_009720" 19 9 16 11 8
"XLOC_009721" 55 5 19 5 24
"XLOC_009722" 212 337 155 195 207
"XLOC_009723" 13 9 5 9 1
"XLOC_009724" 34 2 12 11 14
"XLOC_009725" 8 9 19 8 4
"XLOC_009726" 2 15 16 21 5
"XLOC_009727" 17 8 15 6 19
"XLOC_009728" 143 97 248 97 339
"XLOC_009731" 1 1 0 0 0
"XLOC_009733" 410 261 55 392 6
"XLOC_009734" 402 273 160 438 30
"XLOC_009735" 2382 1580 2347 2215 1048
"XLOC_009736" 122 222 48 95 107
"XLOC_009737" 1275 919 1099 1140 761
"XLOC_009738" 15 18 8 19 1
"XLOC_009739" 218 187 207 110 113
"XLOC_009741" 877 468 1 2 326
"XLOC_009742" 143 166 146 103 86
"XLOC_009743" 0 1 0 0 0
"XLOC_009744" 63 27 27 1 19
"XLOC_009747" 1 1 0 0 0
"XLOC_009749" 17 19 0 7 1
"XLOC_009750" 387 367 361 254 282
"XLOC_009751" 3 9 1 8 0
"XLOC_009752" 2 3 0 4 0
"XLOC_009753" 29 18 1 12 0
"XLOC_009754" 22 15 31 18 30
"XLOC_009756" 1651 1178 1459 1152 1217
"XLOC_009757" 4 2 4 3 0
"XLOC_009759" 354 322 291 292 120
"XLOC_009760" 2 4 4 3 0
"XLOC_009761" 665 643 1792 712 1002
"XLOC_009762" 5128 3324 5346 4858 4194
"XLOC_009764" 4 35 3 11 12
"XLOC_009765" 19 41 20 11 16
"XLOC_009766" 502 278 580 1070 283
"XLOC_009768" 584 517 181 520 335
"XLOC_009769" 2518 2584 1750 1906 1401
"XLOC_009770" 1129 791 696 482 822
"XLOC_009771" 338 225 129 15 246
"XLOC_009772" 989 1427 361 516 330
"XLOC_009773" 59 108 7 40 3
"XLOC_009774" 16 27 2 8 1
"XLOC_009775" 297 375 421 641 257
"XLOC_009776" 442 692 785 491 738
"XLOC_009777" 311 400 575 419 554
"XLOC_009778" 1 2 3 1 0
"XLOC_009779" 2 15 0 2 1
"XLOC_009780" 1389 1172 966 963 1024
"XLOC_009781" 63 95 179 147 101
"XLOC_009782" 205 186 16 123 24
"XLOC_009783" 2 3 3 3 7
"XLOC_009784" 1 5 1 1 0
"XLOC_009785" 9 3 34 7 38
"XLOC_009786" 91 98 88 68 99
"XLOC_009787" 110 85 99 120 29
"XLOC_009788" 1 0 0 0 0
"XLOC_009789" 2017 1142 1073 1736 1202
"XLOC_009790" 68 104 45 78 47
"XLOC_009791" 11394 4872 4771 7304 6101
"XLOC_009793" 23 53 28 10 30
"XLOC_009794" 88 141 281 126 96
"XLOC_009795" 1336 1186 839 1015 648
"XLOC_009796" 44 73 49 32 18
"XLOC_009797" 61 441 56 84 204
"XLOC_009798" 1603 1086 2888 1197 2200
"XLOC_009799" 1 4 10 1 5
"XLOC_009800" 947 580 1097 569 636
"XLOC_009801" 6 10 16 14 7
"XLOC_009802" 2 5 0 2 2
"XLOC_009803" 9 12 23 9 5
"XLOC_009804" 181 139 161 144 186
"XLOC_009806" 809 651 1427 537 903
"XLOC_009807" 2442 1981 2160 2239 1854
"XLOC_009808" 0 0 2 0 3
"XLOC_009809" 0 1 0 0 2
"XLOC_009810" 2 2 0 3 0
"XLOC_009811" 1425 2247 641 1565 678
"XLOC_009812" 210 317 255 246 205
"XLOC_009813" 162 120 249 120 209
"XLOC_009814" 6192 4313 7622 5035 5758
"XLOC_009815" 0 1 0 1 0
"XLOC_009816" 1 0 0 0 0
"XLOC_009817" 480 263 28 316 20
"XLOC_009819" 1 0 0 1 1
"XLOC_009821" 22 14 35 17 38
"XLOC_009822" 408 311 492 297 370
"XLOC_009823" 330 368 340 312 304
"XLOC_009824" 188 115 35 211 27
"XLOC_009825" 0 0 0 1 0
"XLOC_009826" 415 295 842 456 707
"XLOC_009828" 33 61 35 24 43
"XLOC_009829" 6 8 3 4 5
"XLOC_009830" 1 0 0 1 0
"XLOC_009831" 763 528 828 526 697
"XLOC_009833" 1627 1362 1638 1188 1507
"XLOC_009834" 2063 917 1415 1074 1527
"XLOC_009835" 1929 2804 4817 2213 3206
"XLOC_009836" 462 482 299 412 126
"XLOC_009837" 868 769 727 810 199
"XLOC_009838" 3465 2534 1787 3132 268
"XLOC_009839" 4 14 20 24 12
"XLOC_009840" 469 789 71 474 108
"XLOC_009841" 264 270 126 271 98
"XLOC_009842" 14 24 42 13 30
"XLOC_009843" 3422 2008 3300 2041 4066
"XLOC_009844" 454 486 556 487 284
"XLOC_009845" 2071 1705 3142 1932 2318
"XLOC_009846" 265 337 580 241 263
"XLOC_009847" 9 7 7 12 11
"XLOC_009848" 257 227 136 159 158
"XLOC_009849" 489 625 463 293 487
"XLOC_009850" 1346 1026 1000 1025 727
"XLOC_009851" 565 580 133 431 111
"XLOC_009853" 1914 799 291 704 40
"XLOC_009855" 535 429 221 290 388
"XLOC_009856" 36 53 10 18 8
"XLOC_009857" 0 0 1 0 0
"XLOC_009858" 5488 3601 3910 2442 2402
"XLOC_009859" 3 3 1 2 0
"XLOC_009860" 4 5 1 4 0
"XLOC_009861" 204 640 237 183 186
"XLOC_009862" 76 53 138 58 29
"XLOC_009863" 0 0 0 1 0
"XLOC_009864" 0 0 0 0 1
"XLOC_009865" 8166 3586 7196 5497 3349
"XLOC_009866" 232 180 220 147 156
"XLOC_009869" 157 283 283 219 93
"XLOC_009870" 61 105 16 84 11
"XLOC_009871" 235 431 335 337 251
"XLOC_009872" 45 61 8 41 1
"XLOC_009873" 68 58 39 26 12
"XLOC_009874" 32 35 12 22 36
"XLOC_009875" 164 332 116 140 112
"XLOC_009876" 11 27 4 14 10
"XLOC_009877" 5 13 9 8 22
"XLOC_009879" 6 0 0 0 0
"XLOC_009880" 8 26 0 14 2
"XLOC_009881" 16 19 6 11 9
"XLOC_009882" 5 12 0 11 0
"XLOC_009883" 294 396 117 185 151
"XLOC_009886" 150 106 133 101 123
"XLOC_009888" 1149 995 1490 1129 989
"XLOC_009889" 1 0 0 0 0
"XLOC_009891" 113 14 14 30 0
"XLOC_009893" 940 659 615 566 756
"XLOC_009895" 0 0 0 0 1
"XLOC_009897" 0 1 0 0 0
"XLOC_009898" 1 0 0 0 0
"XLOC_009899" 1065 1131 660 927 528
"XLOC_009901" 65 113 59 57 112
"XLOC_009902" 1 1 0 0 1
"XLOC_009903" 322 272 298 234 111
"XLOC_009904" 747 619 945 659 836
"XLOC_009905" 117 153 8 119 9
"XLOC_009906" 476 529 177 579 333
"XLOC_009907" 289 724 356 415 411
"XLOC_009908" 2571 2642 1755 2146 2261
"XLOC_009911" 1725 2103 531 906 402
"XLOC_009912" 1 2 0 0 0
"XLOC_009913" 5 7 0 9 1
"XLOC_009916" 443 346 614 250 389
"XLOC_009917" 1370 1646 2313 2649 1456
"XLOC_009918" 153 223 27 86 108
"XLOC_009920" 35 45 31 37 21
"XLOC_009922" 3181 1360 2147 1532 1914
"XLOC_009923" 0 2 0 1 0
"XLOC_009924" 0 4 0 0 1
"XLOC_009926" 3 4 6 1 4
"XLOC_009927" 374 251 315 479 101
"XLOC_009928" 34 23 47 12 30
"XLOC_009929" 9907 20483 11092 8042 16629
"XLOC_009930" 3 12 5 7 2
"XLOC_009931" 785 677 236 407 269
"XLOC_009932" 1 8 1 6 2
"XLOC_009933" 1 7 3 1 8
"XLOC_009935" 731 847 649 420 374
"XLOC_009936" 1125 1087 1300 845 1130
"XLOC_009937" 5109 5288 2533 3859 3611
"XLOC_009938" 2733 3964 4602 3552 4343
"XLOC_009939" 573 1130 247 367 411
"XLOC_009941" 345 309 371 292 256
"XLOC_009942" 19 15 40 19 16
"XLOC_009943" 432 243 25 191 36
"XLOC_009944" 3185 2191 3457 2398 1750
"XLOC_009945" 589 417 891 399 474
"XLOC_009946" 256 216 377 264 298
"XLOC_009948" 0 0 3 0 0
"XLOC_009949" 5295 3190 4695 2900 2644
"XLOC_009950" 300 321 214 233 100
"XLOC_009951" 3 5 1 1 0
"XLOC_009952" 416 414 736 321 414
"XLOC_009953" 9 4 2 1 2
"XLOC_009954" 166 228 39 125 7
"XLOC_009955" 9 19 8 6 11
"XLOC_009956" 2 3 0 1 6
"XLOC_009957" 227 544 169 278 252
"XLOC_009958" 113 143 42 99 15
"XLOC_009959" 1866 2739 4802 2100 3193
"XLOC_009960" 3 1 1 1 2
"XLOC_009964" 0 1 0 0 1
"XLOC_009965" 898 588 169 837 21
"XLOC_009966" 13 16 4 11 3
"XLOC_009967" 686 447 251 691 41
"XLOC_009968" 3161 763 778 716 483
"XLOC_009974" 1730 1436 1809 1456 1115
"XLOC_009975" 8030 3335 4292 4310 7350
"XLOC_009976" 3195 1613 659 642 362
"XLOC_009978" 0 17 0 7 1
"XLOC_009980" 0 0 0 1 0
"XLOC_009988" 667 640 402 448 309
"XLOC_009989" 557 409 165 315 137
"XLOC_009990" 919 538 486 920 424
"XLOC_009991" 1 7 2 3 11
"XLOC_009992" 324 242 831 279 666
"XLOC_009993" 824 98 210 93 446
"XLOC_009994" 197 350 57 158 56
"XLOC_009995" 4 2 4 3 0
"XLOC_009996" 439 339 251 216 377
"XLOC_009997" 175 687 263 157 299
"XLOC_009998" 604 375 465 278 502
"XLOC_009999" 5 26 0 2 4
"XLOC_010000" 0 2 0 3 0
"XLOC_010001" 0 2 3 1 1
"XLOC_010002" 1 5 0 0 0
"XLOC_010003" 1087 768 990 1424 775
"XLOC_010004" 769 599 686 544 634
"XLOC_010005" 37 72 10 15 7
"XLOC_010008" 322 285 299 232 101
"XLOC_010009" 964 671 490 483 379
"XLOC_010010" 54 33 6 2 19
"XLOC_010011" 583 375 65 41 12
"XLOC_010013" 0 2 0 0 0
"XLOC_010014" 618 904 118 482 92
"XLOC_010015" 1756 1156 1064 721 704
"XLOC_010016" 0 0 0 0 1
"XLOC_010017" 0 0 1 0 0
"XLOC_010018" 0 0 0 1 0
"XLOC_010019" 42 130 45 56 26
"XLOC_010020" 814 1432 653 984 540
"XLOC_010021" 45 110 60 69 74
"XLOC_010024" 70 154 23 119 56
"XLOC_010025" 0 0 0 3 0
"XLOC_010026" 8 19 0 1 3
"XLOC_010027" 5 2 0 3 2
"XLOC_010028" 6666 9408 5907 9255 6880
"XLOC_010029" 7186 6535 3067 5295 4368
"XLOC_010030" 4906 9333 1831 4131 7510
"XLOC_010031" 26 51 31 15 8
"XLOC_010033" 154 116 42 88 36
"XLOC_010034" 15 24 29 17 11
"XLOC_010035" 14 23 26 16 11
"XLOC_010036" 10 21 34 18 45
"XLOC_010037" 4236 4826 5850 3824 6388
"XLOC_010038" 4260 1816 259 2897 403
"XLOC_010040" 0 8 4 8 12
"XLOC_010041" 14 41 5 1 4
"XLOC_010042" 33 21 48 33 39
"XLOC_010045" 53 44 68 30 35
"XLOC_010047" 1984 1676 2982 1299 2263
"XLOC_010048" 1102 862 659 718 880
"XLOC_010049" 1748 1225 1944 976 1345
"XLOC_010050" 347 293 297 177 229
"XLOC_010051" 6 2 3 0 1
"XLOC_010052" 434 366 82 197 52
"XLOC_010053" 435 366 82 197 52
"XLOC_010054" 258 756 189 282 184
"XLOC_010055" 9 7 2 1 4
"XLOC_010056" 1 1 1 1 1
"XLOC_010060" 2458 2151 1597 2063 2204
"XLOC_010061" 1737 1535 2260 1776 1386
"XLOC_010062" 460 391 421 295 328
"XLOC_010065" 0 3 0 3 0
"XLOC_010066" 1 2 0 0 0
"XLOC_010068" 853 732 1045 869 872
"XLOC_010071" 543 467 446 264 229
"XLOC_010072" 0 0 1 0 0
"XLOC_010073" 8795 5894 3817 4745 5597
"XLOC_010074" 8 3 0 0 0
"XLOC_010075" 0 0 0 1 0
"XLOC_010076" 0 2 0 0 0
"XLOC_010077" 3 3 7 3 2
"XLOC_010078" 233 231 220 269 196
"XLOC_010079" 455 465 665 401 430
"XLOC_010080" 574 538 1067 629 764
"XLOC_010083" 847 590 935 630 698
"XLOC_010084" 158 236 172 105 63
"XLOC_010085" 2563 2468 1202 2011 1707
"XLOC_010086" 159 180 118 111 281
"XLOC_010087" 44 50 25 35 25
"XLOC_010089" 812 766 543 477 350
"XLOC_010090" 3253 2396 1943 2880 349
"XLOC_010091" 2771 3145 2171 2425 3994
"XLOC_010092" 2661 2867 2119 2247 3908
"XLOC_010093" 14 5 33 12 1
"XLOC_010094" 25 49 20 33 39
"XLOC_010095" 600 568 665 607 638
"XLOC_010096" 53 37 28 48 19
"XLOC_010097" 14 13 0 12 0
"XLOC_010098" 288 204 428 214 274
"XLOC_010100" 696 603 1104 715 824
"XLOC_010101" 68 80 93 40 65
"XLOC_010102" 1 0 0 0 0
"XLOC_010103" 181 287 111 194 65
"XLOC_010106" 2877 1641 2120 1461 1655
"XLOC_010107" 659 751 427 430 309
"XLOC_010108" 18 24 1 13 0
"XLOC_010110" 3030 2634 504 2728 193
"XLOC_010111" 4285 4283 7733 5083 5389
"XLOC_010112" 139 130 183 115 107
"XLOC_010113" 625 398 1320 465 359
"XLOC_010114" 272 219 512 211 152
"XLOC_010115" 820 1034 652 633 698
"XLOC_010116" 998 931 1205 829 1160
"XLOC_010117" 574 622 956 482 699
"XLOC_010118" 4598 5248 3541 3530 3195
"XLOC_010119" 374 521 318 364 166
"XLOC_010120" 0 1 0 0 0
"XLOC_010121" 2 0 0 0 0
"XLOC_010122" 468 420 130 651 54
"XLOC_010123" 1 5 1 1 0
"XLOC_010124" 78 92 33 66 12
"XLOC_010125" 21 6 33 24 10
"XLOC_010126" 5929 7030 13444 6374 7973
"XLOC_010128" 52 33 72 47 39
"XLOC_010129" 0 1 0 0 0
"XLOC_010130" 1 6 0 7 3
"XLOC_010132" 27 67 7 46 11
"XLOC_010133" 20 31 13 16 12
"XLOC_010135" 796 529 1118 478 966
"XLOC_010136" 2 2 0 5 1
"XLOC_010140" 1388 1265 706 852 875
"XLOC_010141" 19 34 8 13 21
"XLOC_010143" 18958 27850 22325 19397 30261
"XLOC_010145" 0 0 0 0 2
"XLOC_010147" 1 1 0 2 1
"XLOC_010150" 15 33 37 21 38
"XLOC_010151" 69 64 51 52 65
"XLOC_010152" 0 1 0 0 0
"XLOC_010153" 3161 1950 2341 1950 2417
"XLOC_010154" 23 62 9 11 14
"XLOC_010155" 1 1 0 3 0
"XLOC_010157" 2 3 15 7 7
"XLOC_010158" 2 2 0 0 0
"XLOC_010160" 192 387 432 502 211
"XLOC_010161" 250 185 240 145 100
"XLOC_010162" 1 0 0 0 0
"XLOC_010163" 6 11 7 9 0
"XLOC_010164" 59 156 42 59 53
"XLOC_010165" 0 2 0 3 0
"XLOC_010166" 3 2 0 6 1
"XLOC_010167" 1 0 0 1 0
"XLOC_010168" 8 18 11 12 9
"XLOC_010169" 365 327 317 290 419
"XLOC_010170" 0 0 2 0 1
"XLOC_010171" 22 18 3 11 9
"XLOC_010172" 1269 1434 993 607 1876
"XLOC_010173" 283 332 210 159 358
"XLOC_010175" 868 653 1094 563 985
"XLOC_010176" 898 771 1098 848 1226
"XLOC_010177" 6824 5560 1779 5836 961
"XLOC_010178" 211 199 282 245 104
"XLOC_010179" 450 461 97 332 61
"XLOC_010180" 800 557 826 583 494
"XLOC_010183" 49 43 81 45 78
"XLOC_010184" 4553 2960 9284 6582 4440
"XLOC_010185" 24 21 28 15 19
"XLOC_010186" 21 13 72 7 19
"XLOC_010187" 9111 20039 2447 6842 4845
"XLOC_010188" 168 479 150 121 156
"XLOC_010189" 5484 5801 3158 4515 2695
"XLOC_010190" 4841 3061 2457 2648 1285
"XLOC_010191" 2 1 0 0 0
"XLOC_010194" 2010 1702 1637 1764 796
"XLOC_010195" 6193 3848 2461 3309 3059
"XLOC_010196" 148 28 0 4 20
"XLOC_010197" 1468 1395 2609 1864 815
"XLOC_010198" 194 144 292 241 129
"XLOC_010199" 398 260 708 410 365
"XLOC_010200" 633 577 186 536 19
"XLOC_010201" 5 4 1 3 2
"XLOC_010202" 66 71 18 55 4
"XLOC_010203" 82 357 89 60 45
"XLOC_010205" 2 3 6 2 3
"XLOC_010206" 733 456 711 399 568
"XLOC_010207" 0 0 0 0 1
"XLOC_010209" 849 745 700 597 332
"XLOC_010210" 0 0 0 0 1
"XLOC_010211" 3 0 0 2 0
"XLOC_010212" 9216 6470 4997 6126 3690
"XLOC_010213" 64 1 3 12 0
"XLOC_010214" 34 0 0 7 0
"XLOC_010215" 10 10 5 2 7
"XLOC_010216" 498 305 0 0 105
"XLOC_010217" 100 63 4 2 111
"XLOC_010218" 806 508 303 692 329
"XLOC_010219" 43 19 22 43 16
"XLOC_010220" 861 531 143 696 184
"XLOC_010221" 90 107 97 103 103
"XLOC_010222" 20 80 6 30 23
"XLOC_010223" 16 15 18 12 12
"XLOC_010224" 146 87 14 4 11
"XLOC_010225" 12 20 3 3 23
"XLOC_010226" 13 5 2 13 3
"XLOC_010227" 8 6 57 3 100
"XLOC_010228" 8 12 37 6 83
"XLOC_010229" 23 37 13 10 4
"XLOC_010230" 86 33 386 38 157
"XLOC_010231" 5 5 38 8 10
"XLOC_010232" 2 0 12 4 2
"XLOC_010233" 99 60 49 44 13
"XLOC_010234" 14 13 16 13 33
"XLOC_010235" 6 43 14 1 21
"XLOC_010236" 18 16 58 9 33
"XLOC_010237" 4 1 5 5 30
"XLOC_010238" 46 14 146 14 256
"XLOC_010239" 11 13 2 11 3
"XLOC_010240" 257 191 183 93 267
"XLOC_010241" 19 38 10 4 11
"XLOC_010242" 9 144 3 13 41
"XLOC_010243" 5 49 11 10 16
"XLOC_010244" 5 64 1 10 13
"XLOC_010245" 5 30 3 7 5
"XLOC_010246" 68 98 33 42 14
"XLOC_010247" 14 101 11 13 45
"XLOC_010248" 3 13 4 3 35
"XLOC_010249" 22 149 16 21 100
"XLOC_010250" 11 13 7 4 4
"XLOC_010251" 10 4 59 23 14
"XLOC_010252" 89 81 116 77 82
"XLOC_010253" 62 62 39 51 7
"XLOC_010254" 3 7 17 10 35
"XLOC_010255" 2 5 17 3 10
"XLOC_010256" 16 20 35 10 23
"XLOC_010257" 3 5 1 2 1
"XLOC_010258" 100 10 6 3 6
"XLOC_010259" 41 10 9 1 0
"XLOC_010260" 0 0 4 1 0
"XLOC_010262" 240 219 142 162 23
"XLOC_010263" 2 3 3 1 3
"XLOC_010264" 13 10 13 5 7
"XLOC_010266" 158 110 55 57 86
"XLOC_010269" 6 17 58 54 22
"XLOC_010270" 238 291 189 253 290
"XLOC_010271" 202 259 543 317 321
"XLOC_010272" 1344 945 1166 815 1664
"XLOC_010273" 1712 2871 1680 1144 1322
"XLOC_010274" 143 320 39 103 145
"XLOC_010275" 1066 1629 614 503 1103
"XLOC_010277" 68 80 78 105 39
"XLOC_010278" 760 852 1108 609 884
"XLOC_010279" 0 0 0 1 0
"XLOC_010280" 560 790 170 496 213
"XLOC_010281" 341 450 415 344 221
"XLOC_010282" 241 264 89 112 152
"XLOC_010283" 1 3 2 0 0
"XLOC_010285" 0 1 0 0 1
"XLOC_010287" 855 758 1338 638 773
"XLOC_010288" 8560 5710 10972 10575 4793
"XLOC_010289" 141 359 678 825 199
"XLOC_010290" 602 511 776 477 757
"XLOC_010291" 664 333 620 360 437
"XLOC_010292" 2 1 11 4 0
"XLOC_010293" 82 103 97 119 18
"XLOC_010294" 2722 1677 5574 4114 1889
"XLOC_010295" 5851 5122 7146 3297 6529
"XLOC_010296" 897 901 1130 767 434
"XLOC_010297" 1282 1358 1734 956 1399
"XLOC_010298" 105 110 40 60 30
"XLOC_010299" 380 404 124 175 126
"XLOC_010300" 2 25 0 6 2
"XLOC_010301" 126 237 139 130 128
"XLOC_010303" 39 51 6 52 2
"XLOC_010304" 15 21 2 16 0
"XLOC_010305" 1500 1890 1114 1597 738
"XLOC_010306" 0 0 0 1 0
"XLOC_010307" 27 23 6 10 9
"XLOC_010308" 55 36 163 18 45
"XLOC_010309" 203 158 239 123 268
"XLOC_010310" 1611 1257 3016 2041 2603
"XLOC_010311" 63 74 49 69 36
"XLOC_010313" 29 65 26 24 19
"XLOC_010314" 41 68 24 24 27
"XLOC_010315" 1276 291 2085 1179 1249
"XLOC_010316" 14 19 0 16 3
"XLOC_010318" 181 335 156 245 144
"XLOC_010320" 660 817 244 523 383
"XLOC_010323" 0 12 2 4 0
"XLOC_010326" 222 144 130 127 107
"XLOC_010327" 489 555 451 361 314
"XLOC_010329" 0 3 0 5 5
"XLOC_010330" 79 134 31 79 89
"XLOC_010333" 463 233 717 338 375
"XLOC_010334" 2 5 0 2 2
"XLOC_010335" 0 0 1 0 0
"XLOC_010336" 19 110 13 7 61
"XLOC_010337" 4 1 0 1 0
"XLOC_010339" 1102 1641 2239 1143 1977
"XLOC_010340" 0 1 0 1 2
"XLOC_010342" 330 295 382 300 273
"XLOC_010343" 2699 1878 2035 1877 1153
"XLOC_010344" 1 0 1 0 0
"XLOC_010345" 147 181 203 181 93
"XLOC_010346" 75 47 35 54 25
"XLOC_010347" 294 288 435 372 211
"XLOC_010348" 600 540 1012 410 838
"XLOC_010349" 500 565 512 422 439
"XLOC_010350" 4 0 0 0 1
"XLOC_010351" 58 75 18 31 10
"XLOC_010354" 179 245 340 435 213
"XLOC_010355" 1 3 0 0 2
"XLOC_010356" 7656 2997 5566 3583 4957
"XLOC_010357" 397 175 35 284 14
"XLOC_010358" 973 488 354 601 230
"XLOC_010359" 84 111 31 105 7
"XLOC_010360" 46 26 5 41 0
"XLOC_010362" 395 552 420 325 403
"XLOC_010363" 1291 1365 1377 1578 958
"XLOC_010364" 10 4 5 6 2
"XLOC_010366" 533 555 475 283 321
"XLOC_010367" 420 316 608 273 277
"XLOC_010368" 660 471 435 400 340
"XLOC_010369" 0 0 1 0 0
"XLOC_010373" 8 10 8 8 10
"XLOC_010374" 118 120 268 186 155
"XLOC_010375" 72 53 28 35 37
"XLOC_010376" 3 3 0 1 0
"XLOC_010377" 65 71 37 34 26
"XLOC_010378" 30 21 27 12 6
"XLOC_010379" 10 9 4 11 2
"XLOC_010380" 0 10 7 5 3
"XLOC_010381" 431 391 649 374 552
"XLOC_010382" 388 443 429 374 316
"XLOC_010384" 956 1112 632 786 340
"XLOC_010385" 2 4 1 4 0
"XLOC_010387" 214 267 100 158 101
"XLOC_010388" 13 16 5 7 0
"XLOC_010389" 167 146 279 98 156
"XLOC_010390" 2958 2856 2404 2522 2285
"XLOC_010391" 371 536 293 405 243
"XLOC_010392" 1556 1113 1205 1234 931
"XLOC_010393" 1 8 0 1 0
"XLOC_010394" 736 1063 726 813 386
"XLOC_010395" 526 617 595 326 450
"XLOC_010396" 177 554 150 185 243
"XLOC_010397" 1128 1177 1238 1222 527
"XLOC_010398" 13 14 10 19 0
"XLOC_010401" 1566 1306 2340 1079 2180
"XLOC_010402" 1 4 5 1 2
"XLOC_010403" 4 4 2 4 0
"XLOC_010405" 42 42 42 26 27
"XLOC_010406" 929 419 212 373 25
"XLOC_010407" 2 3 10 4 2
"XLOC_010408" 68 87 86 114 157
"XLOC_010409" 0 0 1 0 0
"XLOC_010410" 3 3 10 4 2
"XLOC_010411" 21 56 82 32 30
"XLOC_010412" 48 104 77 134 59
"XLOC_010413" 24 28 2 15 3
"XLOC_010414" 138 175 239 96 139
"XLOC_010415" 6411 4654 5619 4732 4550
"XLOC_010416" 514 321 565 343 438
"XLOC_010417" 1 8 0 2 3
"XLOC_010428" 390 607 951 284 242
"XLOC_010429" 24 20 25 22 14
"XLOC_010430" 228 483 413 195 156
"XLOC_010431" 4 4 6 2 5
"XLOC_010432" 46 91 19 18 22
"XLOC_010433" 12 27 8 5 0
"XLOC_010436" 258 257 270 215 81
"XLOC_010437" 11 35 4 24 5
"XLOC_010438" 8 37 23 15 12
"XLOC_010439" 2576 2355 2098 2094 1220
"XLOC_010440" 1074 982 810 786 453
"XLOC_010441" 1146 1737 1219 1178 583
"XLOC_010442" 499 452 552 315 453
"XLOC_010443" 48 53 38 30 17
"XLOC_010444" 2280 2462 5055 3912 2587
"XLOC_010445" 1 0 0 0 0
"XLOC_010452" 23 19 12 10 1
"XLOC_010453" 7 5 2 3 0
"XLOC_010454" 7 6 4 1 4
"XLOC_010455" 9 6 6 9 0
"XLOC_010456" 0 1 0 2 0
"XLOC_010457" 79 56 30 35 5
"XLOC_010458" 5802 4602 8267 5135 4946
"XLOC_010460" 0 1 2 1 0
"XLOC_010461" 10064 8548 11755 7517 10464
"XLOC_010462" 2654 1975 1781 1965 1677
"XLOC_010463" 6189 3901 5803 3087 3689
"XLOC_010464" 6424 2972 2916 2750 2669
"XLOC_010465" 28840 2538 9100 10457 6042
"XLOC_010466" 168 320 119 133 97
"XLOC_010467" 8 9 2 7 0
"XLOC_010468" 3792 3005 1259 1829 1420
"XLOC_010469" 2511 2878 3579 2200 423
"XLOC_010470" 1 1 0 1 0
"XLOC_010471" 168 429 232 393 325
"XLOC_010473" 1 1 3 0 1
"XLOC_010474" 424 638 352 413 74
"XLOC_010475" 1208 1138 1155 896 1094
"XLOC_010476" 1516 841 478 855 452
"XLOC_010477" 56 83 24 39 1
"XLOC_010478" 344 470 314 337 69
"XLOC_010479" 1216 1144 1156 915 1089
"XLOC_010480" 32 32 85 16 27
"XLOC_010481" 1042 999 2045 784 1154
"XLOC_010482" 800 667 511 656 403
"XLOC_010483" 248 105 180 145 81
"XLOC_010484" 3243 2016 1883 3309 2228
"XLOC_010485" 683 282 427 419 118
"XLOC_010486" 1851 1033 1841 1459 848
"XLOC_010487" 6391 2782 10156 6321 2547
"XLOC_010488" 702 1132 702 430 711
"XLOC_010490" 11 14 10 18 2
"XLOC_010492" 65 59 90 89 29
"XLOC_010493" 296 296 130 239 25
"XLOC_010494" 853 728 397 662 206
"XLOC_010495" 784 665 572 413 455
"XLOC_010496" 170 237 139 193 102
"XLOC_010497" 762 889 600 458 169
"XLOC_010498" 140 115 329 114 166
"XLOC_010499" 0 0 0 1 0
"XLOC_010500" 2657 1527 1618 1922 1329
"XLOC_010501" 1102 1498 1388 1693 530
"XLOC_010502" 1 2 0 1 5
"XLOC_010503" 4 17 0 4 4
"XLOC_010505" 159 313 287 244 219
"XLOC_010506" 2 4 0 8 0
"XLOC_010507" 1926 1096 377 1208 183
"XLOC_010508" 22 113 3 44 35
"XLOC_010510" 270 189 316 204 148
"XLOC_010511" 431 377 218 279 128
"XLOC_010512" 4 15 9 6 6
"XLOC_010513" 221 236 211 272 131
"XLOC_010514" 2064 1215 1098 2041 669
"XLOC_010515" 1198 1612 614 768 331
"XLOC_010516" 516 527 223 311 202
"XLOC_010518" 2 4 2 4 0
"XLOC_010519" 204 219 73 177 11
"XLOC_010520" 4362 4674 6686 4454 4535
"XLOC_010521" 0 1 0 1 0
"XLOC_010522" 75 335 31 187 42
"XLOC_010523" 529 686 470 450 286
"XLOC_010524" 35 110 71 40 41
"XLOC_010525" 2 0 4 3 0
"XLOC_010526" 10856 8365 5353 3976 4233
"XLOC_010527" 0 4 0 3 0
"XLOC_010528" 80 235 61 50 38
"XLOC_010529" 41 10 16 4 0
"XLOC_010532" 7 26 0 3 4
"XLOC_010533" 127 170 122 138 117
"XLOC_010534" 469 348 400 185 242
"XLOC_010536" 23 9 2 9 2
"XLOC_010537" 2853 2747 3973 2877 2279
"XLOC_010538" 0 0 3 0 0
"XLOC_010539" 32 38 8 36 4
"XLOC_010540" 8 10 14 22 15
"XLOC_010541" 62 147 90 78 316
"XLOC_010542" 2 1 0 0 1
"XLOC_010543" 2 0 0 0 1
"XLOC_010544" 1 1 3 0 0
"XLOC_010545" 1 0 0 0 0
"XLOC_010548" 0 1 0 0 0
"XLOC_010549" 582 457 839 620 639
"XLOC_010550" 22 33 40 15 40
"XLOC_010551" 1690 796 1689 1113 488
"XLOC_010552" 97 73 75 53 53
"XLOC_010553" 3708 1938 2906 2520 1323
"XLOC_010554" 824 1307 510 744 374
"XLOC_010555" 5 4 0 4 3
"XLOC_010556" 0 13 3 2 1
"XLOC_010557" 214 294 227 156 143
"XLOC_010559" 0 1 0 0 0
"XLOC_010560" 66 107 79 60 51
"XLOC_010562" 467 341 701 388 451
"XLOC_010563" 2 2 0 0 0
"XLOC_010564" 0 0 0 0 1
"XLOC_010566" 54 73 26 43 32
"XLOC_010569" 524 378 384 375 120
"XLOC_010570" 322 286 114 178 111
"XLOC_010571" 7 6 0 5 0
"XLOC_010572" 2810 1576 1542 1878 938
"XLOC_010573" 945 600 205 629 166
"XLOC_010574" 879 574 275 688 161
"XLOC_010575" 2945 2100 2379 2829 1121
"XLOC_010576" 2412 1471 4396 2079 3478
"XLOC_010578" 12 4 0 8 3
"XLOC_010579" 80 53 389 89 106
"XLOC_010580" 44 64 12 47 10
"XLOC_010581" 1787 948 1765 1330 983
"XLOC_010582" 3723 2885 3168 2576 3459
"XLOC_010583" 6988 3840 9460 12442 5229
"XLOC_010584" 64 32 20 14 34
"XLOC_010585" 5965 3321 8341 11273 4635
"XLOC_010586" 1062 761 3279 2371 563
"XLOC_010587" 6 13 4 8 7
"XLOC_010588" 21 15 38 21 20
"XLOC_010589" 22 19 14 12 17
"XLOC_010590" 641 682 578 560 694
"XLOC_010593" 0 0 0 1 0
"XLOC_010598" 229 330 183 171 89
"XLOC_010599" 768 768 1067 556 1101
"XLOC_010600" 1357 912 1162 1232 1228
"XLOC_010606" 977 642 719 457 472
"XLOC_010607" 695 572 716 639 537
"XLOC_010608" 98 46 70 36 17
"XLOC_010609" 1692 1770 1988 1364 1496
"XLOC_010610" 1 10 8 2 2
"XLOC_010611" 2 0 0 0 0
"XLOC_010614" 11 12 25 13 21
"XLOC_010616" 7 1 0 0 0
"XLOC_010617" 1163 1239 1739 1356 1097
"XLOC_010618" 8127 4782 6167 4807 2327
"XLOC_010619" 1 0 0 0 0
"XLOC_010620" 34 36 6 10 14
"XLOC_010622" 34 82 57 38 21
"XLOC_010623" 696 482 378 448 304
"XLOC_010624" 5679 2722 4083 3704 2977
"XLOC_010625" 9258 8687 6535 7777 4632
"XLOC_010626" 21036 24906 36443 16248 21409
"XLOC_010627" 2836 3399 2629 2403 1361
"XLOC_010628" 19 12 5 9 1
"XLOC_010629" 12 13 4 6 1
"XLOC_010630" 6 3 1 0 0
"XLOC_010631" 1 2 9 1 1
"XLOC_010632" 1672 2582 1045 699 935
"XLOC_010633" 19 0 0 3 7
"XLOC_010634" 2372 2745 4493 3217 2696
"XLOC_010635" 87 139 77 52 48
"XLOC_010637" 6 4 2 2 0
"XLOC_010638" 17 30 14 6 2
"XLOC_010639" 4907 4814 5634 3524 4134
"XLOC_010640" 194 164 81 132 11
"XLOC_010641" 34 50 75 34 57
"XLOC_010642" 311 3286 344 389 197
"XLOC_010643" 148 138 85 68 83
"XLOC_010644" 8 225 30 8 72
"XLOC_010645" 1 1 1 0 0
"XLOC_010646" 25 41 73 25 68
"XLOC_010647" 174 248 745 294 224
"XLOC_010648" 631 938 254 524 111
"XLOC_010652" 41 27 53 21 48
"XLOC_010653" 9 17 59 55 23
"XLOC_010654" 27 3 7 9 0
"XLOC_010655" 64 121 53 95 81
"XLOC_010657" 1865 1561 2174 1507 1779
"XLOC_010658" 55 57 163 65 57
"XLOC_010659" 30 73 9 15 8
"XLOC_010660" 1243 1907 268 581 239
"XLOC_010661" 12 43 1 13 6
"XLOC_010662" 708 408 687 468 495
"XLOC_010663" 123 58 2 76 4
"XLOC_010664" 638 413 42 439 17
"XLOC_010665" 1627 1033 347 1108 202
"XLOC_010666" 2395 1485 3401 1680 3354
"XLOC_010667" 506 676 281 263 457
"XLOC_010670" 559 583 552 464 386
"XLOC_010672" 108 261 69 152 16
"XLOC_010673" 3 3 3 0 5
"XLOC_010674" 4 1 2 4 0
"XLOC_010675" 0 0 0 1 0
"XLOC_010676" 1 6 1 1 3
"XLOC_010677" 0 0 0 0 2
"XLOC_010682" 91 238 61 183 135
"XLOC_010684" 21 19 15 48 8
"XLOC_010685" 36 58 36 42 13
"XLOC_010686" 853 751 1338 639 772
"XLOC_010687" 42459 63696 53058 46827 46015
"XLOC_010688" 7 18 9 15 0
"XLOC_010689" 1793 1926 924 1564 645
"XLOC_010690" 1 0 0 0 0
"XLOC_010691" 931 941 1503 754 1089
"XLOC_010692" 1069 648 1435 1590 425
"XLOC_010693" 2 1 1 0 0
"XLOC_010694" 10868 9749 10300 6247 9506
"XLOC_010695" 767 1116 371 639 450
"XLOC_010696" 36 47 69 16 54
"XLOC_010698" 3 10 6 3 2
"XLOC_010699" 2 0 0 0 1
"XLOC_010700" 1160 1313 1700 1129 1430
"XLOC_010701" 275 335 358 272 231
"XLOC_010702" 10 18 3 13 0
"XLOC_010703" 876 749 1246 722 985
"XLOC_010704" 517 560 711 427 604
"XLOC_010705" 0 1 0 0 0
"XLOC_010706" 8617 4601 657 1747 5644
"XLOC_010707" 464 414 193 222 192
"XLOC_010708" 1608 1596 1338 1080 1370
"XLOC_010709" 1 0 0 2 0
"XLOC_010710" 1 24 1 4 0
"XLOC_010712" 0 2 1 0 0
"XLOC_010713" 9 30 17 9 8
"XLOC_010714" 0 0 1 2 2
"XLOC_010715" 1 12 0 1 0
"XLOC_010716" 1802 1933 1200 1639 1250
"XLOC_010719" 1908 851 1834 1012 1454
"XLOC_010720" 0 0 1 0 0
"XLOC_010721" 867 1427 645 809 565
"XLOC_010722" 196 287 96 163 149
"XLOC_010723" 1207 649 1289 920 837
"XLOC_010724" 1 0 0 0 1
"XLOC_010725" 11 23 24 19 16
"XLOC_010727" 1189 928 507 830 450
"XLOC_010728" 0 4 0 1 0
"XLOC_010729" 684 1007 1331 701 535
"XLOC_010731" 1535 1745 3756 1551 2612
"XLOC_010732" 3 0 4 2 0
"XLOC_010733" 524 433 367 328 236
"XLOC_010734" 692 649 779 615 765
"XLOC_010735" 294 201 383 245 240
"XLOC_010736" 3 3 1 0 0
"XLOC_010737" 49 25 6 20 10
"XLOC_010740" 406 219 26 253 3
"XLOC_010741" 136 63 4 103 5
"XLOC_010744" 0 0 1 0 0
"XLOC_010748" 0 1 0 0 0
"XLOC_010750" 844 1420 484 996 495
"XLOC_010752" 406 284 407 227 168
"XLOC_010754" 0 1 0 0 0
"XLOC_010755" 2819 6061 2647 1942 3464
"XLOC_010756" 1 2 2 0 0
"XLOC_010757" 1953 2596 1290 1513 1214
"XLOC_010758" 3874 1302 921 1079 904
"XLOC_010759" 0 2 3 1 1
"XLOC_010760" 55 44 24 17 14
"XLOC_010761" 52 36 19 17 13
"XLOC_010762" 1 0 0 1 0
"XLOC_010763" 199 145 194 112 101
"XLOC_010765" 490 475 590 473 332
"XLOC_010767" 1635 3102 1852 4184 1302
"XLOC_010768" 429 516 320 390 399
"XLOC_010769" 303 884 548 311 261
"XLOC_010771" 547 586 251 369 111
"XLOC_010772" 764 937 254 731 113
"XLOC_010774" 27 35 23 18 22
"XLOC_010775" 219 195 217 129 110
"XLOC_010776" 1 5 0 0 0
"XLOC_010777" 1775 1821 2639 1311 1830
"XLOC_010778" 406 630 394 392 296
"XLOC_010779" 1281 1249 993 717 556
"XLOC_010781" 25 47 15 14 13
"XLOC_010783" 3601 2636 2829 2843 1966
"XLOC_010784" 4043 4073 4628 3276 3169
"XLOC_010785" 4 5 2 40 16
"XLOC_010786" 10 11 18 49 36
"XLOC_010787" 485 605 498 497 250
"XLOC_010788" 79 106 29 68 32
"XLOC_010789" 0 0 1 0 0
"XLOC_010790" 41 89 17 35 19
"XLOC_010791" 0 0 0 1 0
"XLOC_010792" 21 29 0 5 8
"XLOC_010793" 34 85 13 33 17
"XLOC_010794" 3 1 2 2 5
"XLOC_010795" 6423 4811 6817 4873 4966
"XLOC_010796" 4271 3778 7352 4311 3542
"XLOC_010797" 0 0 0 1 0
"XLOC_010799" 1676 1581 1362 1349 1155
"XLOC_010800" 1675 1578 1366 1350 1155
"XLOC_010801" 2988 463 6546 3733 1295
"XLOC_010802" 1697 256 2164 1785 460
"XLOC_010803" 80 74 770 633 66
"XLOC_010804" 1926 1417 2715 1840 1446
"XLOC_010806" 30 54 47 27 14
"XLOC_010807" 124 163 185 131 137
"XLOC_010809" 82 119 47 50 38
"XLOC_010810" 0 0 2 1 0
"XLOC_010813" 1023 1108 1731 1270 711
"XLOC_010814" 60 98 41 29 39
"XLOC_010815" 372 684 286 345 229
"XLOC_010816" 14099 37508 4896 9568 11774
"XLOC_010817" 73 145 71 52 94
"XLOC_010818" 2464 1820 1928 1847 1389
"XLOC_010819" 2 0 2 2 0
"XLOC_010820" 97 92 43 66 13
"XLOC_010821" 440 361 128 323 44
"XLOC_010822" 2 0 2 2 0
"XLOC_010823" 74 70 35 54 12
"XLOC_010824" 109 162 110 109 51
"XLOC_010825" 1 0 0 2 0
"XLOC_010829" 610 454 369 485 408
"XLOC_010830" 7335 5940 5141 3876 4092
"XLOC_010831" 454 375 267 294 198
"XLOC_010832" 64 32 28 11 20
"XLOC_010833" 22 39 37 12 23
"XLOC_010834" 131 68 36 58 46
"XLOC_010835" 71 59 53 46 16
"XLOC_010836" 98 91 68 58 35
"XLOC_010837" 294 210 16 198 16
"XLOC_010838" 4370 3995 4354 3076 3209
"XLOC_010839" 4554 2788 2979 2944 2012
"XLOC_010840" 2835 3605 4933 2694 2422
"XLOC_010841" 317 293 294 224 233
"XLOC_010842" 1663 1531 1074 1358 637
"XLOC_010843" 431 331 355 319 155
"XLOC_010844" 6124 5183 3386 4499 2384
"XLOC_010845" 488 579 392 315 385
"XLOC_010847" 318 167 87 207 91
"XLOC_010848" 4 3 52 23 7
"XLOC_010849" 17 12 19 9 8
"XLOC_010850" 31 9 28 16 9
"XLOC_010851" 169 81 140 84 31
"XLOC_010852" 728 1075 969 733 738
"XLOC_010853" 448 567 455 775 326
"XLOC_010854" 4034 2401 1959 2304 2177
"XLOC_010855" 443 566 452 775 324
"XLOC_010856" 6569 4393 6221 5908 4209
"XLOC_010858" 105 87 16 115 17
"XLOC_010860" 1 1 0 0 0
"XLOC_010862" 5 4 7 10 10
"XLOC_010863" 4072 2032 5761 3849 777
"XLOC_010864" 176 179 87 123 64
"XLOC_010865" 342 412 441 412 228
"XLOC_010866" 216 293 68 257 12
"XLOC_010867" 654 667 889 586 135
"XLOC_010868" 0 5 0 1 2
"XLOC_010869" 150 173 64 109 18
"XLOC_010870" 786 708 303 391 418
"XLOC_010871" 12 16 52 14 11
"XLOC_010872" 997 832 645 847 407
"XLOC_010873" 1966 1503 3349 1511 2215
"XLOC_010875" 2790 2270 1684 1840 970
"XLOC_010877" 331 286 336 234 235
"XLOC_010878" 1081 1008 746 726 612
"XLOC_010880" 141 155 138 134 47
"XLOC_010881" 463 293 905 543 315
"XLOC_010882" 0 0 1 2 0
"XLOC_010883" 2122 1255 1852 1538 1094
"XLOC_010884" 71 22 33 16 20
"XLOC_010885" 1768 1744 330 603 1363
"XLOC_010886" 159 194 114 98 71
"XLOC_010888" 1848 1572 1555 1450 589
"XLOC_010889" 27 64 0 16 40
"XLOC_010890" 1027 980 1009 804 401
"XLOC_010891" 106 85 53 66 13
"XLOC_010892" 7 3 1 3 0
"XLOC_010894" 0 0 0 0 1
"XLOC_010895" 1201 922 1063 951 478
"XLOC_010896" 853 521 279 1164 245
"XLOC_010897" 131 175 32 131 39
"XLOC_010898" 1468 1581 1330 1426 1343
"XLOC_010899" 407 214 238 251 146
"XLOC_010900" 14 3 6 6 1
"XLOC_010901" 263 188 425 146 81
"XLOC_010902" 30 50 15 30 4
"XLOC_010903" 140 233 200 172 104
"XLOC_010904" 3 2 1 1 0
"XLOC_010905" 1 2 0 3 9
"XLOC_010906" 40 76 26 18 25
"XLOC_010907" 562 549 737 573 390
"XLOC_010908" 1 1 10 5 2
"XLOC_010909" 3958 2200 6200 4062 1997
"XLOC_010910" 2 0 1 0 0
"XLOC_010912" 866 1292 953 718 689
"XLOC_010913" 3430 3947 5458 4409 3467
"XLOC_010919" 11 9 5 10 21
"XLOC_010920" 357002 479864 476337 307840 369575
"XLOC_010921" 422 241 290 177 149
"XLOC_010922" 3 0 0 0 0
"XLOC_010923" 779 433 434 427 417
"XLOC_010924" 57 85 1 43 40
"XLOC_010925" 982 966 905 927 214
"XLOC_010926" 1590 997 1783 1279 759
"XLOC_010927" 1 5 2 0 0
"XLOC_010928" 208 300 201 197 107
"XLOC_010929" 2207 3745 1281 1530 821
"XLOC_010931" 82 142 53 8 8
"XLOC_010932" 709 583 115 337 48
"XLOC_010934" 1 1 0 0 0
"XLOC_010935" 3 5 1 3 1
"XLOC_010936" 0 0 0 0 1
"XLOC_010937" 782 820 101 738 45
"XLOC_010938" 381 374 48 192 43
"XLOC_010939" 51 44 4 44 1
"XLOC_010940" 506 188 59 51 43
"XLOC_010941" 389 352 488 467 154
"XLOC_010942" 475 339 1214 465 441
"XLOC_010943" 3021 1925 1854 2255 1298
"XLOC_010944" 1716 1008 662 1281 592
"XLOC_010945" 399 245 109 305 30
"XLOC_010946" 1377 2229 1771 2305 1243
"XLOC_010947" 0 4 1 4 4
"XLOC_010948" 770 1530 1505 1891 884
"XLOC_010949" 82 182 35 90 34
"XLOC_010950" 638 1140 679 791 339
"XLOC_010951" 4229 3805 5227 4432 3893
"XLOC_010952" 0 0 4 1 0
"XLOC_010953" 316 258 141 224 195
"XLOC_010954" 1456 1333 510 1342 341
"XLOC_010955" 12 13 4 3 6
"XLOC_010959" 515 436 397 320 274
"XLOC_010961" 198 377 170 200 148
"XLOC_010964" 2 2 5 1 3
"XLOC_010965" 0 1 1 0 0
"XLOC_010966" 19 37 56 24 43
"XLOC_010967" 0 0 1 0 1
"XLOC_010968" 0 0 0 0 1
"XLOC_010969" 139 78 118 103 112
"XLOC_010971" 0 0 0 0 1
"XLOC_010972" 70 67 95 62 60
"XLOC_010973" 5 2 1 1 2
"XLOC_010974" 5 4 8 0 3
"XLOC_010975" 9 17 28 29 8
"XLOC_010976" 227 127 196 72 66
"XLOC_010977" 2 8 1 14 2
"XLOC_010978" 308 304 235 138 89
"XLOC_010979" 1016 1022 2810 1633 1310
"XLOC_010981" 87 131 39 74 17
"XLOC_010984" 15 0 0 0 0
"XLOC_010986" 1163 1257 1246 842 924
"XLOC_010987" 43 22 40 29 18
"XLOC_010988" 7484 7799 12532 5421 8033
"XLOC_010989" 1879 1263 2685 1436 2018
"XLOC_010990" 85 172 251 119 114
"XLOC_010992" 65 11 11 16 10
"XLOC_010996" 876 908 1300 903 626
"XLOC_010997" 960 870 575 647 354
"XLOC_010998" 489 474 710 508 220
"XLOC_010999" 0 1 1 0 0
"XLOC_011000" 0 0 0 1 0
"XLOC_011003" 23 39 33 17 9
"XLOC_011004" 5 13 14 7 4
"XLOC_011005" 3 38 67 50 13
"XLOC_011006" 4 4 78 25 27
"XLOC_011007" 44 25 161 29 100
"XLOC_011008" 126 66 5 79 4
"XLOC_011009" 99 97 45 62 42
"XLOC_011010" 62 59 388 83 271
"XLOC_011011" 9 10 0 1 2
"XLOC_011012" 39 21 48 17 33
"XLOC_011013" 77 33 42 32 32
"XLOC_011014" 369 214 145 79 1582
"XLOC_011015" 151 83 150 72 109
"XLOC_011016" 22 38 14 28 6
"XLOC_011017" 15 30 1 11 6
"XLOC_011018" 36 19 51 27 46
"XLOC_011019" 19 16 7 18 0
"XLOC_011020" 22 18 23 7 16
"XLOC_011021" 166 208 188 171 125
"XLOC_011022" 19 8 10 13 1
"XLOC_011023" 142 267 270 112 214
"XLOC_011024" 23 28 1 11 0
"XLOC_011025" 22 22 8 16 0
"XLOC_011026" 23 21 2 10 0
"XLOC_011027" 19 39 33 18 10
"XLOC_011028" 11 13 33 10 13
"XLOC_011029" 4 10 6 9 1
"XLOC_011030" 13 9 19 10 8
"XLOC_011031" 16 21 21 15 12
"XLOC_011032" 5 6 15 8 50
"XLOC_011033" 170 117 227 85 259
"XLOC_011034" 322 232 97 149 114
"XLOC_011035" 42 42 57 25 37
"XLOC_011036" 62 1 103 31 1
"XLOC_011037" 5 2 1 2 2
"XLOC_011038" 112 56 20 78 1
"XLOC_011039" 33 25 3 6 4
"XLOC_011040" 6 27 2 2 0
"XLOC_011041" 7 22 2 7 4
"XLOC_011042" 18 15 24 14 12
"XLOC_011043" 6 18 0 9 1
"XLOC_011044" 785 555 436 225 151
"XLOC_011045" 14 20 14 14 5
"XLOC_011046" 15 11 79 13 32
"XLOC_011047" 18 19 1 13 0
"XLOC_011048" 14 10 6 20 1
"XLOC_011049" 0 0 25 0 0
"XLOC_011050" 0 0 44 0 0
"XLOC_011051" 1 0 45 0 0
"XLOC_011052" 11 21 13 11 9
"XLOC_011053" 13 52 44 16 29
"XLOC_011054" 0 35 5 5 3
"XLOC_011055" 2 29 20 1 5
"XLOC_011056" 139 118 59 64 43
"XLOC_011057" 0 0 0 0 1
"XLOC_011061" 46 65 8 36 44
"XLOC_011062" 1857 1540 1235 1512 718
"XLOC_011063" 45 69 11 26 16
"XLOC_011064" 2 1 0 0 0
"XLOC_011065" 1276 1126 823 945 579
"XLOC_011066" 334 258 151 268 94
"XLOC_011067" 0 0 0 1 0
"XLOC_011068" 18 12 9 8 14
"XLOC_011069" 89 85 48 50 38
"XLOC_011071" 78 149 43 43 55
"XLOC_011072" 4 19 10 15 23
"XLOC_011074" 433 429 443 315 251
"XLOC_011075" 3707 1345 2378 1685 1678
"XLOC_011076" 9 9 43 32 24
"XLOC_011077" 352 247 30 253 10
"XLOC_011078" 72 67 11 54 2
"XLOC_011079" 31 15 7 22 0
"XLOC_011080" 4074 3793 2243 2913 1200
"XLOC_011081" 754 531 388 499 235
"XLOC_011082" 1270 1442 788 1104 628
"XLOC_011083" 3637 3429 2222 3068 1656
"XLOC_011085" 4 17 7 7 3
"XLOC_011086" 4308 3621 3188 4013 2840
"XLOC_011087" 7 8 12 9 23
"XLOC_011088" 66 57 7 18 5
"XLOC_011089" 576 555 209 214 266
"XLOC_011090" 18 6 12 6 3
"XLOC_011091" 4948 3856 4290 3001 2377
"XLOC_011092" 653 286 478 285 260
"XLOC_011094" 3 8 2 2 1
"XLOC_011095" 318 977 302 453 414
"XLOC_011096" 7 32 13 14 8
"XLOC_011097" 11 28 6 5 9
"XLOC_011098" 0 0 1 0 0
"XLOC_011099" 250 653 279 292 228
"XLOC_011100" 1372 718 509 590 241
"XLOC_011101" 3 16 2 6 4
"XLOC_011102" 320 477 644 466 332
"XLOC_011103" 18 22 12 10 6
"XLOC_011104" 1 1 0 0 0
"XLOC_011108" 4 1 1 0 0
"XLOC_011109" 3 4 0 1 0
"XLOC_011110" 8 3 1 4 3
"XLOC_011112" 0 1 1 0 0
"XLOC_011113" 0 1 0 0 0
"XLOC_011114" 3 4 0 3 2
"XLOC_011115" 0 3 2 4 1
"XLOC_011117" 0 1 0 0 0
"XLOC_011118" 1 2 1 0 0
"XLOC_011119" 36 30 10 28 2
"XLOC_011121" 0 0 1 1 0
"XLOC_011122" 0 0 0 0 1
"XLOC_011123" 23 16 6 10 3
"XLOC_011124" 1773 1120 1538 1038 1352
"XLOC_011125" 743 595 205 421 208
"XLOC_011126" 236 376 160 262 143
"XLOC_011128" 3849 2262 1799 2188 1462
"XLOC_011129" 222 330 232 138 134
"XLOC_011130" 1344 559 634 1886 238
"XLOC_011131" 3 2 6 2 0
"XLOC_011133" 6872 6779 5527 5072 5622
"XLOC_011135" 356 567 353 314 258
"XLOC_011136" 29 68 16 39 7
"XLOC_011137" 566 349 74 232 41
"XLOC_011138" 6 34 4 10 14
"XLOC_011140" 0 1 0 0 0
"XLOC_011141" 123 197 41 127 24
"XLOC_011143" 0 5 0 0 0
"XLOC_011144" 1278 1411 1038 1272 551
"XLOC_011145" 0 2 2 2 0
"XLOC_011146" 0 0 0 1 0
"XLOC_011147" 11 65 8 72 53
"XLOC_011149" 1228 673 152 1427 150
"XLOC_011150" 75 48 60 46 53
"XLOC_011151" 37 66 43 37 17
"XLOC_011152" 171 164 136 137 79
"XLOC_011153" 393 278 139 279 96
"XLOC_011154" 10 11 2 14 3
"XLOC_011155" 5156 5897 4130 3489 1473
"XLOC_011156" 6 16 1 1 3
"XLOC_011157" 19 10 2 6 0
"XLOC_011158" 390 210 837 184 634
"XLOC_011159" 221 257 314 168 207
"XLOC_011160" 3597 2801 1643 2426 2091
"XLOC_011161" 0 1 0 0 0
"XLOC_011162" 10993 7414 9343 7663 8047
"XLOC_011163" 2034 2824 1978 1639 962
"XLOC_011164" 743 300 1174 1045 949
"XLOC_011166" 1 0 0 0 1
"XLOC_011167" 3 4 1 2 2
"XLOC_011168" 1 0 1 1 0
"XLOC_011169" 767 876 515 674 517
"XLOC_011170" 187 106 367 160 126
"XLOC_011171" 4396 2992 2241 3130 2235
"XLOC_011172" 1 0 5 0 2
"XLOC_011173" 4703 3730 3053 3657 2137
"XLOC_011174" 78 80 49 81 10
"XLOC_011176" 0 1 0 0 0
"XLOC_011178" 3931 2237 3642 2705 1980
"XLOC_011179" 53 101 83 153 27
"XLOC_011180" 1 0 0 0 0
"XLOC_011181" 792 253 1303 895 224
"XLOC_011182" 548329 253202 1181444 1074707 176410
"XLOC_011183" 2968 1350 3900 1476 1496
"XLOC_011184" 12 3 11 11 3
"XLOC_011185" 1 0 2 1 1
"XLOC_011186" 184 279 363 265 154
"XLOC_011187" 332 296 407 225 417
"XLOC_011189" 5 38 0 27 1
"XLOC_011190" 8 13 33 37 6
"XLOC_011191" 0 0 0 0 1
"XLOC_011192" 431 356 278 400 110
"XLOC_011194" 9 6 3 7 4
"XLOC_011197" 1 0 2 0 0
"XLOC_011199" 272 278 127 196 159
"XLOC_011201" 0 0 0 2 0
"XLOC_011203" 1736 1321 1258 1071 1292
"XLOC_011204" 149 257 180 50 250
"XLOC_011205" 7932 4581 7201 4726 8033
"XLOC_011206" 2 1 2 1 1
"XLOC_011208" 46 69 43 55 42
"XLOC_011209" 1 0 0 0 0
"XLOC_011210" 231 539 215 479 451
"XLOC_011212" 1365 1472 1526 1014 1135
"XLOC_011213" 536 464 239 353 393
"XLOC_011215" 709 603 940 545 924
"XLOC_011217" 135 143 201 149 74
"XLOC_011218" 77 63 229 94 109
"XLOC_011219" 293 355 62 175 25
"XLOC_011220" 14 19 5 7 5
"XLOC_011221" 22 28 35 33 25
"XLOC_011223" 60 93 26 64 11
"XLOC_011226" 8917 7186 545 1759 908
"XLOC_011227" 3723 2787 3752 2049 4033
"XLOC_011228" 1 5 1 4 5
"XLOC_011230" 1005 1370 771 512 561
"XLOC_011231" 443 862 207 396 431
"XLOC_011232" 582 816 240 410 215
"XLOC_011233" 115 151 103 83 75
"XLOC_011234" 120 157 173 104 139
"XLOC_011237" 1133 864 1048 936 1225
"XLOC_011238" 854 579 313 309 227
"XLOC_011239" 15 47 21 16 16
"XLOC_011240" 231 77 65 191 41
"XLOC_011242" 0 2 1 3 0
"XLOC_011243" 993 1092 1253 1106 1264
"XLOC_011244" 0 0 0 1 0
"XLOC_011246" 762 487 721 578 636
"XLOC_011247" 1455 1070 2221 1300 1283
"XLOC_011248" 1196 1178 1038 701 1082
"XLOC_011249" 1533 1464 1296 1082 1169
"XLOC_011250" 58 43 12 46 10
"XLOC_011252" 441 190 106 241 60
"XLOC_011253" 62 52 26 48 4
"XLOC_011256" 203 182 135 69 120
"XLOC_011257" 12 18 0 9 14
"XLOC_011258" 20 62 14 45 5
"XLOC_011260" 119 187 259 144 128
"XLOC_011261" 4 18 4 9 8
"XLOC_011262" 41 45 10 17 39
"XLOC_011264" 102 165 80 59 94
"XLOC_011265" 72 127 22 35 25
"XLOC_011266" 1979 1461 861 1494 983
"XLOC_011267" 170 108 117 58 82
"XLOC_011268" 35 21 31 33 9
"XLOC_011269" 833 766 594 712 447
"XLOC_011271" 2 1 1 0 0
"XLOC_011272" 740 488 720 311 517
"XLOC_011273" 40 22 35 34 9
"XLOC_011274" 950 868 754 855 688
"XLOC_011275" 1822 1805 1549 1583 1377
"XLOC_011276" 12 12 15 12 9
"XLOC_011277" 3 3 0 4 2
"XLOC_011278" 119 89 22 104 28
"XLOC_011279" 1230 693 1182 1030 925
"XLOC_011280" 0 1 0 0 0
"XLOC_011281" 16876 6341 21665 10847 14852
"XLOC_011282" 24 41 19 27 45
"XLOC_011283" 65 76 61 81 49
"XLOC_011284" 27 206 8 26 94
"XLOC_011286" 33044 42937 49278 36909 45071
"XLOC_011288" 765 581 791 822 516
"XLOC_011289" 3030 1887 2801 1717 1884
"XLOC_011290" 286 672 92 274 147
"XLOC_011292" 62 97 7 47 47
"XLOC_011293" 17245 26496 45782 19043 33902
"XLOC_011294" 0 1 0 0 0
"XLOC_011295" 3081 2194 2971 2296 1676
"XLOC_011296" 1 6 2 11 0
"XLOC_011297" 1 2 1 2 1
"XLOC_011298" 5 5 2 3 0
"XLOC_011299" 2 6 2 12 2
"XLOC_011300" 2951 5022 10840 4388 4714
"XLOC_011301" 3576 3246 4857 4480 2904
"XLOC_011302" 3 4 3 12 2
"XLOC_011303" 20 26 31 16 18
"XLOC_011304" 259 1617 1113 1140 1108
"XLOC_011305" 15 25 15 17 6
"XLOC_011306" 983 1094 927 796 430
"XLOC_011307" 2303 2194 1223 1787 1603
"XLOC_011308" 678 757 1432 755 545
"XLOC_011309" 2 2 0 0 0
"XLOC_011310" 5589 4490 3879 3664 1933
"XLOC_011311" 205 281 67 182 18
"XLOC_011312" 2335 3301 1955 2131 1139
"XLOC_011313" 176 180 115 81 88
"XLOC_011315" 157 295 218 115 120
"XLOC_011316" 236 564 332 265 162
"XLOC_011317" 252 150 255 142 118
"XLOC_011318" 269 253 409 174 318
"XLOC_011321" 5725 3589 5966 3850 4542
"XLOC_011322" 2337 2166 1804 1691 1259
"XLOC_011323" 30 47 20 29 7
"XLOC_011324" 74 154 91 57 52
"XLOC_011325" 27 23 12 12 1
"XLOC_011327" 220 124 321 163 86
"XLOC_011329" 461 382 200 214 214
"XLOC_011330" 1513 1458 1089 1076 701
"XLOC_011331" 2328 2903 2283 2270 1299
"XLOC_011333" 11 8 6 5 1
"XLOC_011334" 49 180 193 87 123
"XLOC_011336" 44 276 10 10 15
"XLOC_011337" 86 112 62 34 61
"XLOC_011338" 51 81 47 50 50
"XLOC_011339" 474 624 588 298 437
"XLOC_011340" 0 0 0 0 1
"XLOC_011341" 12 15 13 11 3
"XLOC_011342" 128 143 171 120 67
"XLOC_011343" 1 1 0 0 0
"XLOC_011344" 0 0 0 1 0
"XLOC_011345" 15364 9098 11306 10448 7932
"XLOC_011346" 1856 1570 425 1476 221
"XLOC_011347" 874 1097 622 904 237
"XLOC_011348" 4699 4252 2906 2904 1364
"XLOC_011349" 207 311 33 106 81
"XLOC_011350" 5 16 39 28 3
"XLOC_011352" 238 286 96 153 29
"XLOC_011353" 1 3 1 1 2
"XLOC_011356" 73 13 35 20 15
"XLOC_011357" 1 2 1 1 0
"XLOC_011358" 53 44 13 34 5
"XLOC_011359" 432 438 70 313 6
"XLOC_011360" 5813 4733 3751 3034 2593
"XLOC_011361" 1 4 0 2 0
"XLOC_011363" 4510 3587 9171 5478 6549
"XLOC_011364" 1914 1098 3117 1522 2118
"XLOC_011365" 684 813 816 814 431
"XLOC_011366" 48 53 42 18 33
"XLOC_011367" 2460 2620 3587 2229 1532
"XLOC_011368" 570 738 597 549 212
"XLOC_011369" 10 10 6 8 5
"XLOC_011370" 1008 656 631 581 195
"XLOC_011371" 616 788 533 595 319
"XLOC_011372" 112 316 126 117 118
"XLOC_011373" 1 9 2 9 4
"XLOC_011374" 166 148 94 51 44
"XLOC_011375" 1 1 2 8 1
"XLOC_011378" 56 125 63 70 31
"XLOC_011381" 2502 3522 3835 3366 1712
"XLOC_011382" 1431 1560 145 286 195
"XLOC_011383" 848 968 425 442 218
"XLOC_011384" 23 40 16 17 9
"XLOC_011385" 1276 1435 945 790 1121
"XLOC_011386" 3 5 0 0 0
"XLOC_011387" 0 0 0 1 0
"XLOC_011389" 3 3 0 2 0
"XLOC_011390" 8 20 1 4 1
"XLOC_011391" 10 23 21 23 7
"XLOC_011392" 15 39 17 10 9
"XLOC_011393" 40 137 69 69 47
"XLOC_011394" 5 10 2 2 5
"XLOC_011396" 0 1 0 0 0
"XLOC_011398" 1 0 0 2 0
"XLOC_011399" 2 12 1 2 1
"XLOC_011402" 1114 525 1409 876 889
"XLOC_011403" 10 9 5 3 3
"XLOC_011404" 311 274 281 343 209
"XLOC_011405" 1 4 0 1 3
"XLOC_011406" 4946 2566 5654 2503 2985
"XLOC_011407" 1308 878 1038 914 553
"XLOC_011408" 0 0 0 0 1
"XLOC_011409" 3300 2890 3160 2920 2181
"XLOC_011410" 7 15 13 56 5
"XLOC_011411" 73 54 31 61 11
"XLOC_011412" 74 55 59 83 28
"XLOC_011413" 28 31 43 52 21
"XLOC_011414" 2 27 10 20 13
"XLOC_011415" 1811 634 998 2563 341
"XLOC_011416" 337 301 76 229 40
"XLOC_011417" 3 0 1 1 1
"XLOC_011418" 85 94 100 90 69
"XLOC_011419" 1 1 0 2 0
"XLOC_011420" 1 1 0 0 0
"XLOC_011423" 218 379 827 388 1162
"XLOC_011424" 3 5 2 13 0
"XLOC_011425" 1 0 0 0 0
"XLOC_011427" 2 13 1 15 2
"XLOC_011429" 982 834 1733 1426 2043
"XLOC_011430" 44 64 119 50 60
"XLOC_011431" 36 35 10 29 3
"XLOC_011432" 15 8 2 16 0
"XLOC_011433" 20 17 5 31 3
"XLOC_011434" 730 677 392 521 390
"XLOC_011435" 1 0 0 0 0
"XLOC_011436" 442 245 828 269 448
"XLOC_011437" 1 4 4 1 0
"XLOC_011438" 2 1 1 5 0
"XLOC_011439" 231 296 257 192 152
"XLOC_011440" 4341 4412 1701 2570 1870
"XLOC_011441" 933 510 1124 604 1100
"XLOC_011442" 2863 1577 537 1635 379
"XLOC_011444" 303 215 639 236 282
"XLOC_011446" 54 13 9 8 22
"XLOC_011447" 0 0 1 1 1
"XLOC_011448" 1027 1210 756 870 864
"XLOC_011450" 748 922 139 758 90
"XLOC_011451" 1950 1868 1865 1377 1730
"XLOC_011452" 66 120 100 58 52
"XLOC_011454" 106 51 174 30 22
"XLOC_011455" 130 70 235 38 42
"XLOC_011456" 0 1 1 0 0
"XLOC_011457" 399 308 362 315 326
"XLOC_011458" 466 374 588 361 415
"XLOC_011459" 364 295 556 430 220
"XLOC_011460" 61 42 30 34 33
"XLOC_011461" 1947 1691 1481 1747 1370
"XLOC_011462" 1537 1239 862 1137 839
"XLOC_011463" 0 0 1 0 0
"XLOC_011464" 401 745 575 491 264
"XLOC_011465" 0 0 0 0 2
"XLOC_011466" 188 169 190 138 101
"XLOC_011467" 506 673 1398 332 930
"XLOC_011468" 168 364 196 186 154
"XLOC_011469" 5879 4552 5069 6035 4257
"XLOC_011470" 15 10 56 26 14
"XLOC_011471" 305 249 1023 838 281
"XLOC_011472" 424 454 303 278 270
"XLOC_011473" 0 0 0 1 0
"XLOC_011474" 2151 2088 721 1300 632
"XLOC_011476" 512 561 568 406 497
"XLOC_011477" 166 117 112 186 98
"XLOC_011478" 152 131 191 196 194
"XLOC_011482" 5 13 7 10 6
"XLOC_011484" 1 8 0 0 4
"XLOC_011485" 5 1 3 3 0
"XLOC_011486" 18653 19742 5434 11064 9211
"XLOC_011487" 8 14 9 6 8
"XLOC_011488" 0 0 1 1 0
"XLOC_011489" 919 914 181 356 517
"XLOC_011490" 349 462 555 348 396
"XLOC_011491" 7 5 2 2 10
"XLOC_011492" 1 1 0 0 0
"XLOC_011493" 708 605 939 545 931
"XLOC_011494" 16 4 0 3 0
"XLOC_011495" 0 0 0 0 1
"XLOC_011496" 25 15 8 13 3
"XLOC_011498" 360 235 638 472 210
"XLOC_011499" 6233 7490 7697 6410 11755
"XLOC_011500" 9792 10594 7508 8849 12271
"XLOC_011501" 223 262 141 112 289
"XLOC_011502" 5713 8993 4401 4267 5969
"XLOC_011503" 1282 2110 1604 1062 2012
"XLOC_011504" 88 129 85 71 94
"XLOC_011505" 343 526 315 401 341
"XLOC_011507" 8 17 0 13 2
"XLOC_011509" 2 2 0 2 0
"XLOC_011511" 1 4 0 0 0
"XLOC_011512" 13 32 2 5 5
"XLOC_011513" 115 156 13 55 11
"XLOC_011514" 563 925 591 499 713
"XLOC_011515" 868 1536 633 458 780
"XLOC_011516" 6708 3773 3118 5099 1100
"XLOC_011517" 496 832 1161 413 1164
"XLOC_011518" 11 9 6 11 2
"XLOC_011521" 41 27 59 27 7
"XLOC_011522" 5786 3086 5496 5455 4900
"XLOC_011523" 6 2 0 4 0
"XLOC_011525" 209 219 134 126 116
"XLOC_011526" 1685 2986 792 843 1893
"XLOC_011527" 1 0 1 1 3
"XLOC_011528" 2131 2472 2420 2079 2598
"XLOC_011529" 38 42 34 11 22
"XLOC_011530" 4 51 147 4 6
"XLOC_011532" 143 420 147 187 169
"XLOC_011534" 52 51 39 29 67
"XLOC_011536" 135 131 31 60 29
"XLOC_011537" 1292 2111 678 1090 992
"XLOC_011538" 472 502 867 348 870
"XLOC_011539" 5 5 5 7 0
"XLOC_011540" 24 14 10 24 9
"XLOC_011541" 88 129 59 199 53
"XLOC_011542" 7 3 1 10 2
"XLOC_011543" 210 173 223 122 117
"XLOC_011544" 35 23 11 14 10
"XLOC_011545" 2554 2719 2287 2122 2108
"XLOC_011546" 66 58 78 21 70
"XLOC_011547" 367 307 305 294 394
"XLOC_011548" 325 590 357 210 353
"XLOC_011549" 432 257 528 506 99
"XLOC_011550" 5757 4219 4134 3646 2575
"XLOC_011551" 4 1 5 1 5
"XLOC_011552" 58 34 37 63 26
"XLOC_011553" 722 703 952 1077 492
"XLOC_011555" 1 0 0 0 0
"XLOC_011556" 1363 982 697 1000 1115
"XLOC_011558" 3580 2669 3052 2824 3217
"XLOC_011560" 5 9 3 1 2
"XLOC_011561" 29 23 44 27 19
"XLOC_011563" 240 233 171 195 158
"XLOC_011564" 254 262 274 220 239
"XLOC_011565" 3319 3775 4522 3808 2658
"XLOC_011566" 551 1135 785 593 410
"XLOC_011567" 314 26 7 50 159
"XLOC_011568" 248 476 184 122 507
"XLOC_011569" 879 1355 169 327 238
"XLOC_011571" 0 0 4 0 2
"XLOC_011572" 24 38 31 51 22
"XLOC_011573" 40077 52943 41030 42449 31090
"XLOC_011574" 1014 1022 1257 744 476
"XLOC_011575" 3695 4004 1951 4318 3877
"XLOC_011576" 1 0 0 0 1
"XLOC_011577" 467 1075 377 1214 341
"XLOC_011578" 234 158 185 306 92
"XLOC_011579" 197 161 210 141 75
"XLOC_011580" 1649 2331 2635 1805 1365
"XLOC_011581" 7983 6955 5356 5749 6167
"XLOC_011583" 51 61 39 31 34
"XLOC_011584" 1 4 0 7 0
"XLOC_011585" 411 257 259 267 141
"XLOC_011586" 126 129 39 107 15
"XLOC_011587" 42690 26600 22088 27740 11163
"XLOC_011588" 191 203 187 155 73
"XLOC_011589" 338 516 198 297 66
"XLOC_011590" 2892 1847 3377 1862 1596
"XLOC_011591" 921 2037 838 1194 965
"XLOC_011592" 11 19 8 9 5
"XLOC_011594" 513 367 360 298 330
"XLOC_011595" 156 202 417 202 160
"XLOC_011596" 0 0 0 3 0
"XLOC_011597" 1950 1007 1808 1177 1516
"XLOC_011598" 193 165 148 147 136
"XLOC_011599" 1228 1083 1577 1186 818
"XLOC_011600" 140 111 132 105 99
"XLOC_011602" 1178 910 1911 1141 1018
"XLOC_011603" 1549 1146 1468 1501 918
"XLOC_011605" 78 81 23 56 19
"XLOC_011606" 1281 1463 1565 1417 774
"XLOC_011607" 58 62 48 33 22
"XLOC_011608" 4 0 1 1 0
"XLOC_011609" 4 3 0 1 0
"XLOC_011610" 448 455 983 410 618
"XLOC_011611" 101 94 121 70 100
"XLOC_011612" 34 26 23 24 19
"XLOC_011613" 108 112 63 30 51
"XLOC_011614" 18 32 12 34 28
"XLOC_011615" 24 0 17 23 2
"XLOC_011616" 1 4 8 0 4
"XLOC_011617" 0 2 0 0 2
"XLOC_011618" 301 374 461 327 574
"XLOC_011619" 6 30 24 27 20
"XLOC_011620" 20 24 10 18 1
"XLOC_011621" 10 10 16 10 15
"XLOC_011622" 13 30 7 12 5
"XLOC_011623" 154 37 226 364 123
"XLOC_011624" 39 23 99 49 23
"XLOC_011625" 7 17 6 8 0
"XLOC_011626" 2 9 45 11 29
"XLOC_011627" 8 7 16 1 24
"XLOC_011628" 111 78 105 69 46
"XLOC_011629" 25 20 21 25 17
"XLOC_011630" 22 18 14 13 23
"XLOC_011631" 23 25 9 10 19
"XLOC_011632" 4 5 18 7 15
"XLOC_011633" 348 322 163 249 234
"XLOC_011634" 13 20 3 25 1
"XLOC_011635" 33 17 141 46 84
"XLOC_011636" 10 9 40 16 99
"XLOC_011637" 11 6 17 13 77
"XLOC_011638" 17 4 6 20 19
"XLOC_011639" 189 160 116 118 64
"XLOC_011640" 11 12 10 8 5
"XLOC_011641" 12 10 34 11 8
"XLOC_011642" 6 8 34 8 18
"XLOC_011643" 36 36 59 33 33
"XLOC_011644" 4985 1661 3979 2622 2537
"XLOC_011645" 33 26 23 22 17
"XLOC_011646" 55 24 120 63 38
"XLOC_011647" 94 71 29 12 54
"XLOC_011648" 119 160 2 38 9
"XLOC_011649" 12 11 5 8 3
"XLOC_011650" 4 7 24 4 13
"XLOC_011651" 66 27 156 96 45
"XLOC_011652" 103 41 55 113 8
"XLOC_011653" 16 22 7 13 2
"XLOC_011654" 4 1 4 2 1
"XLOC_011655" 10 4 64 23 1
"XLOC_011656" 13 19 6 8 45
"XLOC_011657" 397 428 470 466 589
"XLOC_011658" 11 11 1 8 0
"XLOC_011659" 36 40 9 44 3
"XLOC_011660" 17 46 48 30 12
"XLOC_011661" 17 14 44 23 20
"XLOC_011662" 18 22 15 27 8
"XLOC_011663" 6 30 5 10 3
"XLOC_011664" 139 151 29 45 4
"XLOC_011665" 259 250 56 104 9
"XLOC_011666" 134 65 106 94 75
"XLOC_011667" 23 12 35 13 21
"XLOC_011668" 81 172 57 44 163
"XLOC_011669" 3 5 16 2 12
"XLOC_011670" 254 165 242 195 2
"XLOC_011671" 22 77 11 18 1
"XLOC_011672" 7 6 3 9 1
"XLOC_011673" 12 12 3 9 6
"XLOC_011674" 15 13 47 14 19
"XLOC_011675" 7 17 4 10 10
"XLOC_011676" 151 252 238 118 156
"XLOC_011677" 63 78 155 67 111
"XLOC_011678" 201 212 70 169 26
"XLOC_011679" 73 60 33 46 14
"XLOC_011680" 9 9 1 10 0
"XLOC_011681" 760 745 979 611 602
"XLOC_011682" 462 536 1188 459 623
"XLOC_011683" 438 472 690 720 303
"XLOC_011684" 4 2 15 5 2
"XLOC_011685" 2851 2083 2671 1744 1435
"XLOC_011686" 61 90 50 41 24
"XLOC_011687" 2207 1314 1709 1650 897
"XLOC_011688" 2 8 0 1 1
"XLOC_011690" 0 1 0 0 0
"XLOC_011691" 0 1 0 0 1
"XLOC_011692" 5 29 9 6 1
"XLOC_011693" 31 36 47 9 8
"XLOC_011694" 7 1 3 1 0
"XLOC_011695" 4 1 1 5 2
"XLOC_011696" 96 123 51 82 36
"XLOC_011698" 1 0 0 0 0
"XLOC_011699" 0 0 0 1 0
"XLOC_011700" 142 188 428 238 249
"XLOC_011701" 381 327 404 217 180
"XLOC_011702" 18 15 11 9 2
"XLOC_011703" 310 271 525 256 388
"XLOC_011704" 255 179 92 173 27
"XLOC_011705" 334 274 402 228 123
"XLOC_011706" 40 23 15 37 18
"XLOC_011707" 296 191 96 229 44
"XLOC_011708" 72 94 28 126 19
"XLOC_011710" 0 0 0 1 0
"XLOC_011712" 56 84 54 55 11
"XLOC_011713" 965 846 258 419 229
"XLOC_011714" 1075 647 1220 660 732
"XLOC_011715" 840 1274 806 834 667
"XLOC_011716" 2 2 0 0 2
"XLOC_011717" 3 6 2 7 0
"XLOC_011718" 724 637 756 475 367
"XLOC_011719" 2076 2654 1982 2060 1371
"XLOC_011720" 544 595 141 479 51
"XLOC_011721" 231 241 192 179 85
"XLOC_011722" 33 80 25 27 28
"XLOC_011723" 127 277 100 106 60
"XLOC_011724" 44 44 15 45 11
"XLOC_011725" 426 252 323 323 165
"XLOC_011727" 13 35 9 5 11
"XLOC_011729" 953 755 1245 686 545
"XLOC_011730" 1377 1252 755 762 338
"XLOC_011731" 781 817 522 431 565
"XLOC_011732" 421 691 471 316 293
"XLOC_011733" 46 91 61 41 38
"XLOC_011734" 1 1 0 1 0
"XLOC_011735" 13 39 34 21 20
"XLOC_011736" 688 509 98 436 29
"XLOC_011737" 27 12 49 11 18
"XLOC_011738" 2 2 3 2 1
"XLOC_011739" 212 318 230 188 115
"XLOC_011740" 263 168 61 180 9
"XLOC_011741" 2842 3485 1496 1930 1587
"XLOC_011742" 61 31 42 33 18
"XLOC_011743" 1681 997 1266 840 713
"XLOC_011744" 272 352 114 305 84
"XLOC_011745" 295117 437595 254123 254422 199178
"XLOC_011746" 867 625 708 496 329
"XLOC_011747" 3572 2906 1349 1833 1205
"XLOC_011748" 125 179 80 124 42
"XLOC_011749" 1299 1091 1437 716 1041
"XLOC_011750" 1955 958 864 609 481
"XLOC_011751" 769 703 460 418 403
"XLOC_011752" 846 588 825 529 464
"XLOC_011753" 23 35 49 39 5
"XLOC_011754" 17 20 100 12 27
"XLOC_011755" 661 550 472 375 504
"XLOC_011756" 3 13 0 1 3
"XLOC_011757" 3 1 3 5 0
"XLOC_011758" 774 646 602 614 412
"XLOC_011759" 1 1 3 4 0
"XLOC_011760" 327 277 217 286 120
"XLOC_011761" 1641 946 2048 1051 753
"XLOC_011762" 64 22 816 128 27
"XLOC_011763" 837 982 801 558 711
"XLOC_011764" 1243 1453 686 701 645
"XLOC_011765" 1468 2032 3336 1745 1523
"XLOC_011766" 1678 1488 700 742 725
"XLOC_011768" 307 263 445 249 223
"XLOC_011769" 69 88 132 54 75
"XLOC_011770" 1 1 2 0 0
"XLOC_011771" 1166 1071 1059 961 388
"XLOC_011772" 11318 14724 16243 16397 5912
"XLOC_011773" 95 136 84 73 60
"XLOC_011774" 7 3 16 10 2
"XLOC_011775" 351 291 305 157 90
"XLOC_011776" 1 1 0 1 0
"XLOC_011777" 1 0 1 1 0
"XLOC_011778" 1326 1382 1137 1071 448
"XLOC_011779" 5190 7857 10962 5336 7491
"XLOC_011780" 173 130 201 112 111
"XLOC_011781" 0 0 1 0 0
"XLOC_011782" 27 55 26 16 15
"XLOC_011783" 9 34 13 13 17
"XLOC_011784" 77 97 70 53 27
"XLOC_011785" 22 31 36 13 7
"XLOC_011786" 0 0 0 0 1
"XLOC_011787" 2179 2014 1102 1562 526
"XLOC_011790" 6690 6477 8320 5303 3414
"XLOC_011791" 90 96 22 38 12
"XLOC_011792" 813 896 1095 677 451
"XLOC_011793" 335 744 195 217 102
"XLOC_011794" 7876 7082 8436 6594 3871
"XLOC_011795" 639656 778876 367430 537897 367612
"XLOC_011796" 187 216 136 133 83
"XLOC_011797" 2 3 2 2 1
"XLOC_011799" 494 270 280 208 118
"XLOC_011800" 471 344 369 251 249
"XLOC_011801" 1506 897 3248 1345 1105
"XLOC_011802" 175 329 100 79 286
"XLOC_011803" 40 101 57 42 25
"XLOC_011804" 572 466 385 408 224
"XLOC_011805" 22628 23292 25133 17627 23559
"XLOC_011806" 38 10 21 13 10
"XLOC_011808" 883 669 586 629 124
"XLOC_011809" 0 1 1 0 0
"XLOC_011810" 244 349 116 163 27
"XLOC_011811" 556 915 850 660 637
"XLOC_011812" 1199 948 2269 892 761
"XLOC_011814" 19 122 3 76 8
"XLOC_011816" 0 0 0 5 0
"XLOC_011818" 14467 13390 14081 8484 11488
"XLOC_011819" 338 413 699 433 398
"XLOC_011820" 3966 4764 4868 3766 2647
"XLOC_011821" 83 174 64 78 33
"XLOC_011822" 6657 5252 4340 4945 2339
"XLOC_011823" 3706 3867 5631 3300 3190
"XLOC_011824" 7923 6403 8307 5759 5590
"XLOC_011825" 974 670 1440 782 807
"XLOC_011826" 3953 3887 2773 3513 1610
"XLOC_011827" 1245 1467 1404 1036 831
"XLOC_011828" 2591 2482 2582 2404 1282
"XLOC_011829" 709 553 692 492 295
"XLOC_011830" 48042 58398 61964 41631 40146
"XLOC_011831" 543 773 193 926 133
"XLOC_011832" 1 0 0 1 1
"XLOC_011833" 268 280 224 169 75
"XLOC_011834" 34578 30016 34697 17868 27452
"XLOC_011835" 475 625 379 472 311
"XLOC_011836" 473 406 347 301 235
"XLOC_011837" 168 221 188 168 63
"XLOC_011838" 1294 1434 825 1497 308
"XLOC_011839" 31 11 52 11 17
"XLOC_011840" 446 551 441 300 224
"XLOC_011841" 8729 8085 3523 5722 3656
"XLOC_011842" 10 41 2 16 4
"XLOC_011850" 399 199 120 228 64
"XLOC_011851" 17 16 28 25 6
"XLOC_011852" 801 554 1774 963 432
"XLOC_011853" 69 154 36 89 92
"XLOC_011854" 78 110 59 60 65
"XLOC_011855" 122 35 140 129 51
"XLOC_011858" 7017 3494 4343 3557 1865
"XLOC_011860" 3796 3174 1202 1881 979
"XLOC_011868" 9 22 9 4 3
"XLOC_011869" 2 2 4 1 1
"XLOC_011870" 8 20 0 1 3
"XLOC_011871" 1 9 0 6 1
"XLOC_011872" 11 6 3 4 2
"XLOC_011873" 0 1 0 0 1
"XLOC_011874" 5 3 7 3 2
"XLOC_011875" 22 59 32 23 32
"XLOC_011876" 3 14 1 7 0
"XLOC_011888" 4649 5133 8547 5324 5037
"XLOC_011891" 0 1 1 1 0
"XLOC_011893" 2 3 0 2 0
"XLOC_011894" 152 238 198 204 86
"XLOC_011895" 2 1 5 3 4
"XLOC_011896" 550 758 550 310 359
"XLOC_011900" 3 0 0 0 0
"XLOC_011901" 5455 5825 7274 4759 4143
"XLOC_011902" 507 1045 690 652 296
"XLOC_011903" 0 0 0 0 1
"XLOC_011904" 0 1 0 0 0
"XLOC_011908" 0 0 0 0 1
"XLOC_011923" 1 0 0 0 0
"XLOC_011925" 1657 2377 1464 1300 462
"XLOC_011926" 1144 1489 2039 951 1662
"XLOC_011927" 18 18 6 14 4
"XLOC_011928" 6993 3168 5797 4326 5306
"XLOC_011929" 175 421 53 85 71
"XLOC_011930" 1044 583 701 638 470
"XLOC_011931" 1341 791 450 1144 123
"XLOC_011933" 11626 9206 10489 8348 7721
"XLOC_011934" 238 345 275 234 196
"XLOC_011935" 11 15 8 10 2
"XLOC_011936" 10 9 7 6 2
"XLOC_011937" 957 656 926 570 346
"XLOC_011938" 398 320 430 232 120
"XLOC_011939" 1003 1647 990 1054 651
"XLOC_011940" 26083 22554 49600 34055 21485
"XLOC_011941" 5549 5979 3204 4728 2950
"XLOC_011943" 2014 1525 1225 1099 850
"XLOC_011945" 4 0 0 2 0
"XLOC_011946" 964 1587 690 890 584
"XLOC_011947" 42 29 22 35 3
"XLOC_011948" 1045 1001 880 797 467
"XLOC_011949" 1 0 0 0 0
"XLOC_011950" 158 185 100 101 106
"XLOC_011951" 0 0 1 0 0
"XLOC_011952" 21 41 15 26 7
"XLOC_011953" 0 0 1 0 0
"XLOC_011954" 184 161 122 119 75
"XLOC_011955" 6052 4398 2345 3865 4568
"XLOC_011956" 504 378 320 295 229
"XLOC_011957" 5 4 3 2 4
"XLOC_011959" 27 26 5 14 3
"XLOC_011960" 1688 1238 1407 1183 1054
"XLOC_011961" 57 59 16 19 30
"XLOC_011962" 273 124 129 211 84
"XLOC_011963" 291 117 244 102 224
"XLOC_011966" 1 6 1 3 5
"XLOC_011967" 0 1 0 0 0
"XLOC_011968" 1118 572 1440 702 481
"XLOC_011969" 1111 826 895 442 603
"XLOC_011970" 2 4 3 2 2
"XLOC_011971" 3 2 16 13 1
"XLOC_011972" 89 182 139 64 87
"XLOC_011973" 4 4 2 1 1
"XLOC_011974" 1843 1918 1586 1691 1898
"XLOC_011975" 0 4 8 0 3
"XLOC_011976" 186 106 441 196 56
"XLOC_011978" 313 360 366 243 265
"XLOC_011979" 642 637 94 336 190
"XLOC_011980" 4 8 4 8 4
"XLOC_011981" 232 295 11 291 10
"XLOC_011982" 108 85 52 59 46
"XLOC_011983" 1531 1357 1195 1293 967
"XLOC_011985" 0 1 10 1 11
"XLOC_011987" 2 5 16 13 5
"XLOC_011988" 332 228 195 162 169
"XLOC_011989" 1 0 0 0 0
"XLOC_011991" 969 897 1174 685 1242
"XLOC_011992" 2 1 1 2 1
"XLOC_011993" 96 69 85 27 7
"XLOC_011994" 40 38 31 18 37
"XLOC_011997" 187 31 32 20 39
"XLOC_011998" 38 42 40 36 22
"XLOC_011999" 1368 1297 1053 1093 1450
"XLOC_012000" 381 608 392 603 722
"XLOC_012001" 94 58 137 57 66
"XLOC_012003" 2 25 0 0 0
"XLOC_012010" 0 0 0 1 0
"XLOC_012011" 2595 639 2649 1149 1335
"XLOC_012012" 0 2 0 0 5
"XLOC_012013" 94 149 17 62 41
"XLOC_012015" 16 16 4 15 1
"XLOC_012016" 9 27 3 10 0
"XLOC_012017" 13 19 1 7 0
"XLOC_012019" 4 17 28 6 6
"XLOC_012020" 14 18 97 17 47
"XLOC_012021" 9 4 20 15 7
"XLOC_012022" 0 1 0 0 0
"XLOC_012023" 1 0 0 1 0
"XLOC_012024" 3 3 1 2 0
"XLOC_012025" 36 52 10 50 3
"XLOC_012026" 371 245 327 357 345
"XLOC_012027" 1636 802 899 779 632
"XLOC_012028" 2 0 0 3 0
"XLOC_012029" 4 3 3 1 3
"XLOC_012030" 841 561 556 548 503
"XLOC_012031" 250549 332225 265157 245684 274486
"XLOC_012032" 317 302 251 283 159
"XLOC_012033" 57 47 29 25 25
"XLOC_012034" 1 3 0 0 1
"XLOC_012035" 331 221 241 165 222
"XLOC_012036" 3 1 0 1 1
"XLOC_012037" 96 85 119 67 115
"XLOC_012038" 78 27 39 43 33
"XLOC_012040" 526 558 609 253 265
"XLOC_012041" 20 52 85 33 24
"XLOC_012042" 53 128 358 38 71
"XLOC_012043" 366 626 315 455 405
"XLOC_012044" 7620 10504 16200 6140 11428
"XLOC_012045" 6 13 16 13 11
"XLOC_012046" 12 20 33 14 35
"XLOC_012047" 80 131 44 79 15
"XLOC_012048" 3679 2514 690 740 1053
"XLOC_012049" 0 0 0 0 1
"XLOC_012051" 1 0 0 0 1
"XLOC_012052" 57 55 2 11 10
"XLOC_012053" 281 287 30 97 137
"XLOC_012054" 4487 2261 4371 3381 4546
"XLOC_012055" 787 693 373 848 370
"XLOC_012056" 370 301 817 336 656
"XLOC_012057" 13 12 13 10 2
"XLOC_012058" 150 232 215 124 258
"XLOC_012059" 257 157 321 62 248
"XLOC_012060" 5 18 0 6 19
"XLOC_012061" 99 146 69 59 83
"XLOC_012062" 461 242 461 220 242
"XLOC_012063" 21 3 34 27 1
"XLOC_012064" 124841 57256 92785 120750 60386
"XLOC_012065" 16 15 20 25 7
"XLOC_012066" 677 295 339 321 204
"XLOC_012067" 181 542 71 406 315
"XLOC_012068" 911 662 399 672 395
"XLOC_012069" 492 712 285 345 261
"XLOC_012071" 2 7 12 1 6
"XLOC_012074" 0 0 0 0 1
"XLOC_012075" 2091 1635 2803 1528 1637
"XLOC_012076" 188 194 153 280 55
"XLOC_012077" 788 717 250 502 191
"XLOC_012081" 544 653 724 370 348
"XLOC_012082" 2963 1756 4041 3881 1163
"XLOC_012091" 57 62 18 54 19
"XLOC_012094" 0 1 0 0 1
"XLOC_012097" 0 0 0 1 0
"XLOC_012103" 0 0 0 1 0
"XLOC_012104" 8 14 1 10 8
"XLOC_012105" 225 479 328 339 255
"XLOC_012107" 3350 2031 4187 3561 1559
"XLOC_012108" 4009 2518 4240 2337 2644
"XLOC_012109" 2 0 4 2 0
"XLOC_012110" 19 13 2 0 5
"XLOC_012111" 909 769 742 769 360
"XLOC_012112" 73 99 69 54 38
"XLOC_012113" 2459 3180 1980 1793 1007
"XLOC_012114" 6103 2917 2541 2079 2154
"XLOC_012115" 1886 1641 1820 1299 1172
"XLOC_012116" 33 37 13 5 64
"XLOC_012117" 14513 16155 16435 10155 15796
"XLOC_012118" 1639 1642 1661 1168 1120
"XLOC_012119" 2751 4281 689 598 1006
"XLOC_012120" 532 438 187 148 197
"XLOC_012122" 4438 3227 1089 1440 1247
"XLOC_012123" 95 143 59 75 19
"XLOC_012124" 1050 1005 909 714 384
"XLOC_012125" 177 448 254 244 279
"XLOC_012126" 67 80 24 64 3
"XLOC_012127" 10 10 3 6 3
"XLOC_012128" 9 61 6 15 18
"XLOC_012129" 147 296 102 154 97
"XLOC_012131" 430 618 568 388 284
"XLOC_012132" 3411 2247 1607 2159 1394
"XLOC_012133" 195 209 274 136 153
"XLOC_012134" 17 10 32 9 7
"XLOC_012135" 0 1 1 2 0
"XLOC_012136" 0 0 3 0 1
"XLOC_012137" 253 162 51 178 23
"XLOC_012138" 21 21 31 35 5
"XLOC_012139" 279 351 149 292 10
"XLOC_012140" 454 687 876 570 273
"XLOC_012141" 455 635 602 323 479
"XLOC_012142" 472 332 625 249 265
"XLOC_012143" 10 11 6 12 5
"XLOC_012144" 1760 2455 1524 1705 1076
"XLOC_012145" 303 408 384 223 287
"XLOC_012146" 951 918 787 812 620
"XLOC_012147" 616 691 355 498 100
"XLOC_012148" 20 43 26 6 15
"XLOC_012149" 1007 753 882 816 431
"XLOC_012153" 1629 2456 2570 1626 1780
"XLOC_012154" 461 394 884 461 280
"XLOC_012160" 1024 1639 825 718 482
"XLOC_012161" 31 86 240 15 137
"XLOC_012162" 1 1 0 1 0
"XLOC_012163" 5 10 14 3 3
"XLOC_012164" 1392 1329 992 995 620
"XLOC_012165" 3938 4351 3704 3468 2623
"XLOC_012166" 5132 4508 3988 4061 1764
"XLOC_012167" 27 46 21 26 9
"XLOC_012168" 761 1002 647 531 426
"XLOC_012169" 1004 911 970 816 429
"XLOC_012170" 0 0 2 0 0
"XLOC_012185" 0 1 0 3 0
"XLOC_012186" 1 5 0 1 0
"XLOC_012187" 2 6 4 3 17
"XLOC_012190" 1 4 1 3 3
"XLOC_012191" 350 579 438 253 265
"XLOC_012192" 11 21 5 16 17
"XLOC_012193" 661 704 240 717 229
"XLOC_012194" 485 404 598 340 404
"XLOC_012196" 832 1164 1670 768 919
"XLOC_012197" 1580 1553 1226 907 1122
"XLOC_012198" 401 468 164 131 47
"XLOC_012199" 229 232 141 148 20
"XLOC_012200" 12 39 14 8 8
"XLOC_012201" 6438 4534 4278 3353 2437
"XLOC_012202" 787 662 1509 687 601
"XLOC_012203" 32 19 26 15 25
"XLOC_012204" 8 16 10 5 0
"XLOC_012205" 940 718 1300 977 376
"XLOC_012206" 21 36 24 11 12
"XLOC_012207" 16 47 14 12 24
"XLOC_012209" 109 69 203 76 80
"XLOC_012210" 3 2 2 4 0
"XLOC_012212" 1161 952 676 566 607
"XLOC_012213" 288 161 170 258 64
"XLOC_012214" 6942 6050 12742 6474 4608
"XLOC_012215" 4267 4028 1381 2434 1376
"XLOC_012216" 596 800 353 546 257
"XLOC_012217" 428 464 714 384 408
"XLOC_012218" 598 461 1184 357 747
"XLOC_012219" 9 5 14 6 5
"XLOC_012220" 978 1432 438 864 303
"XLOC_012221" 2 5 12 12 1
"XLOC_012222" 219 106 207 365 81
"XLOC_012223" 1453 835 1029 963 626
"XLOC_012225" 2230 1667 2648 1434 1513
"XLOC_012226" 1957 2633 2157 1962 1006
"XLOC_012227" 2 3 4 5 0
"XLOC_012228" 2 4 3 0 0
"XLOC_012229" 37 71 60 43 49
"XLOC_012230" 1327 1069 691 828 655
"XLOC_012231" 1955 1677 2183 1309 1651
"XLOC_012232" 1388 1320 707 809 620
"XLOC_012233" 29 40 15 28 18
"XLOC_012234" 8 23 8 4 8
"XLOC_012235" 0 1 1 0 0
"XLOC_012236" 419 396 252 281 201
"XLOC_012237" 0 0 0 1 0
"XLOC_012239" 299 352 304 232 259
"XLOC_012241" 1 1 7 1 2
"XLOC_012250" 0 0 1 0 0
"XLOC_012254" 9 27 13 4 10
"XLOC_012257" 271 238 481 137 313
"XLOC_012258" 13636 10212 9495 7048 7785
"XLOC_012261" 4 24 0 0 1
"XLOC_012262" 46 111 74 52 31
"XLOC_012263" 739 643 1512 794 530
"XLOC_012264" 1 1 0 2 0
"XLOC_012265" 2 4 1 2 0
"XLOC_012266" 84 171 127 98 73
"XLOC_012267" 1 0 0 0 2
"XLOC_012268" 1795 1167 1563 1033 842
"XLOC_012269" 252 617 328 345 231
"XLOC_012270" 0 2 0 1 0
"XLOC_012271" 2 7 7 6 2
"XLOC_012272" 6612 5145 5613 4917 4267
"XLOC_012273" 2 6 6 6 1
"XLOC_012274" 18 12 5 8 5
"XLOC_012275" 10692 6142 2537 3945 2278
"XLOC_012276" 1804 951 1647 1114 900
"XLOC_012277" 5238 7161 2720 3255 2394
"XLOC_012279" 4986 5184 4349 4872 2629
"XLOC_012280" 70 115 353 237 146
"XLOC_012281" 38 28 28 22 25
"XLOC_012282" 1414 1491 1098 1325 530
"XLOC_012283" 1 0 2 4 0
"XLOC_012284" 918 579 320 700 67
"XLOC_012286" 16 0 8 5 3
"XLOC_012287" 22 24 24 13 7
"XLOC_012288" 22 27 29 17 10
"XLOC_012289" 721 193 184 143 135
"XLOC_012290" 413 318 387 311 312
"XLOC_012291" 1332 2686 3361 1519 1653
"XLOC_012292" 8 15 7 7 4
"XLOC_012293" 1 18 29 15 5
"XLOC_012296" 811 1513 842 807 324
"XLOC_012297" 157 318 146 216 74
"XLOC_012298" 54 140 77 61 45
"XLOC_012299" 1 3 0 2 3
"XLOC_012300" 747 736 599 469 303
"XLOC_012301" 2477 2296 2969 1429 2047
"XLOC_012302" 79 162 135 56 73
"XLOC_012303" 2996 1892 3606 2524 2011
"XLOC_012304" 3008 1651 2167 1551 1791
"XLOC_012305" 1 1 1 3 0
"XLOC_012306" 1322 1041 1158 891 476
"XLOC_012307" 42 119 57 59 47
"XLOC_012308" 1 1 0 0 0
"XLOC_012309" 550 652 668 489 648
"XLOC_012310" 11 17 5 2 4
"XLOC_012311" 385 371 730 263 410
"XLOC_012312" 78 313 47 261 142
"XLOC_012313" 3 19 0 1 0
"XLOC_012314" 0 0 0 1 0
"XLOC_012316" 220 140 143 115 33
"XLOC_012317" 58 90 32 22 52
"XLOC_012318" 3440 1790 2296 937 1306
"XLOC_012319" 4 6 2 7 2
"XLOC_012320" 7 1 19 5 1
"XLOC_012321" 0 0 0 1 0
"XLOC_012322" 4 17 0 20 3
"XLOC_012323" 99 149 78 99 67
"XLOC_012324" 29 60 17 86 42
"XLOC_012325" 255 362 245 180 127
"XLOC_012326" 26 58 36 25 37
"XLOC_012327" 701 1486 57 1102 200
"XLOC_012328" 2651 2683 2211 1674 1707
"XLOC_012329" 3 11 2 2 6
"XLOC_012330" 43 12 16 15 13
"XLOC_012331" 6 15 6 8 8
"XLOC_012332" 3 7 4 2 5
"XLOC_012333" 4622 3932 4805 3941 1954
"XLOC_012334" 1143 957 1784 941 834
"XLOC_012336" 391 354 121 179 169
"XLOC_012337" 1330 1488 1647 1200 638
"XLOC_012338" 23 7 12 59 5
"XLOC_012339" 3 2 5 6 3
"XLOC_012340" 49 151 36 40 44
"XLOC_012341" 12 15 16 9 5
"XLOC_012342" 854 1282 565 646 458
"XLOC_012343" 101 215 91 93 133
"XLOC_012344" 6600 4556 3940 4007 2254
"XLOC_012345" 1838 845 1780 868 964
"XLOC_012346" 7660 4812 6970 5092 3458
"XLOC_012347" 4878 3500 2885 3059 1603
"XLOC_012349" 586 1138 272 571 144
"XLOC_012350" 1448 1777 759 897 792
"XLOC_012351" 226 288 38 127 35
"XLOC_012352" 54 75 90 53 27
"XLOC_012353" 741 343 253 943 433
"XLOC_012354" 3056 5812 403 2285 302
"XLOC_012355" 1505 1682 1830 1355 1326
"XLOC_012356" 434 446 451 491 162
"XLOC_012357" 5 2 3 4 2
"XLOC_012358" 0 0 2 1 20
"XLOC_012359" 390 341 519 280 192
"XLOC_012360" 9263 7978 9607 7282 7482
"XLOC_012361" 2038 2279 1841 1902 1001
"XLOC_012362" 99947 101085 65521 98491 56745
"XLOC_012363" 8 19 9 8 2
"XLOC_012364" 4852 5198 15876 19152 5605
"XLOC_012365" 3 2 0 0 0
"XLOC_012366" 32 66 97 40 55
"XLOC_012367" 1 1 1 0 1
"XLOC_012368" 891 453 914 538 370
"XLOC_012369" 445 289 88 148 42
"XLOC_012370" 4535 4084 3034 3718 1524
"XLOC_012371" 450 464 284 274 116
"XLOC_012372" 216 115 251 189 107
"XLOC_012373" 1898 1438 1531 1797 988
"XLOC_012374" 157 138 196 148 123
"XLOC_012375" 4 12 8 8 1
"XLOC_012376" 2820 2752 2065 1969 1877
"XLOC_012377" 288 163 375 197 176
"XLOC_012378" 13 5 2 6 2
"XLOC_012379" 2991 2500 1817 1817 1407
"XLOC_012380" 1673 814 1241 1015 552
"XLOC_012381" 1941 909 2406 1455 996
"XLOC_012382" 779 553 1514 471 681
"XLOC_012384" 3 4 0 1 0
"XLOC_012385" 1232 1105 980 1214 501
"XLOC_012386" 1075 850 713 889 251
"XLOC_012387" 47 106 105 89 17
"XLOC_012388" 1900 2323 1529 1533 1384
"XLOC_012389" 283 283 263 152 256
"XLOC_012390" 1709 1682 1560 1752 725
"XLOC_012391" 1 0 1 0 2
"XLOC_012393" 1 22 1 3 0
"XLOC_012394" 44 124 35 43 47
"XLOC_012395" 1843 3250 1425 1553 1477
"XLOC_012396" 0 0 1 0 0
"XLOC_012397" 0 0 0 1 1
"XLOC_012398" 342 308 142 175 234
"XLOC_012399" 536 556 814 370 360
"XLOC_012400" 158 136 155 124 64
"XLOC_012401" 624 829 488 604 328
"XLOC_012402" 237 391 145 288 115
"XLOC_012403" 4175 2482 3420 1971 2367
"XLOC_012404" 111 87 25 107 6
"XLOC_012405" 21368 10539 12674 11736 10605
"XLOC_012406" 135 81 77 73 3
"XLOC_012407" 3353 2456 2809 2483 1105
"XLOC_012408" 2954 7157 2878 2588 4488
"XLOC_012409" 22 42 26 21 19
"XLOC_012410" 112 112 128 196 94
"XLOC_012411" 29 17 20 14 6
"XLOC_012412" 285 404 421 300 220
"XLOC_012413" 3814 3435 2474 1955 2027
"XLOC_012414" 6 10 1 2 2
"XLOC_012417" 32 26 8 13 10
"XLOC_012418" 14 20 43 20 25
"XLOC_012419" 579 775 394 505 171
"XLOC_012420" 5 22 0 3 5
"XLOC_012421" 270 410 270 204 95
"XLOC_012422" 5301 5271 1833 7624 127
"XLOC_012423" 117588 108572 112445 136381 39932
"XLOC_012427" 260 227 322 222 98
"XLOC_012428" 7 4 6 8 10
"XLOC_012429" 141 247 54 140 76
"XLOC_012430" 0 7 2 1 1
"XLOC_012431" 1 0 0 0 0
"XLOC_012432" 261 374 601 1152 248
"XLOC_012433" 1 1 0 1 0
"XLOC_012434" 2358 1785 1920 1705 1724
"XLOC_012435" 235 141 309 143 176
"XLOC_012436" 45 30 133 37 65
"XLOC_012437" 4650 3867 5871 3873 4656
"XLOC_012440" 2288 2562 1387 1464 641
"XLOC_012441" 6015 3727 3996 2562 1236
"XLOC_012442" 931 811 742 720 531
"XLOC_012445" 389 267 185 361 97
"XLOC_012446" 831 1331 367 539 488
"XLOC_012448" 11 23 4 3 0
"XLOC_012449" 412 364 637 332 276
"XLOC_012450" 6 2 0 0 1
"XLOC_012451" 40 35 33 31 7
"XLOC_012452" 1180 1251 1286 916 1124
"XLOC_012453" 0 2 0 0 0
"XLOC_012454" 2 8 1 11 2
"XLOC_012455" 138 140 126 104 65
"XLOC_012456" 1194 1138 1731 995 1103
"XLOC_012457" 3558 3146 4390 3328 2564
"XLOC_012458" 144 155 78 104 26
"XLOC_012459" 45 63 35 49 11
"XLOC_012460" 3340 2618 1555 3068 608
"XLOC_012461" 133 180 68 98 52
"XLOC_012462" 959 973 2378 1855 581
"XLOC_012464" 1 1 5 1 1
"XLOC_012465" 901 650 483 524 185
"XLOC_012466" 45 47 8 37 1
"XLOC_012467" 11721 5695 14322 8698 7670
"XLOC_012468" 459 517 121 427 145
"XLOC_012469" 411 312 296 157 352
"XLOC_012470" 391 313 558 369 210
"XLOC_012471" 837 1010 860 698 819
"XLOC_012473" 1 1 0 0 0
"XLOC_012475" 409 494 243 241 322
"XLOC_012476" 108 177 49 154 40
"XLOC_012477" 22 44 45 29 77
"XLOC_012478" 92 126 40 52 94
"XLOC_012479" 2751 3644 5022 2289 3782
"XLOC_012481" 786 256 945 734 310
"XLOC_012482" 518 531 213 477 153
"XLOC_012483" 0 2 1 0 0
"XLOC_012486" 35 72 3 52 3
"XLOC_012487" 905 1199 1961 1756 1114
"XLOC_012488" 1 4 40 6 4
"XLOC_012489" 0 0 0 0 1
"XLOC_012490" 1 1 4 2 1
"XLOC_012491" 1670 1316 963 1508 1075
"XLOC_012492" 8 19 3 9 3
"XLOC_012494" 269 268 166 174 170
"XLOC_012495" 234 371 529 482 316
"XLOC_012496" 17 20 6 27 6
"XLOC_012497" 2 7 0 4 5
"XLOC_012498" 49 75 26 88 14
"XLOC_012499" 1404 1248 1185 1641 1177
"XLOC_012501" 201 74 73 365 10
"XLOC_012502" 821 1549 1614 986 870
"XLOC_012503" 1209 971 33 975 9
"XLOC_012504" 5605 4295 8469 5170 10557
"XLOC_012505" 579 476 176 643 128
"XLOC_012506" 2720 5624 1403 2401 3025
"XLOC_012507" 676 736 561 566 428
"XLOC_012508" 1745 1300 875 1169 888
"XLOC_012509" 168 187 114 50 218
"XLOC_012510" 637 512 474 445 443
"XLOC_012511" 333 288 242 249 118
"XLOC_012512" 299 130 148 158 189
"XLOC_012513" 3 2 0 2 2
"XLOC_012514" 186 243 120 170 79
"XLOC_012515" 153 135 84 99 109
"XLOC_012516" 804 503 609 464 602
"XLOC_012518" 113 144 98 79 183
"XLOC_012520" 312 540 597 774 473
"XLOC_012522" 0 5 555 29 0
"XLOC_012523" 295 227 218 118 204
"XLOC_012524" 1 0 0 0 0
"XLOC_012525" 194 160 428 135 282
"XLOC_012527" 139 88 22 78 10
"XLOC_012528" 17538 9440 26709 9029 14164
"XLOC_012529" 2 1 1 0 4
"XLOC_012530" 716 872 716 800 526
"XLOC_012534" 98 50 233 25 35
"XLOC_012538" 174 196 146 143 141
"XLOC_012539" 3 1 0 1 0
"XLOC_012540" 77 48 19 22 14
"XLOC_012544" 343 253 549 189 291
"XLOC_012545" 100 103 89 72 104
"XLOC_012546" 4 2 0 0 0
"XLOC_012547" 1 1 0 2 0
"XLOC_012548" 0 1 0 0 0
"XLOC_012549" 2128 2638 1617 1735 2610
"XLOC_012550" 6787 4519 2087 4673 2153
"XLOC_012551" 85 58 30 23 7
"XLOC_012552" 60 103 13 57 4
"XLOC_012553" 176 306 258 122 227
"XLOC_012554" 4184 4077 1916 2267 2700
"XLOC_012555" 4919 5301 3030 2515 3499
"XLOC_012556" 2600 2897 2951 2064 2485
"XLOC_012558" 2188 2622 2885 3135 2149
"XLOC_012559" 43 42 24 55 12
"XLOC_012560" 43 89 92 65 44
"XLOC_012563" 109 113 16 76 14
"XLOC_012565" 390 772 477 508 433
"XLOC_012566" 3542 2396 2033 1752 2027
"XLOC_012567" 1356 1058 720 908 1018
"XLOC_012568" 5 16 1 9 2
"XLOC_012569" 31 35 5 28 2
"XLOC_012570" 93 95 64 55 32
"XLOC_012571" 7939 4409 6421 4338 5668
"XLOC_012572" 1409 1034 966 890 606
"XLOC_012573" 73 57 21 39 8
"XLOC_012574" 128 121 168 87 168
"XLOC_012575" 1460 6715 8432 2338 6670
"XLOC_012576" 534 538 433 318 335
"XLOC_012578" 55 25 35 32 25
"XLOC_012579" 387 490 148 282 117
"XLOC_012581" 192 962 128 226 360
"XLOC_012582" 0 10 1 1 1
"XLOC_012583" 520 622 282 437 798
"XLOC_012584" 109 88 40 75 43
"XLOC_012586" 2630 1661 1922 2058 1270
"XLOC_012587" 39 71 431 151 151
"XLOC_012588" 3610 3030 2198 2113 2004
"XLOC_012591" 1 1 8 5 5
"XLOC_012592" 1 4 6 1 5
"XLOC_012595" 331 277 228 262 123
"XLOC_012597" 6 0 10 4 1
"XLOC_012598" 42 23 81 24 33
"XLOC_012600" 332 266 272 280 325
"XLOC_012601" 143 232 283 157 288
"XLOC_012602" 1 3 2 2 0
"XLOC_012603" 212 251 309 217 240
"XLOC_012605" 13 24 11 9 10
"XLOC_012606" 19 14 9 15 13
"XLOC_012607" 1195 2012 1091 1304 1378
"XLOC_012608" 1072 1226 1445 989 1202
"XLOC_012609" 223 359 301 222 239
"XLOC_012610" 48 29 51 19 31
"XLOC_012611" 355 675 65 147 56
"XLOC_012612" 838 848 472 915 591
"XLOC_012613" 174 225 136 49 102
"XLOC_012614" 711 970 175 377 1153
"XLOC_012615" 5080 10157 1302 1594 5964
"XLOC_012616" 7 9 0 2 0
"XLOC_012617" 24 71 11 48 25
"XLOC_012618" 1227 706 2014 927 663
"XLOC_012619" 7 7 11 101 27
"XLOC_012620" 1 1 0 25 27
"XLOC_012622" 14 21 5 11 4
"XLOC_012623" 3500 3633 3051 2589 3616
"XLOC_012624" 877 569 354 600 496
"XLOC_012625" 1 1 0 0 0
"XLOC_012626" 3 5 4 5 3
"XLOC_012627" 0 1 0 0 0
"XLOC_012630" 146 214 235 102 162
"XLOC_012631" 8 21 3 6 4
"XLOC_012632" 642 340 282 271 145
"XLOC_012633" 2464 1864 1097 1174 1365
"XLOC_012634" 0 1 0 0 0
"XLOC_012635" 2 0 0 0 0
"XLOC_012637" 98 177 92 97 36
"XLOC_012638" 1 1 0 0 0
"XLOC_012639" 3 0 6 2 0
"XLOC_012640" 2 3 1 2 1
"XLOC_012641" 747 480 806 547 666
"XLOC_012642" 9823 3648 15722 10560 4598
"XLOC_012644" 84 49 95 55 102
"XLOC_012645" 3 1 0 2 0
"XLOC_012646" 129 603 48 99 39
"XLOC_012647" 276 527 293 368 130
"XLOC_012648" 213 355 164 156 179
"XLOC_012649" 1620 1366 1220 1342 1281
"XLOC_012650" 317 294 399 356 311
"XLOC_012651" 3822 3230 2373 3521 2053
"XLOC_012652" 1295 2205 1521 1518 1567
"XLOC_012653" 2617 3079 2407 2578 3047
"XLOC_012654" 205 166 241 175 190
"XLOC_012655" 229 321 548 295 152
"XLOC_012656" 5 4 3 8 1
"XLOC_012657" 76 86 53 71 12
"XLOC_012658" 753 1246 227 673 760
"XLOC_012660" 352 381 435 468 324
"XLOC_012661" 0 1 0 1 0
"XLOC_012662" 86282 56260 54671 56712 54040
"XLOC_012663" 3 1 11 1 1
"XLOC_012664" 503 446 635 323 608
"XLOC_012666" 45 77 48 35 63
"XLOC_012669" 0 3 1 3 0
"XLOC_012670" 9070 6083 7246 13494 4247
"XLOC_012671" 1518 1843 669 1761 318
"XLOC_012672" 896 1311 1190 869 575
"XLOC_012673" 2 3 10 3 4
"XLOC_012674" 45 2 20 19 14
"XLOC_012675" 3743 3307 4982 3838 1501
"XLOC_012676" 165 238 172 125 105
"XLOC_012677" 5256 5718 5865 4549 5132
"XLOC_012678" 0 1 0 0 0
"XLOC_012679" 0 0 1 0 0
"XLOC_012680" 6136 5955 4223 3856 5722
"XLOC_012681" 5 5 2 3 0
"XLOC_012682" 0 1 0 0 0
"XLOC_012683" 4 4 7 4 0
"XLOC_012684" 1410 1596 1338 1081 1143
"XLOC_012685" 315 308 206 225 118
"XLOC_012686" 0 1 2 3 0
"XLOC_012687" 15 17 11 9 12
"XLOC_012688" 0 0 0 2 0
"XLOC_012689" 319 272 165 292 88
"XLOC_012690" 2842 2067 3919 2375 2658
"XLOC_012691" 5017 3586 2924 3595 1480
"XLOC_012692" 2 1 1 0 0
"XLOC_012693" 6162 2998 2871 2877 1913
"XLOC_012694" 546 479 314 256 229
"XLOC_012695" 6513 5234 6649 4500 4444
"XLOC_012696" 4315 3980 4066 2773 3323
"XLOC_012698" 1 7 2 3 1
"XLOC_012699" 2 4 1 1 1
"XLOC_012700" 1 4 1 2 1
"XLOC_012701" 3 7 1 2 1
"XLOC_012702" 4 8 15 11 9
"XLOC_012703" 1 4 1 1 1
"XLOC_012704" 0 1 0 3 1
"XLOC_012705" 133 192 207 240 152
"XLOC_012706" 288 457 322 453 226
"XLOC_012707" 81 128 117 166 81
"XLOC_012708" 7 2 3 5 3
"XLOC_012709" 33 44 52 67 23
"XLOC_012710" 33 51 34 39 34
"XLOC_012711" 10 17 5 15 5
"XLOC_012712" 627 1023 247 727 157
"XLOC_012713" 113 229 64 182 39
"XLOC_012714" 19 46 18 31 16
"XLOC_012715" 16 43 15 38 10
"XLOC_012716" 21 35 21 26 13
"XLOC_012717" 76 143 37 109 28
"XLOC_012718" 46 56 28 65 13
"XLOC_012719" 69 120 38 132 34
"XLOC_012720" 17 21 11 30 15
"XLOC_012721" 54 90 20 45 7
"XLOC_012722" 21 31 33 37 18
"XLOC_012723" 0 0 0 5 0
"XLOC_012724" 3541 1611 2453 1858 1253
"XLOC_012725" 6328 4094 5748 6685 5470
"XLOC_012726" 1218 1175 1174 1492 717
"XLOC_012728" 55 105 50 56 16
"XLOC_012729" 58 1 2 3 4
"XLOC_012731" 57 142 56 73 35
"XLOC_012732" 188 400 319 182 514
"XLOC_012733" 503 331 1243 320 1020
"XLOC_012736" 4374 3109 3550 3190 1950
"XLOC_012737" 292 446 658 446 314
"XLOC_012738" 1 5 1 2 0
"XLOC_012740" 0 1 0 0 1
"XLOC_012742" 1915 1719 1345 1305 725
"XLOC_012743" 2287 1956 1659 1438 1110
"XLOC_012744" 325 273 251 195 137
"XLOC_012745" 583 252 192 332 85
"XLOC_012746" 2 1 1 1 0
"XLOC_012747" 496 977 469 517 376
"XLOC_012748" 271 477 85 116 88
"XLOC_012749" 15 33 5 18 15
"XLOC_012750" 436 787 193 368 261
"XLOC_012751" 1783 1335 1882 1388 596
"XLOC_012753" 69 31 5 46 2
"XLOC_012754" 13 12 43 14 19
"XLOC_012755" 607 1686 431 705 452
"XLOC_012756" 9191 9260 3515 7971 3219
"XLOC_012757" 2 0 0 2 2
"XLOC_012758" 3 4 9 2 2
"XLOC_012759" 0 1 1 0 0
"XLOC_012788" 129 260 77 109 47
"XLOC_012789" 2088 2047 2360 1608 1373
"XLOC_012802" 622 827 1252 541 563
"XLOC_012803" 0 1 0 1 1
"XLOC_012804" 4769 5284 8360 4024 5415
"XLOC_012805" 700 555 518 548 378
"XLOC_012806" 715 928 801 619 400
"XLOC_012807" 352 391 425 141 215
"XLOC_012808" 17 11 16 8 7
"XLOC_012809" 264 407 152 130 125
"XLOC_012811" 2168 2498 1017 1482 704
"XLOC_012812" 420 503 385 254 306
"XLOC_012813" 2247 3009 4117 2735 2300
"XLOC_012814" 18 17 22 52 9
"XLOC_012815" 12863 16617 21261 13120 14606
"XLOC_012816" 6 9 9 12 8
"XLOC_012817" 1895 1830 2107 1652 1421
"XLOC_012818" 5 13 3 1 0
"XLOC_012819" 383 365 259 217 270
"XLOC_012820" 55 17 69 23 12
"XLOC_012821" 1 3 0 0 0
"XLOC_012822" 2310 2584 2931 2367 1098
"XLOC_012823" 12 21 23 10 3
"XLOC_012824" 17 6 10 7 6
"XLOC_012825" 26 22 120 42 19
"XLOC_012826" 9102 5803 8152 7380 4003
"XLOC_012827" 8 6 8 15 1
"XLOC_012828" 6 9 3 8 1
"XLOC_012829" 1156 1023 1375 1119 495
"XLOC_012830" 112 164 152 110 57
"XLOC_012831" 372 630 356 370 224
"XLOC_012832" 98 143 310 81 199
"XLOC_012833" 365 593 497 342 426
"XLOC_012834" 1 1 1 1 0
"XLOC_012835" 112 99 85 60 45
"XLOC_012836" 1210 925 610 823 337
"XLOC_012837" 372 277 226 264 114
"XLOC_012838" 809 649 922 500 646
"XLOC_012839" 304 193 86 216 18
"XLOC_012840" 278 177 134 160 58
"XLOC_012841" 406 385 639 383 272
"XLOC_012842" 620 763 889 780 338
"XLOC_012843" 1126 1133 1472 1094 779
"XLOC_012844" 116 150 20 57 4
"XLOC_012845" 984 1194 1084 1027 476
"XLOC_012846" 245 374 99 233 43
"XLOC_012847" 0 2 22 1 0
"XLOC_012848" 3352 3076 2610 2624 1462
"XLOC_012849" 1194 1334 840 983 490
"XLOC_012850" 7563 5359 7653 4378 4440
"XLOC_012851" 89 204 55 67 41
"XLOC_012852" 8 33 7 3 2
"XLOC_012853" 7846 4325 5924 4608 4054
"XLOC_012854" 2580 2365 1764 1042 1696
"XLOC_012855" 12 37 9 5 13
"XLOC_012856" 1414 1433 1392 779 800
"XLOC_012857" 0 6 0 1 1
"XLOC_012858" 1775 1836 1131 1147 812
"XLOC_012859" 20073 21355 9649 9112 8246
"XLOC_012860" 20 55 37 50 26
"XLOC_012861" 230 310 232 190 121
"XLOC_012862" 237 97 436 266 96
"XLOC_012863" 105 155 107 55 27
"XLOC_012864" 627 724 616 513 256
"XLOC_012865" 5245 3929 4238 3635 1994
"XLOC_012866" 5292 4261 3181 3213 1897
"XLOC_012867" 2 1 3 2 1
"XLOC_012868" 1948 2399 361 1260 257
"XLOC_012869" 110 152 116 79 86
"XLOC_012870" 228 285 221 260 143
"XLOC_012871" 3527 2898 1345 1833 1200
"XLOC_012872" 3 8 5 5 2
"XLOC_012873" 295807 436290 254393 254416 198665
"XLOC_012874" 272 352 114 305 84
"XLOC_012875" 1681 997 1267 840 713
"XLOC_012876" 153 150 101 101 66
"XLOC_012879" 17 9 16 9 6
"XLOC_012880" 2 1 3 1 1
"XLOC_012881" 2718 2175 595 1827 829
"XLOC_012882" 4332 3351 2568 2225 1621
"XLOC_012883" 744 1091 785 698 442
"XLOC_012884" 4723 4151 5082 4112 3029
"XLOC_012885" 1204 629 560 532 550
"XLOC_012886" 17665 17755 26737 14865 16740
"XLOC_012887" 6861 7003 8042 5484 6087
"XLOC_012888" 3610 4369 4609 3226 2591
"XLOC_012889" 2 1 5 1 3
"XLOC_012890" 5227 4595 7857 3760 4422
"XLOC_012892" 18 51 9 25 11
"XLOC_012893" 490 492 367 380 194
"XLOC_012894" 13 17 7 8 5
"XLOC_012895" 5 3 1 3 0
"XLOC_012896" 775 902 750 622 460
"XLOC_012897" 2029 2094 2738 2099 1305
"XLOC_012898" 512 735 567 367 193
"XLOC_012899" 1889 2296 1375 1340 480
"XLOC_012900" 33 14 45 44 7
"XLOC_012902" 726 1550 350 673 329
"XLOC_012903" 5 5 8 1 12
"XLOC_012904" 1467 1220 1256 1025 671
"XLOC_012905" 22 13 40 11 10
"XLOC_012906" 13 17 11 12 3
"XLOC_012907" 430 390 444 352 225
"XLOC_012908" 10 7 14 6 6
"XLOC_012909" 3563 2761 3113 3195 1975
"XLOC_012910" 1051 964 1077 639 574
"XLOC_012911" 261 209 223 173 61
"XLOC_012912" 1 1 2 2 0
"XLOC_012913" 5978 5765 4241 3586 2197
"XLOC_012914" 644 614 489 404 282
"XLOC_012915" 4030 2993 2481 2366 1616
"XLOC_012916" 473 688 638 401 308
"XLOC_012917" 175 184 161 116 130
"XLOC_012918" 1616 1592 1906 987 1241
"XLOC_012919" 1782 1493 1469 1263 666
"XLOC_012922" 4669 1784 2916 2835 1737
"XLOC_012923" 3 3 0 0 0
"XLOC_012924" 10 5 5 0 0
"XLOC_012925" 171 193 220 142 113
"XLOC_012926" 977 985 792 657 324
"XLOC_012927" 694 748 1457 528 644
"XLOC_012928" 2136 1358 2119 1311 1515
"XLOC_012929" 283 216 358 210 231
"XLOC_012930" 261 280 251 135 154
"XLOC_012931" 123 269 119 147 56
"XLOC_012932" 14188 6224 23049 12233 7620
"XLOC_012933" 8 5 2 6 3
"XLOC_012935" 1423 661 1387 718 771
"XLOC_012936" 140 183 103 122 26
"XLOC_012937" 145 179 205 107 34
"XLOC_012938" 111 92 91 100 21
"XLOC_012939" 522 387 734 340 196
"XLOC_012940" 1 1 0 0 1
"XLOC_012941" 0 1 0 0 0
"XLOC_012942" 1781 1758 3964 2077 1832
"XLOC_012946" 2 4 0 0 0
"XLOC_012947" 1 1 4 5 0
"XLOC_012948" 2 7 6 5 5
"XLOC_012949" 514 601 715 387 639
"XLOC_012950" 3 7 2 6 0
"XLOC_012951" 5 6 5 5 0
"XLOC_012952" 10 5 1 3 1
"XLOC_012953" 384 322 279 212 146
"XLOC_012954" 714 578 885 451 643
"XLOC_012955" 722 439 607 555 560
"XLOC_012956" 110 139 197 93 148
"XLOC_012957" 159 127 264 131 69
"XLOC_012958" 46 83 49 28 33
"XLOC_012959" 12660 17430 9370 26820 684
"XLOC_012960" 0 1 0 0 0
"XLOC_012961" 699 516 620 446 392
"XLOC_012964" 30 24 29 32 13
"XLOC_012965" 15 33 36 17 57
"XLOC_012966" 1 5 2 3 3
"XLOC_012967" 304 351 284 225 183
"XLOC_012968" 226 358 161 150 151
"XLOC_012969" 489 391 815 297 500
"XLOC_012970" 125 209 276 224 168
"XLOC_012971" 5 5 0 4 0
"XLOC_012972" 464 669 322 366 181
"XLOC_012973" 7 13 2 14 4
"XLOC_012974" 1 2 2 2 0
"XLOC_012975" 1930 1066 1532 1054 1336
"XLOC_012976" 20 9 26 23 12
"XLOC_012977" 171 158 198 182 84
"XLOC_012978" 350 306 282 235 152
"XLOC_012979" 0 1 0 0 0
"XLOC_012983" 965 515 1124 701 417
"XLOC_012984" 32 59 12 28 7
"XLOC_012985" 14 39 10 15 4
"XLOC_012986" 140 236 181 229 139
"XLOC_012987" 31 22 13 23 3
"XLOC_012988" 5675 3095 4423 4218 3102
"XLOC_012989" 3044 2348 2797 2592 2190
"XLOC_012990" 5 20 0 4 2
"XLOC_012991" 0 0 0 1 0
"XLOC_012993" 6 7 2 2 5
"XLOC_012995" 1 0 0 1 1
"XLOC_012996" 64 102 63 103 68
"XLOC_012997" 245 572 71 67 154
"XLOC_012998" 1437 836 1143 794 1044
"XLOC_013000" 0 0 2 0 1
"XLOC_013003" 0 1 0 0 0
"XLOC_013007" 0 0 0 0 2
"XLOC_013018" 104 254 41 78 6
"XLOC_013019" 311 494 389 662 253
"XLOC_013020" 37 58 95 65 61
"XLOC_013021" 1 0 0 0 0
"XLOC_013022" 5 23 0 0 3
"XLOC_013024" 4620 3406 1334 3430 922
"XLOC_013033" 1520 1596 932 1356 860
"XLOC_013034" 1792 1347 2583 1094 1393
"XLOC_013035" 2043 1381 1822 1395 1630
"XLOC_013036" 2645 1424 990 2470 686
"XLOC_013037" 531 323 626 411 377
"XLOC_013039" 3205 7362 3150 4354 4290
"XLOC_013040" 945 1031 522 646 1085
"XLOC_013045" 5 0 0 0 0
"XLOC_013046" 4 1 5 8 1
"XLOC_013047" 9 9 4 5 0
"XLOC_013068" 177 495 189 246 164
"XLOC_013079" 1175 1433 715 889 117
"XLOC_013080" 792 688 482 769 344
"XLOC_013082" 103 237 50 68 170
"XLOC_013083" 7160 3565 5932 3603 4366
"XLOC_013084" 490 199 278 257 225
"XLOC_013086" 3245 1768 4546 2580 2201
"XLOC_013087" 821 887 1130 800 453
"XLOC_013088" 132 117 132 86 51
"XLOC_013089" 2392 2968 2083 1856 1242
"XLOC_013090" 27 24 9 15 8
"XLOC_013091" 701 514 78 429 22
"XLOC_013092" 119 284 79 150 66
"XLOC_013093" 43 139 14 8 14
"XLOC_013094" 449 509 269 293 205
"XLOC_013095" 1439 1636 828 1034 592
"XLOC_013096" 43 35 7 34 5
"XLOC_013097" 5039 5085 5135 4123 2622
"XLOC_013098" 314 305 141 241 29
"XLOC_013099" 168 432 379 273 196
"XLOC_013100" 7 23 5 8 1
"XLOC_013102" 614 706 674 487 584
"XLOC_013103" 332 440 337 263 226
"XLOC_013104" 100 86 71 91 39
"XLOC_013105" 42 87 133 64 36
"XLOC_013106" 8 28 3 14 0
"XLOC_013107" 180 133 46 109 40
"XLOC_013108" 148 118 22 71 10
"XLOC_013109" 124 93 78 55 38
"XLOC_013110" 0 0 1 0 0
"XLOC_013111" 974 1170 747 714 493
"XLOC_013112" 1690 1118 971 842 772
"XLOC_013113" 2628 1186 897 960 627
"XLOC_013117" 1336 1298 1262 1442 709
"XLOC_013118" 1783 1549 983 1683 1054
"XLOC_013120" 0 0 1 2 0
"XLOC_013121" 47 81 36 83 35
"XLOC_013122" 153 289 203 159 115
"XLOC_013123" 735 1444 831 960 787
"XLOC_013125" 297 362 1760 854 659
"XLOC_013126" 6669 2908 2907 3561 3914
"XLOC_013128" 0 13 6 5 1
"XLOC_013129" 10446 13341 2451 5720 7169
"XLOC_013130" 1281 1642 1442 1437 928
"XLOC_013131" 6743 5480 5759 6376 4308
"XLOC_013133" 2303 2344 2688 2179 2114
"XLOC_013134" 968 912 678 515 903
"XLOC_013135" 7251 6081 7255 8271 6030
"XLOC_013136" 315 223 339 189 232
"XLOC_013137" 24 11 18 11 10
"XLOC_013138" 32 16 18 19 5
"XLOC_013139" 931 789 1032 1005 584
"XLOC_013140" 42 55 27 35 28
"XLOC_013141" 2448 2843 4271 2274 3282
"XLOC_013142" 777 1200 773 669 798
"XLOC_013143" 339 247 281 196 416
"XLOC_013144" 298 222 100 186 177
"XLOC_013149" 414 216 149 161 189
"XLOC_013150" 1 2 0 0 1
"XLOC_013152" 3 10 0 4 1
"XLOC_013153" 0 1 0 1 0
"XLOC_013155" 0 0 1 0 0
"XLOC_013156" 5 10 0 1 5
"XLOC_013157" 454 575 303 419 582
"XLOC_013158" 2 5 0 1 2
"XLOC_013159" 2 4 1 0 1
"XLOC_013160" 1 0 1 0 0
"XLOC_013161" 9588 6613 2677 2625 4119
"XLOC_013163" 139 151 119 104 135
"XLOC_013164" 133 203 237 117 224
"XLOC_013166" 19 12 10 26 2
"XLOC_013168" 97 169 144 110 156
"XLOC_013169" 3 5 4 4 3
"XLOC_013170" 12607 4804 24122 11254 6001
"XLOC_013172" 126 153 48 57 83
"XLOC_013174" 1405 835 1765 914 1439
"XLOC_013175" 0 0 5 0 0
"XLOC_013176" 1078 953 769 787 777
"XLOC_013177" 12 10 1 6 2
"XLOC_013178" 46 13 24 19 20
"XLOC_013179" 4147 1681 1839 3609 1185
"XLOC_013180" 1 3 4 1 1
"XLOC_013181" 3 6 1 3 0
"XLOC_013182" 79 94 148 65 124
"XLOC_013184" 3116 3002 3273 2571 3432
"XLOC_013186" 7 8 4 2 5
"XLOC_013188" 24 25 56 31 42
"XLOC_013189" 0 1 1 0 1
"XLOC_013190" 96 360 115 388 140
"XLOC_013191" 1419 1188 1312 1225 1215
"XLOC_013192" 653 513 630 552 403
"XLOC_013193" 0 0 0 0 1
"XLOC_013194" 353 501 229 272 188
"XLOC_013196" 130 88 91 40 81
"XLOC_013197" 26501 15460 4629 12426 3146
"XLOC_013198" 778 1141 790 777 643
"XLOC_013199" 5881 7462 4861 6373 792
"XLOC_013200" 3 3 2 1 1
"XLOC_013201" 10019 6542 9781 7964 8190
"XLOC_013202" 690 445 116 595 78
"XLOC_013203" 944 730 87 730 66
"XLOC_013204" 0 0 1 1 0
"XLOC_013205" 42 5 93 67 7
"XLOC_013206" 3421 1506 3599 3670 1742
"XLOC_013207" 3480 1083 3883 5565 754
"XLOC_013208" 304 157 283 199 306
"XLOC_013209" 978 954 681 664 624
"XLOC_013210" 2 9 6 1 1
"XLOC_013211" 86 138 208 191 149
"XLOC_013212" 1 1 1 1 1
"XLOC_013216" 5940 5319 2407 7534 487
"XLOC_013217" 18 19 5 8 11
"XLOC_013218" 434 368 481 249 331
"XLOC_013219" 12479 7934 10465 9131 8882
"XLOC_013220" 0 2 1 0 0
"XLOC_013221" 1 0 1 0 1
"XLOC_013222" 1021 883 803 864 587
"XLOC_013226" 151 906 283 130 133
"XLOC_013241" 0 1 0 0 1
"XLOC_013242" 1 0 0 0 1
"XLOC_013243" 1 0 0 0 0
"XLOC_013245" 25 78 6 41 20
"XLOC_013246" 8 11 3 5 6
"XLOC_013247" 10 18 7 13 5
"XLOC_013248" 18 35 9 18 9
"XLOC_013249" 1304 1364 1154 1175 605
"XLOC_013251" 46 32 54 23 45
"XLOC_013252" 859 570 711 636 418
"XLOC_013253" 1035 996 1042 713 647
"XLOC_013254" 626 586 435 317 205
"XLOC_013255" 262 248 193 174 143
"XLOC_013256" 16 14 26 5 10
"XLOC_013257" 237 332 110 285 41
"XLOC_013258" 6812 5903 6399 4705 4740
"XLOC_013259" 27 17 58 15 25
"XLOC_013261" 774 445 309 330 308
"XLOC_013262" 16 38 9 21 1
"XLOC_013263" 3640 5618 1052 1330 2343
"XLOC_013264" 704 461 693 262 385
"XLOC_013265" 2610 2324 3289 1803 1995
"XLOC_013266" 2 3 1 0 2
"XLOC_013267" 7378 9831 15600 6420 9802
"XLOC_013268" 5 10 9 5 3
"XLOC_013269" 327 482 289 247 222
"XLOC_013270" 29 68 30 27 13
"XLOC_013271" 0 0 0 1 0
"XLOC_013272" 67 80 120 43 24
"XLOC_013273" 764 1039 1036 1016 501
"XLOC_013274" 14 3 1 6 2
"XLOC_013275" 133 137 242 131 146
"XLOC_013276" 2644 1320 1876 1544 1331
"XLOC_013278" 1667 1608 947 1240 496
"XLOC_013279" 8 4 0 2 0
"XLOC_013280" 19084 17058 12847 10192 10493
"XLOC_013282" 120 115 191 112 63
"XLOC_013283" 0 1 0 0 0
"XLOC_013284" 1612 1212 1253 1162 874
"XLOC_013285" 2008 1239 1936 1327 1325
"XLOC_013286" 3 3 3 3 2
"XLOC_013287" 0 1 0 0 0
"XLOC_013290" 452 1477 2932 226 1611
"XLOC_013291" 2 9 2 5 1
"XLOC_013292" 24 66 28 57 18
"XLOC_013293" 965 1338 148 706 48
"XLOC_013294" 1 2 0 2 2
"XLOC_013295" 239 315 177 206 109
"XLOC_013320" 3 23 14 9 27
"XLOC_013321" 2 0 0 0 0
"XLOC_013323" 1 3 0 1 0
"XLOC_013324" 1341 685 1946 962 832
"XLOC_013325" 193 122 246 126 137
"XLOC_013326" 2222 1829 4617 2696 1125
"XLOC_013327" 912 629 1166 499 756
"XLOC_013328" 1629 2071 1289 1246 576
"XLOC_013329" 9 22 17 3 6
"XLOC_013330" 307 451 858 314 495
"XLOC_013331" 125 141 263 107 90
"XLOC_013332" 524 573 634 410 322
"XLOC_013333" 1499 1328 1141 1000 494
"XLOC_013334" 2 1 0 2 1
"XLOC_013337" 405 244 267 199 90
"XLOC_013338" 4862 2677 4053 2534 2566
"XLOC_013339" 1349 920 1100 885 522
"XLOC_013340" 295 353 526 234 210
"XLOC_013341" 2 0 0 2 1
"XLOC_013342" 1299 1493 1592 1174 784
"XLOC_013343" 0 1 3 0 1
"XLOC_013344" 3703 2500 4117 2857 2080
"XLOC_013345" 788 866 715 596 553
"XLOC_013346" 21479 14231 10377 13840 8016
"XLOC_013347" 102 162 83 80 99
"XLOC_013348" 0 0 0 1 0
"XLOC_013349" 110 142 133 82 113
"XLOC_013350" 824 856 969 791 459
"XLOC_013351" 3 2 3 2 0
"XLOC_013352" 6127 4978 7966 5107 4721
"XLOC_013353" 4206 3797 3333 2589 2776
"XLOC_013354" 8 6 13 6 3
"XLOC_013355" 388 426 494 296 343
"XLOC_013356" 48 50 47 43 43
"XLOC_013357" 291 308 299 204 237
"XLOC_013359" 305 285 261 209 191
"XLOC_013360" 47 66 29 44 47
"XLOC_013366" 1 1 7 1 2
"XLOC_013367" 98 35 17 29 3
"XLOC_013378" 28 52 17 9 5
"XLOC_013383" 451 344 230 204 169
"XLOC_013384" 334 352 251 222 226
"XLOC_013385" 38 75 107 49 53
"XLOC_013386" 62 116 154 77 79
"XLOC_013387" 4030 11642 2981 4894 2464
"XLOC_013388" 1 3 2 3 3
"XLOC_013389" 72 102 98 97 91
"XLOC_013390" 842 825 855 1000 319
"XLOC_013391" 135 271 283 192 135
"XLOC_013392" 3695 4957 3783 2927 1734
"XLOC_013394" 8624 7107 7465 6402 5014
"XLOC_013395" 93 80 92 57 71
"XLOC_013396" 8204 6706 7163 6113 4835
"XLOC_013397" 13 11 10 3 7
"XLOC_013398" 1172 860 1007 839 376
"XLOC_013399" 872 480 596 384 387
"XLOC_013401" 2 1 1 2 0
"XLOC_013402" 333 338 322 240 167
"XLOC_013403" 360 502 221 324 172
"XLOC_013404" 93 207 58 230 15
"XLOC_013405" 1584 1134 1878 1235 756
"XLOC_013406" 1084 1531 1666 987 833
"XLOC_013407" 1172 759 626 574 481
"XLOC_013408" 3 2 0 1 1
"XLOC_013409" 1 3 1 0 1
"XLOC_013410" 2 0 2 0 0
"XLOC_013411" 8261 4354 5346 4886 4145
"XLOC_013412" 1398 718 1342 762 865
"XLOC_013416" 1991 1589 1374 1266 1398
"XLOC_013417" 439 680 426 512 372
"XLOC_013419" 7 20 4 3 1
"XLOC_013420" 11232 9547 9246 8782 6166
"XLOC_013421" 4527 4290 3394 2300 2672
"XLOC_013422" 609 841 1176 1087 847
"XLOC_013423" 7869 10458 14098 6287 10267
"XLOC_013424" 133 223 183 157 88
"XLOC_013426" 49 158 42 40 7
"XLOC_013427" 98 84 104 59 82
"XLOC_013428" 129 120 309 109 62
"XLOC_013429" 4135 4040 3916 2513 1684
"XLOC_013430" 22 32 25 31 9
"XLOC_013431" 6 10 8 6 9
"XLOC_013432" 1188 1446 1423 1028 593
"XLOC_013433" 1 0 2 1 0
"XLOC_013434" 3820 3800 2193 2333 1312
"XLOC_013435" 1121 1132 1215 1005 355
"XLOC_013436" 690 489 48 238 14
"XLOC_013437" 7 0 10 4 1
"XLOC_013439" 10562 11276 8736 6848 6626
"XLOC_013440" 106 109 86 91 59
"XLOC_013441" 104 188 67 122 63
"XLOC_013442" 215 771 308 337 368
"XLOC_013443" 982 788 427 528 186
"XLOC_013444" 120 145 135 101 53
"XLOC_013446" 12 12 30 19 8
"XLOC_013447" 7 5 12 5 1
"XLOC_013448" 1 1 1 0 0
"XLOC_013449" 410 374 431 214 293
"XLOC_013450" 814 616 397 379 479
"XLOC_013452" 2 0 2 0 1
"XLOC_013453" 1 1 0 0 0
"XLOC_013454" 3146 1729 2825 1673 2186
"XLOC_013455" 1989 1557 2283 1476 1045
"XLOC_013456" 7 2 8 4 3
"XLOC_013457" 0 1 0 0 0
"XLOC_013459" 4891 6048 7703 3539 6394
"XLOC_013460" 119 138 117 76 74
"XLOC_013461" 8206 7397 8937 6811 3912
"XLOC_013462" 856 1288 566 647 459
"XLOC_013465" 759 938 191 475 139
"XLOC_013466" 92 231 218 121 205
"XLOC_013467" 45 135 74 40 39
"XLOC_013469" 1204 1484 1319 898 834
"XLOC_013470" 133 131 123 103 70
"XLOC_013471" 428 617 396 455 304
"XLOC_013472" 0 4 1 0 0
"XLOC_013473" 651 491 958 737 336
"XLOC_013474" 482 463 377 206 137
"XLOC_013475" 2 20 3 2 1
"XLOC_013476" 837 808 777 577 363
"XLOC_013478" 1231 603 2312 1798 669
"XLOC_013479" 24 23 95 19 10
"XLOC_013480" 1902 1343 2000 1471 1211
"XLOC_013481" 15 20 23 11 8
"XLOC_013482" 278 290 186 184 103
"XLOC_013484" 0 1 0 0 1
"XLOC_013485" 1295 803 1191 673 678
"XLOC_013486" 13 13 11 15 4
"XLOC_013487" 880 966 896 658 556
"XLOC_013488" 2101 1747 609 1678 202
"XLOC_013489" 1996 1792 1855 1664 941
"XLOC_013491" 7 9 0 5 5
"XLOC_013492" 44 98 41 35 22
"XLOC_013493" 0 1 1 1 2
"XLOC_013495" 0 0 4 1 1
"XLOC_013497" 16 14 19 17 1
"XLOC_013498" 164 184 259 120 91
"XLOC_013499" 1179 1037 870 832 636
"XLOC_013500" 797 511 957 974 634
"XLOC_013501" 15 27 25 11 25
"XLOC_013502" 775 664 634 783 371
"XLOC_013503" 12755 13886 15857 9821 14141
"XLOC_013504" 990 809 461 900 101
"XLOC_013505" 240 217 601 241 307
"XLOC_013506" 417 309 257 583 11
"XLOC_013507" 65 184 35 74 63
"XLOC_013508" 248 185 111 160 63
"XLOC_013509" 127 110 39 101 10
"XLOC_013510" 850 863 1409 915 584
"XLOC_013511" 3753 3246 4770 4800 1131
"XLOC_013512" 3105 3025 2739 2065 1849
"XLOC_013513" 6695 7035 13196 12797 6881
"XLOC_013514" 2587 1930 2645 1741 1442
"XLOC_013515" 823 790 908 722 378
"XLOC_013516" 14 17 7 10 5
"XLOC_013517" 1712 1684 1562 1756 724
"XLOC_013518" 685 519 639 480 365
"XLOC_013519" 2381 2146 1005 1773 600
"XLOC_013520" 1057 909 758 621 729
"XLOC_013521" 3724 2481 2446 3803 1192
"XLOC_013522" 4229 3161 3832 2557 2491
"XLOC_013523" 1183 1175 1206 1913 378
"XLOC_013524" 115 63 478 142 176
"XLOC_013525" 401 473 585 419 234
"XLOC_013526" 72 104 70 79 58
"XLOC_013527" 6 4 2 5 0
"XLOC_013528" 8136 12041 13512 6620 9965
"XLOC_013529" 3032 2423 3121 2264 2554
"XLOC_013530" 7473 3894 4765 4073 4119
"XLOC_013531" 2136 3553 1636 1840 1632
"XLOC_013532" 127 130 68 232 45
"XLOC_013533" 793 702 811 604 612
"XLOC_013534" 12318 11375 9610 10372 7785
"XLOC_013535" 3698 2528 5490 2611 3364
"XLOC_013536" 556 848 717 579 354
"XLOC_013537" 2 5 1 0 1
"XLOC_013538" 1 6 1 5 1
"XLOC_013539" 57 59 127 45 76
"XLOC_013541" 687 920 370 603 107
"XLOC_013542" 3815 3845 1198 5377 94
"XLOC_013543" 153358 147022 59686 203146 1540
"XLOC_013544" 311 186 594 208 332
"XLOC_013545" 45327 40502 16635 60170 305
"XLOC_013547" 35 24 13 45 16
"XLOC_013548" 334 345 510 298 321
"XLOC_013549" 203 123 252 105 117
"XLOC_013550" 1122 1298 791 1018 436
"XLOC_013551" 12215 5341 3975 6046 2585
"XLOC_013552" 16 20 20 12 15
"XLOC_013553" 726 957 659 780 509
"XLOC_013554" 4288 3570 2571 4345 1916
"XLOC_013555" 2135 1763 1726 1609 1219
"XLOC_013556" 135 134 107 97 69
"XLOC_013557" 79 75 46 50 17
"XLOC_013558" 25 20 9 7 3
"XLOC_013559" 917 749 2188 1404 927
"XLOC_013560" 7 3 0 0 1
"XLOC_013561" 3 3 0 2 1
"XLOC_013562" 42 31 47 11 41
"XLOC_013563" 1948 1128 1873 1647 898
"XLOC_013564" 451 740 683 433 259
"XLOC_013565" 1815 1930 1968 1099 510
"XLOC_013566" 398 68 77 53 60
"XLOC_013567" 5 7 6 7 0
"XLOC_013569" 0 5 1 1 1
"XLOC_013570" 2427 2306 2694 1872 1515
"XLOC_013571" 193 154 59 166 26
"XLOC_013573" 389 764 435 319 168
"XLOC_013574" 96 163 85 90 81
"XLOC_013575" 422 231 195 298 118
"XLOC_013576" 1740 1690 1800 1371 1222
"XLOC_013577" 0 3 2 1 0
"XLOC_013579" 795 737 906 802 566
"XLOC_013581" 439 638 543 486 300
"XLOC_013583" 363 358 247 280 124
"XLOC_013585" 5 12 1 8 0
"XLOC_013586" 132 216 341 175 172
"XLOC_013587" 29 37 7 19 10
"XLOC_013588" 382 338 202 396 208
"XLOC_013589" 9670 10897 15213 8941 13020
"XLOC_013590" 61 112 96 80 38
"XLOC_013591" 555 346 185 465 53
"XLOC_013592" 8 5 2 6 1
"XLOC_013595" 13 14 15 5 11
"XLOC_013596" 0 1 1 0 0
"XLOC_013598" 1527 1140 1613 1612 1159
"XLOC_013599" 344 253 235 177 217
"XLOC_013600" 2 0 0 0 0
"XLOC_013601" 109 201 28 118 39
"XLOC_013602" 580 449 561 311 377
"XLOC_013603" 65 124 74 71 134
"XLOC_013604" 29 84 11 44 38
"XLOC_013605" 1 1 0 0 0
"XLOC_013607" 624 604 365 405 394
"XLOC_013608" 1 0 0 1 1
"XLOC_013609" 861 821 1171 655 906
"XLOC_013610" 673 648 477 402 467
"XLOC_013612" 2400 1868 1702 1269 2020
"XLOC_013613" 41 38 10 49 6
"XLOC_013614" 13 52 0 2 7
"XLOC_013615" 4 16 0 1 1
"XLOC_013616" 25 5 98 30 20
"XLOC_013617" 7530 4121 9325 9696 6010
"XLOC_013618" 113 181 56 124 17
"XLOC_013619" 108268 87520 27423 103031 33168
"XLOC_013620" 6 26 10 16 3
"XLOC_013621" 1723 3726 1604 1450 2765
"XLOC_013622" 646 1308 130 598 560
"XLOC_013625" 4 3 7 3 1
"XLOC_013626" 195 196 200 103 211
"XLOC_013627" 2 0 0 1 0
"XLOC_013628" 720 758 716 601 773
"XLOC_013629" 71843 33947 44710 38097 44494
"XLOC_013630" 3 0 11 3 1
"XLOC_013631" 1096 1257 1434 892 1226
"XLOC_013632" 133 159 101 134 113
"XLOC_013633" 620 1083 1999 547 1100
"XLOC_013634" 664 525 1543 753 903
"XLOC_013636" 0 1 0 1 0
"XLOC_013638" 1 5 1 2 1
"XLOC_013639" 0 3 0 0 0
"XLOC_013640" 501 363 61 311 18
"XLOC_013641" 50 87 57 111 188
"XLOC_013643" 932 680 470 531 436
"XLOC_013644" 437 340 290 266 356
"XLOC_013646" 11261 7534 4654 4243 4779
"XLOC_013647" 106 136 168 74 122
"XLOC_013648" 415 557 620 445 696
"XLOC_013649" 231 219 218 153 268
"XLOC_013650" 185 175 63 191 24
"XLOC_013652" 2285 1980 242 845 539
"XLOC_013654" 26 33 37 19 69
"XLOC_013655" 429 406 382 267 432
"XLOC_013656" 655 553 329 396 341
"XLOC_013657" 25 25 28 27 15
"XLOC_013658" 19 10 6 6 1
"XLOC_013659" 7 4 5 7 20
"XLOC_013660" 2 4 1 6 2
"XLOC_013661" 644 437 973 389 748
"XLOC_013662" 57 38 125 35 91
"XLOC_013663" 523 426 4084 1304 1052
"XLOC_013664" 399 349 601 525 1225
"XLOC_013665" 1130 811 294 293 124
"XLOC_013666" 154 267 36 133 32
"XLOC_013667" 23 8 4 0 3
"XLOC_013668" 882 602 1184 891 972
"XLOC_013669" 1071 932 1012 856 626
"XLOC_013671" 370 435 330 318 216
"XLOC_013672" 41 24 3 8 7
"XLOC_013673" 0 0 0 0 2
"XLOC_013674" 0 0 0 1 0
"XLOC_013675" 238 269 260 181 276
"XLOC_013676" 202 232 308 224 216
"XLOC_013677" 4 8 9 2 0
"XLOC_013678" 1152 630 871 735 1009
"XLOC_013679" 10 9 18 8 5
"XLOC_013680" 3609 2460 2317 1535 2020
"XLOC_013681" 214 298 239 149 128
"XLOC_013682" 1738 1412 340 2841 172
"XLOC_013683" 2202 1822 3311 3984 2603
"XLOC_013684" 0 1 2 2 1
"XLOC_013685" 5 9 2 7 3
"XLOC_013686" 90 114 13 68 4
"XLOC_013687" 49 73 17 55 4
"XLOC_013688" 208 163 90 184 57
"XLOC_013689" 1692 1569 1907 1367 1569
"XLOC_013691" 112 95 5 62 1
"XLOC_013692" 222 163 160 129 76
"XLOC_013693" 63 238 312 126 185
"XLOC_013694" 3 4 5 0 5
"XLOC_013695" 6 7 2 7 7
"XLOC_013696" 1017 783 1489 1241 772
"XLOC_013697" 16 21 24 25 29
"XLOC_013698" 279 362 98 231 178
"XLOC_013699" 2177 2232 2425 2219 2317
"XLOC_013700" 126 389 92 169 257
"XLOC_013701" 1307 1135 980 792 1006
"XLOC_013702" 23 30 30 14 31
"XLOC_013703" 975 923 686 698 280
"XLOC_013704" 329 254 244 208 283
"XLOC_013708" 383 735 42 371 144
"XLOC_013709" 79 120 84 84 82
"XLOC_013710" 306 451 287 296 307
"XLOC_013711" 1448 1316 962 1073 920
"XLOC_013712" 220 343 180 206 105
"XLOC_013714" 173 219 50 150 48
"XLOC_013715" 128 110 167 149 112
"XLOC_013716" 381 199 351 199 281
"XLOC_013717" 228 348 204 125 192
"XLOC_013718" 6 2 1 0 1
"XLOC_013720" 598 1605 449 380 458
"XLOC_013721" 1 1 0 0 1
"XLOC_013723" 91 127 11 33 21
"XLOC_013725" 7 1 1 30 16
"XLOC_013726" 18 12 34 8 19
"XLOC_013727" 5 6 6 5 0
"XLOC_013728" 397 565 380 354 225
"XLOC_013729" 2776 2649 1392 1371 1656
"XLOC_013730" 1 0 0 0 0
"XLOC_013731" 33 7 1 2 2
"XLOC_013732" 2608 1203 4540 2604 1275
"XLOC_013733" 30 39 36 13 11
"XLOC_013734" 272 474 283 295 162
"XLOC_013735" 8 6 13 5 16
"XLOC_013736" 499 383 339 304 207
"XLOC_013737" 1992 1617 1150 1027 612
"XLOC_013738" 64 67 36 48 25
"XLOC_013739" 2657 1543 1566 1405 1328
"XLOC_013740" 3960 3964 2673 4010 2314
"XLOC_013741" 4 6 4 6 1
"XLOC_013742" 1 0 0 1 0
"XLOC_013743" 820 941 878 579 851
"XLOC_013744" 18447 13438 9941 13452 9086
"XLOC_013745" 28 44 24 21 20
"XLOC_013746" 229 244 85 153 126
"XLOC_013747" 2125 1394 1698 1722 1526
"XLOC_013748" 62 28 8 24 12
"XLOC_013749" 614 618 896 531 806
"XLOC_013751" 5911 5808 3074 3566 4364
"XLOC_013752" 178 188 138 106 76
"XLOC_013753" 34 84 4 11 6
"XLOC_013754" 4942 2818 3596 2377 2285
"XLOC_013755" 0 0 1 0 0
"XLOC_013757" 24 40 32 31 13
"XLOC_013758" 3 13 5 2 2
"XLOC_013759" 890 852 1604 852 1068
"XLOC_013761" 1 4 1 1 0
"XLOC_013762" 2 4 0 6 0
"XLOC_013763" 120 143 463 327 66
"XLOC_013764" 0 1 0 0 0
"XLOC_013765" 1468 1368 751 1714 481
"XLOC_013766" 676 610 287 454 226
"XLOC_013767" 2 2 3 1 1
"XLOC_013768" 1 2 1 0 0
"XLOC_013769" 1842 2217 1349 1241 1007
"XLOC_013770" 669 388 334 251 386
"XLOC_013771" 29 68 21 27 21
"XLOC_013772" 105 31 393 371 39
"XLOC_013773" 97 65 42 50 42
"XLOC_013774" 7069 4086 6146 6327 5383
"XLOC_013775" 22397 9996 25413 20506 13253
"XLOC_013776" 1 3 2 0 1
"XLOC_013777" 1 3 0 1 0
"XLOC_013778" 1 3 0 1 0
"XLOC_013779" 79 104 61 44 36
"XLOC_013780" 36 37 48 19 37
"XLOC_013781" 9 10 15 5 3
"XLOC_013782" 1034 1073 933 534 942
"XLOC_013783" 142 114 56 98 18
"XLOC_013784" 131 130 259 127 118
"XLOC_013785" 127 167 119 88 118
"XLOC_013786" 1160 927 878 876 599
"XLOC_013787" 962 849 1183 747 663
"XLOC_013788" 2847 2035 5899 2335 3543
"XLOC_013789" 4 6 0 5 2
"XLOC_013790" 4 6 5 9 1
"XLOC_013791" 225 206 415 199 449
"XLOC_013792" 655 686 749 353 844
"XLOC_013793" 2634 2654 4336 1805 1327
"XLOC_013794" 32 26 12 9 9
"XLOC_013795" 2 0 0 0 0
"XLOC_013796" 1215 1723 1023 789 720
"XLOC_013797" 6 9 5 7 2
"XLOC_013798" 164 307 195 275 180
"XLOC_013799" 611 358 568 221 331
"XLOC_013800" 945 711 1378 635 545
"XLOC_013801" 1 0 1 1 1
"XLOC_013802" 2 5 1 1 1
"XLOC_013803" 2 9 6 14 7
"XLOC_013804" 48 76 34 80 33
"XLOC_013805" 153 96 209 102 32
"XLOC_013806" 16651 11515 5652 3550 3288
"XLOC_013807" 1126 1265 1242 1029 725
"XLOC_013808" 110 211 151 111 64
"XLOC_013809" 1751 2050 1424 1354 500
"XLOC_013810" 644 889 517 572 188
"XLOC_013811" 207 231 222 164 95
"XLOC_013812" 797 673 477 527 454
"XLOC_013813" 270 339 323 281 107
"XLOC_013814" 234 220 58 204 162
"XLOC_013815" 1 0 0 0 0
"XLOC_013817" 651 46 93 139 111
"XLOC_013818" 4388 3472 1505 2387 3153
"XLOC_013819" 209 343 117 127 113
"XLOC_013821" 1 1 0 0 0
"XLOC_013822" 2 2 0 2 0
"XLOC_013824" 2190 1911 1503 1761 1505
"XLOC_013825" 0 2 1 4 1
"XLOC_013826" 276 144 83 168 13
"XLOC_013827" 1 0 0 0 0
"XLOC_013828" 3 10 4 6 2
"XLOC_013829" 5 6 0 0 1
"XLOC_013830" 703 906 236 724 112
"XLOC_013831" 1 1 0 0 1
"XLOC_013836" 0 2 0 0 3
"XLOC_013837" 0 0 1 0 0
"XLOC_013839" 2 2 1 2 2
"XLOC_013840" 70 16 1912 153 35
"XLOC_013841" 22 69 29 18 17
"XLOC_013842" 105 241 90 115 57
"XLOC_013843" 7953 5240 6949 7285 5727
"XLOC_013844" 1465 1471 434 339 382
"XLOC_013845" 8 8 4 2 0
"XLOC_013846" 5572 8679 4407 4740 2387
"XLOC_013847" 202 63 2 132 1
"XLOC_013848" 434 296 676 352 291
"XLOC_013849" 341 1231 41 454 71
"XLOC_013850" 5 4 6 9 1
"XLOC_013851" 2 0 1 0 3
"XLOC_013852" 18634 17900 8577 15245 8029
"XLOC_013853" 40 17 64 23 30
"XLOC_013854" 1118 1097 1767 965 318
"XLOC_013867" 0 0 0 0 1
"XLOC_013895" 709 684 602 450 598
"XLOC_013902" 0 0 0 1 0
"XLOC_013907" 623 1094 1394 684 535
"XLOC_013908" 164 247 172 134 75
"XLOC_013909" 4 5 7 7 2
"XLOC_013910" 5362 3753 5138 3782 4148
"XLOC_013911" 1070 1345 1464 952 841
"XLOC_013912" 1 0 0 0 0
"XLOC_013914" 76 87 117 78 50
"XLOC_013915" 12 14 4 16 2
"XLOC_013916" 0 1 0 0 2
"XLOC_013917" 630 933 851 380 566
"XLOC_013918" 13 5 0 10 0
"XLOC_013919" 143 267 328 250 230
"XLOC_013920" 5 15 0 7 0
"XLOC_013921" 14 30 6 16 2
"XLOC_013922" 24 26 20 27 2
"XLOC_013923" 16 18 22 23 7
"XLOC_013924" 69 67 18 70 1
"XLOC_013925" 233 38 90 68 70
"XLOC_013926" 12 6 27 6 9
"XLOC_013927" 54 80 128 52 76
"XLOC_013928" 18 31 23 33 23
"XLOC_013929" 46 106 43 40 36
"XLOC_013930" 19 21 12 14 0
"XLOC_013931" 27 7 13 1 3
"XLOC_013932" 33 57 102 59 112
"XLOC_013933" 5 12 23 10 6
"XLOC_013934" 10 6 53 12 10
"XLOC_013935" 12 41 17 19 9
"XLOC_013936" 64 72 68 37 126
"XLOC_013937" 17 23 11 9 8
"XLOC_013938" 0 13 2 3 0
"XLOC_013939" 2 7 0 2 0
"XLOC_013940" 1 6 0 1 0
"XLOC_013941" 6 9 0 4 0
"XLOC_013942" 3 5 0 0 0
"XLOC_013943" 2908 4648 6224 2505 5289
"XLOC_013944" 8 15 7 6 2
"XLOC_013945" 15 13 54 17 20
"XLOC_013946" 9 15 19 15 1
"XLOC_013947" 2807 744 10447 9027 2400
"XLOC_013948" 124 232 152 145 92
"XLOC_013949" 1 31 3 1 34
"XLOC_013950" 41 65 32 30 32
"XLOC_013951" 75 64 63 52 29
"XLOC_013952" 27 26 3 29 8
"XLOC_013953" 1 5 4 4 0
"XLOC_013954" 3 1 0 3 0
"XLOC_013955" 2 2 1 4 1
"XLOC_013956" 0 0 1 1 0
"XLOC_013957" 53 41 20 27 25
"XLOC_013958" 17 24 5 9 2
"XLOC_013959" 47 39 1 18 5
"XLOC_013960" 11 22 13 11 5
"XLOC_013961" 133 107 383 281 119
"XLOC_013962" 34 22 44 15 21
"XLOC_013963" 2809 1829 5720 1650 6155
"XLOC_013964" 7 10 0 1 0
"XLOC_013965" 13 20 10 2 27
"XLOC_013966" 92 87 19 94 13
"XLOC_013967" 9 12 14 7 9
"XLOC_013968" 3 4 42 1 15
"XLOC_013969" 72 42 295 106 80
"XLOC_013970" 13 14 26 16 2
"XLOC_013971" 7 19 25 6 2
"XLOC_013972" 26 16 17 24 8
"XLOC_013973" 157 105 98 51 9
"XLOC_013974" 22 77 6 17 5
"XLOC_013975" 12 19 4 5 7
"XLOC_013976" 12 24 1 2 3
"XLOC_013977" 929 366 2449 995 880
"XLOC_013978" 8 25 17 19 8
"XLOC_013979" 10 16 30 18 12
"XLOC_013980" 13 9 3 12 0
"XLOC_013981" 1312 1049 1570 1039 2289
"XLOC_013982" 2180 1510 1823 1590 1241
"XLOC_013983" 6 42 7 8 10
"XLOC_013984" 86 29 156 23 29
"XLOC_013985" 191 182 285 130 255
"XLOC_013986" 11 13 38 3 16
"XLOC_013987" 229 240 552 183 428
"XLOC_013988" 168 136 179 143 83
"XLOC_013989" 113 82 3 36 4
"XLOC_013990" 13 13 8 20 5
"XLOC_013991" 19 18 11 11 0
"XLOC_013992" 87 66 186 83 94
"XLOC_013993" 26 16 25 18 3
"XLOC_013994" 22 29 18 15 5
"XLOC_013995" 9 18 1 8 2
"XLOC_013996" 13 7 21 5 7
"XLOC_013997" 23 27 22 23 7
"XLOC_013998" 199 149 273 152 139
"XLOC_013999" 34 99 27 33 0
"XLOC_014000" 1120 1136 342 1683 26
"XLOC_014001" 372 363 100 495 9
"XLOC_014002" 406 192 1528 576 1539
"XLOC_014003" 32 9 109 17 183
"XLOC_014004" 196 194 1150 245 226
"XLOC_014005" 19 19 92 15 56
"XLOC_014006" 15 17 14 6 0
"XLOC_014007" 11 8 4 4 0
"XLOC_014008" 6 12 11 6 7
"XLOC_014009" 303 398 675 307 454
"XLOC_014010" 7 13 2 17 1
"XLOC_014011" 10 10 1 6 0
"XLOC_014012" 15 12 5 7 5
"XLOC_014013" 94 55 27 31 40
"XLOC_014014" 16 14 12 6 5
"XLOC_014015" 16 14 18 5 11
"XLOC_014016" 85 84 233 53 108
"XLOC_014017" 2 5 35 4 11
"XLOC_014018" 8 10 36 20 22
"XLOC_014019" 44 48 13 25 0
"XLOC_014020" 154 200 613 131 765
"XLOC_014021" 20 27 10 12 5
"XLOC_014022" 7 8 10 2 7
"XLOC_014023" 14 4 2 11 2
"XLOC_014024" 5 6 28 5 47
"XLOC_014025" 5 9 24 4 27
"XLOC_014026" 104 116 530 109 458
"XLOC_014027" 10 11 6 1 11
"XLOC_014030" 6 48 0 4 2
"XLOC_014031" 8 35 2 1 1
"XLOC_014032" 6 6 2 30 21
"XLOC_014033" 12 27 12 5 5
"XLOC_014034" 28 39 17 16 24
"XLOC_014035" 4 20 1 2 0
"XLOC_014036" 9 91 1 2 1
"XLOC_014037" 10 33 4 2 2
"XLOC_014038" 9 46 3 2 11
"XLOC_014039" 23 110 5 9 12
"XLOC_014040" 66 1 0 4 0
"XLOC_014041" 383 306 316 301 437
"XLOC_014042" 67 58 5 32 4
"XLOC_014043" 76 99 305 113 302
"XLOC_014044" 54 38 38 15 48
"XLOC_014045" 36 44 57 25 44
"XLOC_014046" 6 10 0 10 0
"XLOC_014047" 14 17 0 8 0
"XLOC_014048" 40 51 19 28 12
"XLOC_014049" 35 36 2 41 3
"XLOC_014050" 15 8 3 11 0
"XLOC_014051" 62 53 5 70 1
"XLOC_014052" 13 26 5 26 2
"XLOC_014053" 7 20 22 15 24
"XLOC_014054" 63 78 32 51 18
"XLOC_014055" 52 45 23 65 31
"XLOC_014056" 128 136 156 111 78
"XLOC_014057" 4 20 27 6 31
"XLOC_014058" 4 3 10 12 3
"XLOC_014059" 1 0 5 2 2
"XLOC_014060" 260 332 348 269 175
"XLOC_014061" 79 186 35 65 12
"XLOC_014062" 16 14 0 19 0
"XLOC_014063" 4 21 3 1 2
"XLOC_014064" 68 109 7 55 3
"XLOC_014065" 22 27 1 23 0
"XLOC_014066" 58 38 8 65 2
"XLOC_014067" 21 26 21 12 49
"XLOC_014068" 54 47 16 52 17
"XLOC_014069" 45 82 101 28 57
"XLOC_014070" 404 445 617 449 400
"XLOC_014071" 1439 1961 1018 1373 480
"XLOC_014072" 211 201 199 187 162
"XLOC_014073" 8 3 4 5 2
"XLOC_014074" 1779 2721 1897 1430 937
"XLOC_014075" 7503 4415 6633 4350 5195
"XLOC_014076" 77 80 21 30 18
"XLOC_014077" 613 550 448 350 526
"XLOC_014078" 1 10 2 3 3
"XLOC_014079" 942 777 743 786 530
"XLOC_014080" 69 52 92 56 38
"XLOC_014081" 8 14 31 21 33
"XLOC_014082" 61 57 70 51 64
"XLOC_014083" 3 2 16 1 0
"XLOC_014085" 553 620 430 893 123
"XLOC_014086" 2377 1988 499 1460 89
"XLOC_014087" 208 186 275 181 146
"XLOC_014088" 1227 609 469 600 212
"XLOC_014089" 436 425 304 343 107
"XLOC_014090" 639 1246 628 808 346
"XLOC_014092" 7 3 6 7 6
"XLOC_014093" 143 179 47 133 17
"XLOC_014095" 59 1 7 2 1
"XLOC_014096" 1540 1950 1332 1444 962
"XLOC_014097" 985 1509 697 650 185
"XLOC_014098" 2242 2224 2175 1865 1215
"XLOC_014099" 2 6 5 3 3
"XLOC_014100" 328 392 392 256 87
"XLOC_014101" 51 112 53 26 18
"XLOC_014102" 554 827 638 432 350
"XLOC_014103" 397 396 113 390 52
"XLOC_014104" 328 241 121 326 68
"XLOC_014105" 1801 1101 1221 1328 649
"XLOC_014106" 538 273 267 261 252
"XLOC_014107" 309 196 24 217 5
"XLOC_014108" 2822 1700 1075 2101 801
"XLOC_014109" 1 2 0 0 1
"XLOC_014110" 1632 834 1823 827 1041
"XLOC_014111" 54 49 22 27 25
"XLOC_014112" 57 23 25 23 9
"XLOC_014113" 85 105 24 91 0
"XLOC_014114" 2075 2203 1752 1932 530
"XLOC_014117" 2652 2213 2972 1442 1759
"XLOC_014118" 98 95 85 91 83
"XLOC_014119" 688 635 646 484 768
"XLOC_014120" 5245 3631 6084 3012 3907
"XLOC_014121" 869 788 641 729 348
"XLOC_014122" 4170 2956 4625 2667 2672
"XLOC_014128" 4 9 1 0 0
"XLOC_014129" 715 833 449 508 313
"XLOC_014131" 3 50 24 17 22
"XLOC_014132" 687 502 142 694 80
"XLOC_014135" 234 266 103 119 224
"XLOC_014136" 4 29 11 16 11
"XLOC_014137" 13 11 17 5 5
"XLOC_014138" 119 156 148 124 82
"XLOC_014139" 0 1 0 0 0
"XLOC_014140" 9 19 16 19 15
"XLOC_014141" 0 1 0 0 0
"XLOC_014142" 2326 2155 2309 1599 1339
"XLOC_014143" 14 23 19 12 17
"XLOC_014144" 2181 2149 2047 1671 1127
"XLOC_014145" 120 124 73 65 35
"XLOC_014146" 1130 355 346 295 219
"XLOC_014147" 37 36 17 26 6
"XLOC_014148" 1218 3245 2506 1420 1927
"XLOC_014149" 361 321 459 223 261
"XLOC_014150" 6549 5701 7495 5002 4801
"XLOC_014151" 462 740 804 397 432
"XLOC_014152" 0 0 1 0 0
"XLOC_014153" 0 0 0 1 0
"XLOC_014154" 4064 3870 4144 3084 1959
"XLOC_014156" 96 151 142 94 137
"XLOC_014157" 443 352 113 216 37
"XLOC_014158" 1 2 1 1 0
"XLOC_014159" 4 10 120 59 17
"XLOC_014160" 4225 3823 2187 3294 1019
"XLOC_014161" 9 4 1 2 4
"XLOC_014162" 201 340 462 239 154
"XLOC_014163" 193 270 103 118 84
"XLOC_014164" 372 346 289 225 191
"XLOC_014165" 264 194 418 204 218
"XLOC_014166" 268 54 416 136 59
"XLOC_014167" 3969 3386 5555 3106 2646
"XLOC_014168" 186 238 433 201 195
"XLOC_014170" 8 20 21 29 16
"XLOC_014171" 42563 27155 42933 35930 36282
"XLOC_014172" 136 103 261 110 127
"XLOC_014173" 1910 1835 1328 1519 487
"XLOC_014175" 6 11 12 4 3
"XLOC_014176" 1 1 0 0 0
"XLOC_014178" 28 70 33 30 19
"XLOC_014179" 3797 2429 3603 2829 2285
"XLOC_014180" 19 14 22 16 12
"XLOC_014181" 56 71 18 49 75
"XLOC_014182" 2236 1657 916 909 1595
"XLOC_014183" 1034 902 118 531 167
"XLOC_014184" 11131 4768 7040 6745 4017
"XLOC_014185" 15342 14844 10993 11666 9448
"XLOC_014186" 15 28 3 12 0
"XLOC_014187" 224 257 116 225 31
"XLOC_014188" 286 301 193 135 125
"XLOC_014189" 0 1 0 0 0
"XLOC_014190" 3929 3147 2452 3410 3015
"XLOC_014191" 9 43 19 15 14
"XLOC_014192" 1153 800 1336 1204 811
"XLOC_014193" 29 19 12 11 3
"XLOC_014194" 174 123 42 80 33
"XLOC_014196" 15 24 9 7 1
"XLOC_014197" 0 0 0 1 0
"XLOC_014198" 3105 1302 1319 1008 888
"XLOC_014199" 455 541 324 231 293
"XLOC_014200" 0 1 0 1 0
"XLOC_014201" 7346 5790 11168 6913 5427
"XLOC_014203" 1 0 1 0 0
"XLOC_014204" 290 494 790 540 567
"XLOC_014205" 375 503 299 278 276
"XLOC_014206" 14 31 8 11 7
"XLOC_014207" 8662 5556 6243 5815 5611
"XLOC_014208" 4645 5012 1528 2176 1841
"XLOC_014209" 11089 5257 11820 8391 7414
"XLOC_014210" 3 4 3 1 0
"XLOC_014211" 0 0 2 0 0
"XLOC_014212" 6006 3372 1685 4083 2115
"XLOC_014214" 61 93 25 48 8
"XLOC_014216" 287 169 305 143 216
"XLOC_014217" 2 4 1 10 0
"XLOC_014218" 8352 3889 3432 3426 2892
"XLOC_014219" 2621 2624 1958 1660 1191
"XLOC_014220" 3978 6800 7482 4348 4557
"XLOC_014221" 13343 8093 3202 7799 1241
"XLOC_014222" 111 171 8 68 11
"XLOC_014223" 318 98 113 86 63
"XLOC_014224" 427 290 263 262 172
"XLOC_014225" 526 517 718 543 326
"XLOC_014226" 3668 2537 2483 2869 1117
"XLOC_014228" 31 77 61 56 60
"XLOC_014229" 2527 1411 1415 1745 785
"XLOC_014230" 40 23 26 19 9
"XLOC_014232" 1419 1090 862 865 726
"XLOC_014233" 19 39 13 21 0
"XLOC_014234" 35 11 6 3 1
"XLOC_014235" 389 453 291 309 179
"XLOC_014236" 195 393 145 212 81
"XLOC_014237" 163 115 128 120 45
"XLOC_014238" 0 2 3 0 0
"XLOC_014239" 115 95 48 56 37
"XLOC_014240" 3410 3305 3151 2926 1828
"XLOC_014241" 1235 1303 1662 994 998
"XLOC_014242" 38 16 71 27 22
"XLOC_014243" 954 841 805 687 639
"XLOC_014244" 25 82 34 39 15
"XLOC_014245" 215 152 206 149 96
"XLOC_014246" 4204 3724 3997 3446 1485
"XLOC_014247" 2658 2076 2303 1950 1133
"XLOC_014248" 625008 601047 248411 352963 209600
"XLOC_014249" 1 4 1 0 3
"XLOC_014250" 0 5 0 2 1
"XLOC_014251" 487 443 289 447 309
"XLOC_014252" 1657 1609 1008 906 658
"XLOC_014253" 386 193 286 266 42
"XLOC_014254" 1079 1225 1559 1477 547
"XLOC_014255" 1 1 4 0 2
"XLOC_014256" 2767 3164 1935 1933 850
"XLOC_014258" 26 30 22 26 10
"XLOC_014260" 25 26 19 18 10
"XLOC_014262" 686 656 821 422 533
"XLOC_014264" 787 496 290 674 251
"XLOC_014265" 6 14 1 8 5
"XLOC_014266" 440 347 605 689 201
"XLOC_014267" 308 193 666 401 274
"XLOC_014268" 0 0 1 0 0
"XLOC_014269" 1121 1010 1461 1091 1227
"XLOC_014271" 7394 2381 3958 3208 4024
"XLOC_014272" 943 975 1594 1440 1268
"XLOC_014273" 3 1 1 0 1
"XLOC_014274" 1 0 0 0 0
"XLOC_014275" 1 2 1 0 0
"XLOC_014276" 4 0 3 0 0
"XLOC_014277" 271 124 167 202 121
"XLOC_014278" 22 46 8 12 13
"XLOC_014279" 7 7 11 7 9
"XLOC_014280" 275 320 118 155 178
"XLOC_014281" 0 5 0 1 2
"XLOC_014282" 493 328 672 403 362
"XLOC_014283" 50 40 58 55 14
"XLOC_014284" 3185 2333 3555 3223 2078
"XLOC_014287" 1855 1339 1777 1679 2990
"XLOC_014288" 55 66 28 43 19
"XLOC_014289" 1591 1123 584 920 1060
"XLOC_014290" 0 2 0 0 0
"XLOC_014292" 215 275 221 202 167
"XLOC_014293" 1077 683 886 552 823
"XLOC_014294" 59 104 127 76 98
"XLOC_014295" 68 133 97 70 40
"XLOC_014296" 4906 7514 1042 2862 1689
"XLOC_014297" 161 223 27 137 6
"XLOC_014300" 21 36 7 18 1
"XLOC_014301" 3 8 5 8 8
"XLOC_014302" 455 467 497 411 263
"XLOC_014303" 221 202 239 157 95
"XLOC_014304" 1 0 0 0 0
"XLOC_014307" 0 2 0 0 0
"XLOC_014308" 22 50 64 40 43
"XLOC_014309" 779 621 741 402 436
"XLOC_014310" 6 9 10 6 4
"XLOC_014311" 576 438 559 301 339
"XLOC_014312" 109 138 52 78 16
"XLOC_014313" 1 0 0 0 0
"XLOC_014314" 779 1588 909 1040 819
"XLOC_014316" 280 253 391 254 124
"XLOC_014317" 485 578 2217 1140 391
"XLOC_014324" 54 63 43 54 46
"XLOC_014326" 109 133 142 72 71
"XLOC_014327" 1020 1689 994 1432 718
"XLOC_014328" 1411 758 323 1089 55
"XLOC_014329" 3475 2775 2263 2440 1739
"XLOC_014330" 4 0 1 5 0
"XLOC_014331" 25 39 8 13 0
"XLOC_014332" 173 232 84 127 34
"XLOC_014333" 2672 3213 1981 1595 1694
"XLOC_014334" 371 534 104 151 55
"XLOC_014335" 1406 1335 594 606 399
"XLOC_014336" 2346 1345 1384 1357 1394
"XLOC_014337" 321 562 220 236 138
"XLOC_014339" 51 76 59 28 32
"XLOC_014340" 251 217 176 226 190
"XLOC_014341" 1102 895 210 843 104
"XLOC_014342" 48 102 115 68 24
"XLOC_014343" 169 116 62 147 82
"XLOC_014345" 198 149 64 148 32
"XLOC_014346" 4370 5941 2649 2704 1399
"XLOC_014347" 3388 1349 2063 1679 1548
"XLOC_014348" 36 17 35 24 8
"XLOC_014349" 249 330 415 321 313
"XLOC_014350" 2 26 0 2 1
"XLOC_014352" 1570 1398 1406 1148 680
"XLOC_014353" 417 257 220 277 252
"XLOC_014354" 16 40 8 9 5
"XLOC_014355" 76 81 24 64 31
"XLOC_014356" 117 26 24 51 3
"XLOC_014357" 917 583 1194 687 372
"XLOC_014358" 293 51 533 155 21
"XLOC_014359" 98 49 183 69 25
"XLOC_014360" 418 246 221 235 88
"XLOC_014361" 23533 27662 22011 26705 6235
"XLOC_014362" 39 6 6 12 10
"XLOC_014363" 826 684 742 532 492
"XLOC_014364" 314 197 218 186 158
"XLOC_014365" 0 0 0 1 0
"XLOC_014366" 4 7 7 3 5
"XLOC_014367" 331 712 315 174 447
"XLOC_014368" 251 247 139 139 118
"XLOC_014369" 1 13 1 2 0
"XLOC_014370" 0 0 1 0 0
"XLOC_014371" 4 13 5 5 4
"XLOC_014372" 1670 1918 807 756 658
"XLOC_014373" 1231 571 604 782 128
"XLOC_014374" 1 1 0 0 0
"XLOC_014375" 2732 1689 1498 1649 960
"XLOC_014376" 1724 1185 1731 1566 536
"XLOC_014377" 4583 1909 4195 2499 2149
"XLOC_014378" 3346 3081 2656 2230 1665
"XLOC_014380" 1064 888 1090 524 631
"XLOC_014381" 251 314 264 205 164
"XLOC_014382" 0 2 0 0 0
"XLOC_014384" 47 99 65 47 34
"XLOC_014385" 489 878 764 448 367
"XLOC_014386" 328 366 197 195 115
"XLOC_014387" 68 90 71 56 56
"XLOC_014388" 1066 691 1052 692 483
"XLOC_014389" 5 6 1 1 0
"XLOC_014391" 460 687 297 365 150
"XLOC_014392" 1330 1913 930 878 417
"XLOC_014393" 31 25 7 20 8
"XLOC_014394" 2850 2707 3537 2538 1917
"XLOC_014395" 86 38 42 19 14
"XLOC_014396" 326 345 219 202 120
"XLOC_014397" 565 392 640 360 324
"XLOC_014398" 21 16 19 23 10
"XLOC_014399" 0 1 2 2 0
"XLOC_014400" 1973 2854 2545 1374 1226
"XLOC_014401" 2190 2814 1796 1721 666
"XLOC_014402" 5 6 1 6 1
"XLOC_014403" 1865 1623 1766 1860 785
"XLOC_014404" 414 830 569 457 540
"XLOC_014405" 35 50 60 39 42
"XLOC_014406" 0 5 2 2 3
"XLOC_014407" 8 7 3 6 1
"XLOC_014408" 80 41 41 42 8
"XLOC_014409" 6551 4580 6586 4762 3862
"XLOC_014410" 0 1 0 0 0
"XLOC_014411" 340 190 72 314 18
"XLOC_014412" 1150 747 1059 755 508
"XLOC_014413" 3131 2680 4049 2063 2502
"XLOC_014414" 578 664 746 458 417
"XLOC_014415" 319 275 60 256 7
"XLOC_014416" 757 526 726 604 383
"XLOC_014417" 256 215 131 234 44
"XLOC_014418" 35 46 65 58 35
"XLOC_014419" 93 138 272 124 265
"XLOC_014420" 1160 1499 126 981 152
"XLOC_014421" 1 1 0 1 0
"XLOC_014422" 67 57 69 47 80
"XLOC_014423" 367 1202 323 335 1231
"XLOC_014424" 512 1006 63 410 218
"XLOC_014425" 1986 1085 485 1543 135
"XLOC_014426" 10 35 5 11 1
"XLOC_014427" 5072 4030 4543 4070 3549
"XLOC_014428" 205 230 185 163 122
"XLOC_014429" 1877 1747 1605 1782 789
"XLOC_014432" 100 92 136 91 61
"XLOC_014433" 72 70 83 70 22
"XLOC_014435" 67 122 231 68 99
"XLOC_014436" 57 49 54 43 16
"XLOC_014438" 0 0 1 0 0
"XLOC_014439" 3 1 0 0 1
"XLOC_014440" 453 351 782 363 365
"XLOC_014441" 14 50 51 14 36
"XLOC_014442" 176 259 104 227 47
"XLOC_014443" 109 210 103 69 121
"XLOC_014444" 574 573 530 496 286
"XLOC_014446" 119 139 13 112 7
"XLOC_014448" 615 516 294 453 185
"XLOC_014449" 89 66 9 39 11
"XLOC_014450" 12 9 3 5 2
"XLOC_014451" 767 883 1189 982 690
"XLOC_014452" 1198 737 1334 711 1235
"XLOC_014453" 13 10 9 21 7
"XLOC_014454" 269 355 227 228 110
"XLOC_014455" 49 83 69 27 41
"XLOC_014456" 1911 1730 1683 1184 1415
"XLOC_014457" 5 6 6 6 2
"XLOC_014458" 0 3 1 2 0
"XLOC_014460" 2065 2541 539 2101 206
"XLOC_014461" 1028 1262 1364 1019 1079
"XLOC_014462" 2093 1776 2128 2151 1162
"XLOC_014463" 5468 3350 4775 4835 2978
"XLOC_014464" 12 18 82 37 10
"XLOC_014466" 8 9 5 9 1
"XLOC_014467" 6 5 18 9 4
"XLOC_014468" 1 6 0 0 0
"XLOC_014469" 19 59 46 31 15
"XLOC_014471" 1910 2222 2854 1664 1658
"XLOC_014472" 545 388 51 553 10
"XLOC_014473" 22 27 6 12 17
"XLOC_014474" 539 571 430 433 227
"XLOC_014475" 3 3 1 2 0
"XLOC_014476" 392 468 315 351 142
"XLOC_014477" 1358 1606 2386 1170 1820
"XLOC_014479" 476 399 433 425 276
"XLOC_014480" 108 13 13 27 0
"XLOC_014481" 18 20 3 1 3
"XLOC_014482" 738 415 301 300 112
"XLOC_014483" 1 3 1 0 0
"XLOC_014484" 0 2 3 3 0
"XLOC_014485" 2 15 8 24 20
"XLOC_014489" 718 1537 919 497 640
"XLOC_014490" 404 610 252 355 340
"XLOC_014491" 107 99 139 61 52
"XLOC_014492" 2525 2432 2014 1833 2233
"XLOC_014493" 670 1168 658 722 743
"XLOC_014494" 13 10 50 18 4
"XLOC_014495" 4 10 1 3 1
"XLOC_014496" 33 83 15 38 35
"XLOC_014497" 1102 1044 411 693 318
"XLOC_014498" 1618 1195 1567 1329 1417
"XLOC_014499" 8 1 0 3 0
"XLOC_014500" 120 141 139 73 140
"XLOC_014501" 121 92 107 67 69
"XLOC_014502" 5 5 37 5 4
"XLOC_014503" 7 5 78 9 7
"XLOC_014504" 129 83 68 107 24
"XLOC_014505" 1904 1837 2490 1628 2800
"XLOC_014507" 29 36 4 21 3
"XLOC_014508" 4760 4941 2662 2887 1922
"XLOC_014509" 0 6 1 1 0
"XLOC_014510" 9003 9986 2278 4814 2686
"XLOC_014511" 3 6 3 1 1
"XLOC_014512" 13693 5944 11205 6432 6947
"XLOC_014513" 598 823 370 423 188
"XLOC_014514" 19 83 10 28 42
"XLOC_014517" 17 22 1 3 22
"XLOC_014518" 428 360 551 479 285
"XLOC_014519" 185 209 161 179 200
"XLOC_014520" 1 0 0 0 0
"XLOC_014521" 4 14 10 7 8
"XLOC_014522" 30078 20089 10319 15268 9284
"XLOC_014523" 612 580 262 414 154
"XLOC_014524" 2652 2025 410 2159 458
"XLOC_014525" 602 626 867 571 879
"XLOC_014526" 4059 3715 4229 2791 3246
"XLOC_014527" 1967 823 1828 1249 941
"XLOC_014528" 3 3 3 2 0
"XLOC_014529" 13494 6109 8432 7970 5656
"XLOC_014530" 3589 2593 2881 3139 1192
"XLOC_014531" 110 105 34 72 22
"XLOC_014533" 83 102 121 76 76
"XLOC_014534" 228 130 676 520 221
"XLOC_014535" 892 760 474 396 505
"XLOC_014536" 518 349 344 237 413
"XLOC_014537" 1103 829 505 659 290
"XLOC_014538" 914 923 784 742 427
"XLOC_014539" 207 271 119 126 131
"XLOC_014540" 978 1403 715 920 439
"XLOC_014541" 366 371 68 316 78
"XLOC_014542" 2809 2824 1294 2152 1505
"XLOC_014543" 32 66 25 41 20
"XLOC_014544" 0 1 0 0 0
"XLOC_014546" 16827 11321 17056 11012 12356
"XLOC_014548" 0 1 0 0 0
"XLOC_014549" 2 0 0 0 0
"XLOC_014550" 2 2 1 2 0
"XLOC_014555" 2 3 0 3 0
"XLOC_014557" 45 46 22 36 12
"XLOC_014558" 865 725 1005 665 984
"XLOC_014559" 0 0 1 0 0
"XLOC_014560" 0 2 1 0 0
"XLOC_014561" 162 289 176 131 166
"XLOC_014562" 2648 2703 3263 2200 2254
"XLOC_014563" 125 113 100 80 84
"XLOC_014564" 554 439 794 339 388
"XLOC_014565" 429 581 450 282 284
"XLOC_014566" 0 1 0 0 0
"XLOC_014567" 197 296 258 161 154
"XLOC_014568" 0 1 1 0 0
"XLOC_014569" 345 196 142 153 36
"XLOC_014570" 0 1 1 1 0
"XLOC_014571" 861 1032 1513 1002 1291
"XLOC_014572" 2430 1908 3486 1723 3273
"XLOC_014573" 79 89 36 119 37
"XLOC_014574" 1939 2517 2833 2008 1274
"XLOC_014575" 1141 1219 1669 845 1440
"XLOC_014579" 1456 1059 1225 775 783
"XLOC_014581" 640 718 442 491 149
"XLOC_014584" 174 105 22 115 10
"XLOC_014585" 441 299 114 328 51
"XLOC_014586" 727 643 1722 411 1069
"XLOC_014587" 822 922 96 451 73
"XLOC_014588" 2247 2654 1884 2277 1777
"XLOC_014589" 0 0 1 0 0
"XLOC_014590" 2 0 0 0 0
"XLOC_014592" 2723 1080 1680 1438 1311
"XLOC_014593" 820 837 1725 701 884
"XLOC_014594" 346 409 149 298 80
"XLOC_014595" 744 394 514 547 336
"XLOC_014596" 19 34 18 14 10
"XLOC_014597" 1999 1335 1882 1672 891
"XLOC_014598" 728 643 636 444 670
"XLOC_014599" 1067 1073 1374 897 1105
"XLOC_014601" 0 1 0 0 0
"XLOC_014604" 242 389 171 181 167
"XLOC_014605" 308 174 179 109 206
"XLOC_014606" 1019 813 1000 586 673
"XLOC_014607" 2672 1988 986 1852 997
"XLOC_014608" 1311 1081 1163 1097 1256
"XLOC_014609" 403 292 227 272 203
"XLOC_014610" 327 370 86 231 80
"XLOC_014612" 2137 1435 1748 1892 1258
"XLOC_014613" 49 75 43 78 8
"XLOC_014614" 64 83 24 50 24
"XLOC_014615" 420 562 327 390 437
"XLOC_014616" 794 678 1135 769 833
"XLOC_014617" 90 91 162 105 94
"XLOC_014618" 8 0 0 2 0
"XLOC_014619" 1100 422 1181 595 936
"XLOC_014620" 2 7 1 0 0
"XLOC_014622" 6745 4825 9880 6146 5744
"XLOC_014623" 141 143 98 104 165
"XLOC_014624" 3062 1201 5070 1785 2621
"XLOC_014625" 2677 2142 963 2049 396
"XLOC_014626" 0 0 0 1 1
"XLOC_014628" 135 32 381 107 42
"XLOC_014629" 961 895 840 776 519
"XLOC_014630" 3 6 2 3 1
"XLOC_014632" 8 10 3 5 9
"XLOC_014633" 0 0 5 0 0
"XLOC_014637" 379 768 158 291 486
"XLOC_014638" 56 48 46 62 30
"XLOC_014639" 380 247 477 345 449
"XLOC_014640" 317 202 57 183 28
"XLOC_014641" 525 343 524 262 475
"XLOC_014642" 420 512 620 467 434
"XLOC_014643" 1849 1435 1381 1386 1589
"XLOC_014644" 7 12 11 5 3
"XLOC_014645" 35390 32638 17880 25477 36553
"XLOC_014646" 298 269 616 339 350
"XLOC_014647" 27 146 47 14 23
"XLOC_014648" 0 1 0 0 0
"XLOC_014649" 1285 1229 1035 985 1165
"XLOC_014650" 14958 11627 10505 16148 12242
"XLOC_014651" 7 10 10 10 0
"XLOC_014652" 433 420 464 314 288
"XLOC_014653" 21 19 0 4 0
"XLOC_014654" 166 210 24 64 124
"XLOC_014656" 0 0 0 2 0
"XLOC_014657" 316 481 245 261 279
"XLOC_014658" 485 871 465 357 631
"XLOC_014659" 3196 2608 1900 2277 1405
"XLOC_014660" 323 337 254 339 154
"XLOC_014661" 2 1 7 0 1
"XLOC_014662" 127 127 119 57 103
"XLOC_014663" 59 135 34 104 33
"XLOC_014664" 2490 2309 2101 2457 1995
"XLOC_014665" 2 1 0 1 0
"XLOC_014666" 122 85 160 71 132
"XLOC_014667" 0 7 1 3 0
"XLOC_014668" 6 8 8 13 17
"XLOC_014669" 5109 6565 3018 3970 3070
"XLOC_014670" 2 5 0 2 0
"XLOC_014671" 76 152 58 129 83
"XLOC_014672" 2807 2273 1670 1623 1447
"XLOC_014674" 6966 4001 3632 5248 4264
"XLOC_014675" 1 2 0 0 0
"XLOC_014676" 0 1 0 0 0
"XLOC_014677" 279 220 232 282 238
"XLOC_014678" 337 451 743 514 806
"XLOC_014679" 117 87 24 65 27
"XLOC_014680" 23 18 30 26 24
"XLOC_014682" 1089 890 1660 995 1041
"XLOC_014683" 78 153 84 70 79
"XLOC_014684" 17 30 26 13 22
"XLOC_014685" 0 0 0 0 1
"XLOC_014686" 167 152 227 125 169
"XLOC_014687" 1 0 1 0 0
"XLOC_014688" 388 326 79 265 71
"XLOC_014689" 292 269 758 294 911
"XLOC_014690" 1934 1526 692 1334 363
"XLOC_014691" 1592 1235 1533 953 1269
"XLOC_014692" 123 86 16 62 6
"XLOC_014696" 346 237 240 185 217
"XLOC_014697" 1881 1186 3696 2065 1488
"XLOC_014699" 8842 10436 3469 2991 6018
"XLOC_014700" 14 28 21 130 12
"XLOC_014701" 2758 1906 2086 1670 1924
"XLOC_014702" 763 425 257 453 190
"XLOC_014703" 326 447 594 327 268
"XLOC_014704" 575 495 369 398 232
"XLOC_014705" 458 474 425 518 257
"XLOC_014706" 59 227 7 46 40
"XLOC_014707" 466 345 210 233 184
"XLOC_014710" 9212 3988 6900 5077 4830
"XLOC_014711" 57 41 10 11 1
"XLOC_014712" 31 16 10 5 2
"XLOC_014713" 510 669 72 391 164
"XLOC_014714" 1 0 0 1 1
"XLOC_014715" 134 109 287 122 250
"XLOC_014716" 1 0 1 0 0
"XLOC_014717" 112 82 16 83 1
"XLOC_014720" 7 4 8 8 10
"XLOC_014721" 877 660 703 559 514
"XLOC_014722" 139 114 82 140 91
"XLOC_014723" 6 3 4 0 0
"XLOC_014724" 4 19 1 4 5
"XLOC_014729" 1755 404 2129 1546 718
"XLOC_014730" 0 0 0 1 0
"XLOC_014732" 14 9 8 5 10
"XLOC_014733" 1 2 0 0 0
"XLOC_014734" 0 0 1 0 0
"XLOC_014736" 13 16 36 6 12
"XLOC_014737" 41 4 5 9 6
"XLOC_014738" 249 210 98 287 47
"XLOC_014739" 99 96 133 84 124
"XLOC_014740" 34030 17380 16477 22431 28690
"XLOC_014741" 0 5 0 1 1
"XLOC_014742" 1175 598 146 627 187
"XLOC_014743" 254 224 334 633 101
"XLOC_014744" 424 424 825 1353 183
"XLOC_014745" 336 223 270 167 309
"XLOC_014746" 3 8 230 19 12
"XLOC_014747" 271 292 141 181 41
"XLOC_014748" 318 280 70 243 60
"XLOC_014749" 139 90 40 94 49
"XLOC_014750" 1483 1197 1709 1168 987
"XLOC_014751" 4492 3714 7012 5053 2213
"XLOC_014752" 0 0 0 1 0
"XLOC_014753" 112 69 56 28 27
"XLOC_014754" 1360 1412 3331 2479 714
"XLOC_014755" 2 0 0 1 0
"XLOC_014756" 3015 1888 1626 2074 825
"XLOC_014757" 13 24 26 11 6
"XLOC_014758" 2 4 10 13 1
"XLOC_014759" 1031 1110 1091 712 1063
"XLOC_014760" 0 1 3 4 1
"XLOC_014762" 13 8 8 5 1
"XLOC_014763" 13861 8070 7670 8516 7693
"XLOC_014764" 1 1 1 0 0
"XLOC_014765" 1741 1191 1510 1674 627
"XLOC_014766" 2370 2292 943 1323 778
"XLOC_014767" 288 305 491 144 187
"XLOC_014768" 2319 1666 1573 1128 743
"XLOC_014769" 148 107 159 56 104
"XLOC_014770" 6 5 4 4 0
"XLOC_014771" 334 237 301 415 234
"XLOC_014772" 531 560 416 359 378
"XLOC_014773" 1380 1781 1287 1443 755
"XLOC_014774" 0 1 0 1 0
"XLOC_014775" 6 22 21 8 13
"XLOC_014776" 966 709 1736 761 1336
"XLOC_014777" 321 161 308 229 110
"XLOC_014778" 225 220 29 222 22
"XLOC_014779" 478 499 305 541 152
"XLOC_014780" 19 14 10 16 5
"XLOC_014781" 8 2 0 0 0
"XLOC_014782" 38 122 0 3 12
"XLOC_014783" 67 54 54 31 54
"XLOC_014784" 560 385 270 245 297
"XLOC_014785" 3180 2993 2794 2951 2177
"XLOC_014786" 12921 13856 7281 10090 9888
"XLOC_014787" 3 0 0 1 0
"XLOC_014788" 281 342 229 155 212
"XLOC_014789" 436 380 354 265 317
"XLOC_014790" 5 0 58 1 5
"XLOC_014791" 137 197 132 99 109
"XLOC_014792" 3 4 0 0 0
"XLOC_014794" 705 828 961 531 813
"XLOC_014795" 0 0 1 0 1
"XLOC_014796" 1623 1624 1107 1187 1364
"XLOC_014798" 690 815 489 614 549
"XLOC_014800" 5978 5455 4098 5028 3968
"XLOC_014801" 609 575 131 368 59
"XLOC_014802" 76 6 854 152 9
"XLOC_014803" 11 1 2 1 1
"XLOC_014804" 8 5 8 14 0
"XLOC_014805" 9 0 222 31 6
"XLOC_014806" 4337 2889 3606 4545 2587
"XLOC_014807" 46 18 28 19 7
"XLOC_014808" 126 135 130 84 89
"XLOC_014809" 1 0 1 3 0
"XLOC_014810" 3 22 10 14 8
"XLOC_014812" 652 637 743 658 553
"XLOC_014813" 333 275 645 258 376
"XLOC_014814" 13 15 8 15 0
"XLOC_014815" 195 246 240 202 67
"XLOC_014816" 1235 934 1326 903 898
"XLOC_014817" 3216 2204 2237 1978 1522
"XLOC_014818" 158 238 150 68 102
"XLOC_014819" 0 0 0 1 0
"XLOC_014820" 8 5 3 8 0
"XLOC_014821" 1255 1222 1472 911 818
"XLOC_014822" 7499 8520 5847 5311 5858
"XLOC_014823" 27047 20545 26726 18290 18223
"XLOC_014824" 4 4 1 8 1
"XLOC_014825" 3774 3459 3570 2248 2056
"XLOC_014826" 2723 2230 3369 1467 1753
"XLOC_014827" 9948 14610 21910 9243 14931
"XLOC_014828" 2 11 3 1 4
"XLOC_014829" 1192 957 1104 710 684
"XLOC_014830" 1 0 0 0 0
"XLOC_014831" 9 1 14 11 1
"XLOC_014832" 3330 4027 2243 2727 968
"XLOC_014833" 725 577 544 584 266
"XLOC_014834" 0 1 0 1 0
"XLOC_014835" 1378 1406 1774 929 1376
"XLOC_014840" 0 0 1 0 0
"XLOC_014841" 12 5 7 12 1
"XLOC_014842" 492 563 247 486 40
"XLOC_014844" 553 598 338 628 165
"XLOC_014845" 357 480 746 433 301
"XLOC_014846" 35 32 48 28 28
"XLOC_014847" 16603 14528 9965 13220 7537
"XLOC_014848" 124 162 64 29 84
"XLOC_014849" 334 350 503 332 430
"XLOC_014850" 24 38 17 8 19
"XLOC_014851" 1 4 4 2 0
"XLOC_014853" 32 32 35 22 22
"XLOC_014854" 2 5 7 3 0
"XLOC_014855" 4661 635 9784 7678 2633
"XLOC_014856" 101 91 291 186 61
"XLOC_014857" 4612 3860 2166 2822 1022
"XLOC_014858" 753 376 169 318 67
"XLOC_014859" 397 362 709 307 334
"XLOC_014860" 14 11 5 4 3
"XLOC_014861" 186 232 227 191 111
"XLOC_014862" 6 10 6 4 1
"XLOC_014863" 25 21 33 18 22
"XLOC_014865" 17 4 12 13 8
"XLOC_014866" 458 415 527 304 146
"XLOC_014867" 590 1071 437 409 334
"XLOC_014868" 99 140 116 100 82
"XLOC_014869" 443 586 157 216 157
"XLOC_014870" 319 233 320 252 207
"XLOC_014871" 0 1 0 0 0
"XLOC_014873" 230 342 62 146 4
"XLOC_014874" 1055 803 624 866 531
"XLOC_014875" 279 202 33 217 12
"XLOC_014876" 8615 14433 15081 7029 6021
"XLOC_014877" 1507 1281 1216 1320 782
"XLOC_014878" 435 652 309 358 197
"XLOC_014879" 43 31 32 44 1
"XLOC_014880" 6 9 2 2 4
"XLOC_014881" 424 675 744 546 296
"XLOC_014882" 566 638 632 574 587
"XLOC_014883" 4 0 2 1 0
"XLOC_014884" 20 20 13 13 5
"XLOC_014885" 930 303 853 970 371
"XLOC_014886" 0 0 0 2 0
"XLOC_014887" 565 792 406 453 194
"XLOC_014888" 5 31 10 6 13
"XLOC_014889" 2280 1353 3240 2241 1513
"XLOC_014890" 825 844 867 524 538
"XLOC_014891" 548 1063 1087 704 530
"XLOC_014892" 527 475 235 378 131
"XLOC_014893" 714 661 666 668 337
"XLOC_014894" 437 379 271 258 170
"XLOC_014895" 568 440 953 409 658
"XLOC_014899" 205 150 352 214 310
"XLOC_014902" 2 4 8 2 2
"XLOC_014903" 39 58 52 33 18
"XLOC_014904" 1861 1410 1635 895 1251
"XLOC_014905" 5 20 8 7 7
"XLOC_014906" 13 30 12 4 6
"XLOC_014907" 0 1 0 1 2
"XLOC_014909" 3362 2824 2929 2252 2099
"XLOC_014910" 28 93 68 24 32
"XLOC_014911" 37 53 53 46 24
"XLOC_014912" 3313 3103 2792 2615 1118
"XLOC_014913" 15 29 20 9 7
"XLOC_014914" 9 47 0 1 3
"XLOC_014915" 55 64 20 21 24
"XLOC_014916" 2220 3435 821 1593 303
"XLOC_014917" 2158 3396 801 1566 314
"XLOC_014918" 358 693 164 315 271
"XLOC_014919" 35 94 151 42 28
"XLOC_014920" 0 0 9 21 4
"XLOC_014921" 93 66 72 70 16
"XLOC_014922" 191 169 1812 564 213
"XLOC_014923" 40 30 227 116 18
"XLOC_014924" 1841 1925 1928 1349 1298
"XLOC_014925" 198 237 437 208 195
"XLOC_014926" 460 408 590 302 432
"XLOC_014927" 398 388 340 264 225
"XLOC_014928" 63 84 24 34 4
"XLOC_014929" 338 188 274 198 115
"XLOC_014930" 83433 55306 448323 223888 126915
"XLOC_014931" 45966 23365 30120 27900 21694
"XLOC_014932" 21 9 55 77 3
"XLOC_014933" 266 301 307 345 166
"XLOC_014935" 3591 3158 2454 3265 1287
"XLOC_014936" 1514 992 1263 1098 857
"XLOC_014937" 784 1129 887 1021 552
"XLOC_014938" 556 461 151 422 185
"XLOC_014939" 281 298 281 207 226
"XLOC_014940" 60 92 80 48 37
"XLOC_014941" 646 488 560 403 398
"XLOC_014942" 1 1 0 2 0
"XLOC_014944" 8 16 1 35 10
"XLOC_014945" 391 328 25 209 65
"XLOC_014946" 2187 1559 284 848 611
"XLOC_014947" 558 698 686 442 442
"XLOC_014948" 476 408 91 284 75
"XLOC_014949" 467 576 241 333 350
"XLOC_014950" 1972 1311 248 880 235
"XLOC_014951" 44 94 52 36 54
"XLOC_014955" 0 1 0 0 0
"XLOC_014956" 488 291 391 338 234
"XLOC_014957" 2726 2390 2149 1887 1846
"XLOC_014958" 2457 1763 1995 1898 1349
"XLOC_014959" 174 280 183 119 56
"XLOC_014960" 163 279 157 244 246
"XLOC_014961" 1 0 0 0 0
"XLOC_014962" 160 152 144 130 82
"XLOC_014963" 1267 869 1178 838 950
"XLOC_014964" 13 48 16 10 1
"XLOC_014965" 1302 1706 1225 985 1246
"XLOC_014966" 360 509 145 182 150
"XLOC_014967" 5164 2394 8322 4507 4354
"XLOC_014968" 1 0 0 0 0
"XLOC_014969" 158 249 171 122 185
"XLOC_014970" 779 386 697 363 572
"XLOC_014972" 3 4 2 3 1
"XLOC_014974" 130 124 234 108 86
"XLOC_014975" 94 147 158 69 87
"XLOC_014976" 695 574 723 421 437
"XLOC_014977" 88 94 1024 152 63
"XLOC_014978" 33 36 20 24 11
"XLOC_014979" 1026 511 265 582 65
"XLOC_014980" 182 403 76 145 135
"XLOC_014981" 52 40 8 35 12
"XLOC_014982" 1011 696 1142 626 667
"XLOC_014983" 41 23 10 22 2
"XLOC_014984" 288 337 380 387 256
"XLOC_014985" 92 210 124 62 59
"XLOC_014986" 0 1 2 1 0
"XLOC_014987" 1832 1511 1817 1338 615
"XLOC_014988" 245 297 339 239 160
"XLOC_014989" 4564 4272 2664 3559 840
"XLOC_014991" 949 1026 864 813 532
"XLOC_014992" 1032 916 1649 805 572
"XLOC_014993" 1189 498 397 674 215
"XLOC_014994" 202 190 371 125 176
"XLOC_014995" 2403 1535 2345 1989 1529
"XLOC_014996" 222 220 201 162 159
"XLOC_014997" 110 131 164 140 89
"XLOC_014998" 462838 662203 803085 367235 514952
"XLOC_014999" 3135 2936 10503 3494 1579
"XLOC_015000" 6591 7994 12206 6708 5802
"XLOC_015001" 64 111 72 56 43
"XLOC_015002" 1 8 0 1 0
"XLOC_015003" 64 101 45 51 42
"XLOC_015004" 0 2 1 2 0
"XLOC_015005" 5631 2850 3613 3122 2580
"XLOC_015006" 373 214 438 220 108
"XLOC_015007" 893 468 1374 641 308
"XLOC_015008" 40 37 151 38 5
"XLOC_015010" 44 46 22 47 4
"XLOC_015011" 146 11 28 127 48
"XLOC_015012" 394 356 380 264 235
"XLOC_015013" 652 487 1084 1758 190
"XLOC_015014" 1351 1572 1725 1328 996
"XLOC_015018" 4927 3872 6731 3071 4507
"XLOC_015020" 297 136 164 323 188
"XLOC_015021" 3974 3312 3357 2401 2268
"XLOC_015022" 0 0 0 0 1
"XLOC_015023" 12 19 4 8 2
"XLOC_015024" 1 2 0 2 0
"XLOC_015025" 0 2 0 0 1
"XLOC_015026" 47 38 34 97 5
"XLOC_015027" 0 3 0 1 1
"XLOC_015029" 23 49 25 28 24
"XLOC_015030" 80 55 123 141 14
"XLOC_015032" 7452 7310 2396 2659 3733
"XLOC_015033" 1455 1170 2561 2296 868
"XLOC_015034" 8 9 12 11 6
"XLOC_015035" 7716 3357 5058 4527 3592
"XLOC_015036" 12481 7586 7860 9781 8092
"XLOC_015037" 461 258 279 425 160
"XLOC_015039" 0 1 0 0 0
"XLOC_015041" 0 3 2 1 1
"XLOC_015042" 890 1036 840 570 1134
"XLOC_015043" 546 591 669 388 527
"XLOC_015044" 198 179 364 235 169
"XLOC_015045" 24 25 37 21 29
"XLOC_015046" 21 64 10 11 15
"XLOC_015047" 4 11 4 2 2
"XLOC_015048" 2333 2000 1142 989 1123
"XLOC_015051" 32 24 27 11 26
"XLOC_015052" 2467 2707 3294 2673 2282
"XLOC_015053" 816 695 935 959 447
"XLOC_015054" 2942 4329 6043 2656 5265
"XLOC_015055" 2 0 1 0 0
"XLOC_015056" 229 111 442 161 133
"XLOC_015058" 1 0 0 0 0
"XLOC_015059" 3 4 3 4 3
"XLOC_015060" 51 66 24 114 4
"XLOC_015063" 2455 1834 161 1293 208
"XLOC_015065" 640 633 411 656 331
"XLOC_015067" 12 33 27 23 21
"XLOC_015068" 417 1102 693 452 668
"XLOC_015069" 0 3 0 1 1
"XLOC_015070" 149 187 34 131 15
"XLOC_015071" 1555 924 682 874 496
"XLOC_015073" 29 40 8 22 4
"XLOC_015074" 2670 1513 391 2036 416
"XLOC_015075" 209 142 177 102 84
"XLOC_015076" 1004 572 793 650 573
"XLOC_015077" 22 28 14 13 12
"XLOC_015078" 10 8 10 7 9
"XLOC_015079" 585 419 232 343 99
"XLOC_015081" 111 80 108 90 24
"XLOC_015082" 2074 1426 2874 1343 1039
"XLOC_015083" 3 6 8 2 1
"XLOC_015086" 7134 4018 2969 7353 2065
"XLOC_015087" 0 0 0 1 0
"XLOC_015088" 417 161 243 255 62
"XLOC_015089" 528 176 18 169 100
"XLOC_015091" 11241 6720 9809 11121 4558
"XLOC_015092" 1160 504 1170 711 404
"XLOC_015093" 904 920 926 775 650
"XLOC_015095" 2980 3099 1609 1665 1719
"XLOC_015097" 302 274 187 173 106
"XLOC_015098" 37 19 13 14 4
"XLOC_015099" 2603 1430 1692 1873 811
"XLOC_015100" 42 53 42 33 18
"XLOC_015101" 58 59 50 48 25
"XLOC_015102" 109 103 106 75 113
"XLOC_015103" 3541 3256 1932 2247 1418
"XLOC_015104" 130 252 125 68 81
"XLOC_015105" 1341 892 1133 942 755
"XLOC_015106" 4796 2945 3759 3258 2346
"XLOC_015107" 34 63 35 27 9
"XLOC_015108" 1028 650 1044 550 640
"XLOC_015109" 18608 19090 10058 15341 5106
"XLOC_015110" 662 359 761 420 361
"XLOC_015111" 1992 1559 1480 1331 1211
"XLOC_015112" 268 128 160 119 34
"XLOC_015113" 36 36 9 31 2
"XLOC_015114" 15 18 5 4 1
"XLOC_015115" 47 49 8 16 6
"XLOC_015116" 85 97 74 87 42
"XLOC_015117" 112 99 59 84 42
"XLOC_015118" 957 759 583 652 319
"XLOC_015119" 584 707 647 649 514
"XLOC_015120" 62 76 40 70 16
"XLOC_015121" 277 336 414 285 165
"XLOC_015122" 65 30 48 24 43
"XLOC_015124" 124 103 154 75 54
"XLOC_015125" 1095 845 1124 645 594
"XLOC_015126" 323 84 266 163 62
"XLOC_015127" 407 437 1078 367 185
"XLOC_015128" 66 5 55 35 1
"XLOC_015129" 0 1 1 0 0
"XLOC_015130" 3107 2503 4229 2028 2446
"XLOC_015131" 0 1 0 1 0
"XLOC_015133" 1593 581 883 1032 409
"XLOC_015135" 18 18 19 12 4
"XLOC_015136" 1008 804 618 532 730
"XLOC_015137" 931 1398 638 732 357
"XLOC_015138" 893 922 737 586 457
"XLOC_015139" 4347 4343 4909 2936 1361
"XLOC_015140" 0 4 2 1 0
"XLOC_015141" 1890 1862 1800 1472 739
"XLOC_015142" 7479 3975 5777 3784 3742
"XLOC_015143" 2049 1124 1748 1559 561
"XLOC_015144" 161 157 58 125 8
"XLOC_015146" 160 174 226 121 128
"XLOC_015147" 1085 777 895 684 369
"XLOC_015148" 8 8 24 7 3
"XLOC_015149" 256 209 142 131 30
"XLOC_015150" 1 1 0 0 0
"XLOC_015151" 575 950 706 445 443
"XLOC_015153" 0 0 0 1 1
"XLOC_015154" 565 431 560 386 250
"XLOC_015155" 0 1 0 0 0
"XLOC_015156" 63 121 63 68 30
"XLOC_015157" 47 86 39 54 8
"XLOC_015158" 2830 2413 1793 1946 880
"XLOC_015159" 878 734 998 773 536
"XLOC_015160" 998 1442 691 979 239
"XLOC_015161" 264 479 259 261 237
"XLOC_015162" 926 1132 773 675 529
"XLOC_015163" 1 1 0 0 0
"XLOC_015164" 616 459 741 354 568
"XLOC_015165" 49 29 190 109 168
"XLOC_015166" 880 726 491 728 197
"XLOC_015167" 1922 1314 1875 1071 1382
"XLOC_015168" 23 14 5 11 2
"XLOC_015169" 1348 1924 942 887 420
"XLOC_015170" 3 4 3 0 1
"XLOC_015171" 1203 1142 1524 1133 577
"XLOC_015172" 461 471 370 247 223
"XLOC_015173" 5144 7081 2252 4897 405
"XLOC_015175" 2 1 0 0 0
"XLOC_015176" 82 46 43 42 8
"XLOC_015178" 10116 7762 5302 5747 7499
"XLOC_015179" 2393 2355 1452 1866 1320
"XLOC_015180" 601 397 323 597 170
"XLOC_015181" 2 1 0 0 0
"XLOC_015182" 852 768 1019 834 531
"XLOC_015183" 627 470 197 425 69
"XLOC_015184" 5 11 1 4 5
"XLOC_015185" 268 232 245 160 128
"XLOC_015186" 70 198 77 55 30
"XLOC_015187" 279 194 259 102 59
"XLOC_015188" 140 86 17 105 2
"XLOC_015189" 4080 4840 621 3116 862
"XLOC_015190" 1 1 0 1 0
"XLOC_015191" 543 725 755 688 507
"XLOC_015192" 2280 2555 1898 1721 2878
"XLOC_015193" 141 401 9 108 115
"XLOC_015194" 541 927 253 601 698
"XLOC_015195" 297 472 186 170 460
"XLOC_015196" 320 650 367 261 796
"XLOC_015197" 1543 706 708 990 322
"XLOC_015198" 2791 1492 2527 2356 1024
"XLOC_015199" 1246 604 1343 533 540
"XLOC_015200" 20 77 42 23 10
"XLOC_015201" 136 164 7 98 7
"XLOC_015202" 873 1034 218 652 106
"XLOC_015203" 0 0 0 1 1
"XLOC_015204" 117 121 195 98 121
"XLOC_015206" 57 49 54 43 16
"XLOC_015207" 1 3 7 4 1
"XLOC_015208" 29 16 33 12 16
"XLOC_015209" 2 3 1 4 2
"XLOC_015210" 1299 1186 1165 1199 794
"XLOC_015211" 1295 1411 1593 1173 862
"XLOC_015212" 557 687 69 195 91
"XLOC_015213" 112 210 91 71 115
"XLOC_015214" 169 251 105 226 58
"XLOC_015215" 61 128 11 55 8
"XLOC_015216" 159 123 173 137 133
"XLOC_015217" 0 1 3 2 1
"XLOC_015218" 1 6 5 1 1
"XLOC_015219" 8 1 1 4 0
"XLOC_015220" 10 14 10 4 17
"XLOC_015221" 236 365 114 180 252
"XLOC_015222" 51 76 19 48 13
"XLOC_015223" 2446 1240 1862 1359 1210
"XLOC_015224" 0 1 2 1 2
"XLOC_015225" 147 181 62 82 31
"XLOC_015226" 8 4 6 1 1
"XLOC_015227" 13 3 63 5 0
"XLOC_015228" 58 30 29 40 20
"XLOC_015229" 101 142 96 100 72
"XLOC_015230" 156 223 1623 593 108
"XLOC_015231" 81 133 83 56 74
"XLOC_015232" 862 1105 553 842 261
"XLOC_015233" 1188 1106 300 909 220
"XLOC_015235" 0 2 0 4 1
"XLOC_015236" 2496 1681 3931 2485 2196
"XLOC_015237" 1003 708 786 913 465
"XLOC_015238" 559 707 153 284 288
"XLOC_015244" 2 2 0 4 0
"XLOC_015245" 2518 2098 2217 1294 1595
"XLOC_015246" 527 556 803 397 540
"XLOC_015247" 145 169 107 135 47
"XLOC_015248" 95 110 30 50 31
"XLOC_015249" 1067 1187 702 799 450
"XLOC_015250" 13 20 18 6 12
"XLOC_015251" 109 13 14 29 0
"XLOC_015252" 57 39 22 8 107
"XLOC_015253" 24 58 42 8 61
"XLOC_015254" 3741 3600 377 690 858
"XLOC_015255" 1981 1250 236 1341 215
"XLOC_015256" 0 0 1 0 0
"XLOC_015257" 3 4 1 4 2
"XLOC_015258" 2 10 0 6 0
"XLOC_015259" 0 3 0 0 3
"XLOC_015260" 54 132 41 30 51
"XLOC_015261" 260 305 91 325 119
"XLOC_015262" 4 17 34 27 39
"XLOC_015263" 5177 3264 3304 3250 1231
"XLOC_015264" 1166 844 689 684 609
"XLOC_015265" 12369 18846 29224 10334 20106
"XLOC_015266" 266 218 168 108 74
"XLOC_015267" 26 20 119 27 14
"XLOC_015268" 5919 3484 7880 4521 5067
"XLOC_015269" 1517 1319 2020 981 1719
"XLOC_015270" 2 4 2 2 0
"XLOC_015271" 743 708 956 600 759
"XLOC_015272" 831 1112 350 588 331
"XLOC_015274" 36 47 24 34 19
"XLOC_015275" 17621 17952 12742 11064 17275
"XLOC_015276" 802 1142 546 573 299
"XLOC_015277" 12 17 4 6 18
"XLOC_015278" 2683 1917 1027 1135 1292
"XLOC_015279" 998 1187 852 833 459
"XLOC_015280" 867 668 276 533 200
"XLOC_015281" 274 370 225 159 146
"XLOC_015282" 10 21 3 6 16
"XLOC_015283" 0 0 0 1 0
"XLOC_015284" 1714 1515 1224 1256 1291
"XLOC_015285" 1115 894 968 902 449
"XLOC_015286" 0 0 1 0 0
"XLOC_015287" 3 1 0 0 0
"XLOC_015288" 0 1 0 1 0
"XLOC_015289" 0 0 1 0 0
"XLOC_015291" 6 7 2 3 8
"XLOC_015292" 5 8 1 1 7
"XLOC_015294" 4 8 1 1 4
"XLOC_015296" 574 586 490 397 436
"XLOC_015297" 4884 3620 277 2604 175
"XLOC_015298" 9 53 0 0 7
"XLOC_015299" 159 175 56 152 55
"XLOC_015301" 46 87 38 44 31
"XLOC_015302" 1341 1263 860 1075 593
"XLOC_015303" 12 11 3 4 1
"XLOC_015304" 2492 2617 2331 1223 1426
"XLOC_015305" 2433 2226 2108 2053 1697
"XLOC_015306" 2 4 4 4 4
"XLOC_015307" 120 121 52 117 54
"XLOC_015308" 199 215 274 204 155
"XLOC_015309" 2777 1868 2253 1762 1419
"XLOC_015310" 494 598 352 268 490
"XLOC_015311" 409 434 136 314 44
"XLOC_015312" 4849 6379 6659 6291 3226
"XLOC_015313" 1833 2098 1359 1123 1041
"XLOC_015314" 300 531 444 364 376
"XLOC_015315" 996 1632 105 960 418
"XLOC_015316" 103 198 249 119 150
"XLOC_015317" 323 438 190 181 198
"XLOC_015318" 6639 4468 7537 5503 5519
"XLOC_015319" 1933 2731 4988 1798 2562
"XLOC_015325" 1 6 0 2 1
"XLOC_015327" 0 3 0 0 0
"XLOC_015329" 2955 4037 6083 2725 4063
"XLOC_015330" 70 86 130 78 143
"XLOC_015331" 1 3 1 6 3
"XLOC_015332" 632 629 795 500 850
"XLOC_015333" 4505 2093 6210 4278 2386
"XLOC_015334" 95 94 73 76 41
"XLOC_015335" 92 145 132 81 71
"XLOC_015336" 0 0 1 3 2
"XLOC_015338" 8071 6689 4300 5766 2782
"XLOC_015339" 0 1 0 0 0
"XLOC_015340" 0 2 0 0 0
"XLOC_015341" 9 12 10 14 6
"XLOC_015342" 451 519 492 312 239
"XLOC_015343" 625 376 637 528 286
"XLOC_015344" 2665 2251 2366 1691 2542
"XLOC_015345" 0 0 2 0 0
"XLOC_015346" 642 456 491 416 309
"XLOC_015348" 121 107 166 207 151
"XLOC_015349" 210 196 47 155 31
"XLOC_015351" 294 325 255 309 81
"XLOC_015352" 531 579 529 410 216
"XLOC_015353" 22 30 3 29 75
"XLOC_015354" 1267 1102 853 1283 997
"XLOC_015355" 0 0 0 1 0
"XLOC_015356" 182 173 239 194 100
"XLOC_015357" 6938 5415 9998 5552 5229
"XLOC_015358" 1517 1493 1549 1237 1240
"XLOC_015360" 2 15 2 4 3
"XLOC_015361" 0 2 2 0 0
"XLOC_015362" 3839 3492 3355 2581 2587
"XLOC_015363" 18 22 9 22 6
"XLOC_015364" 856 621 674 506 479
"XLOC_015365" 10943 10181 5459 5956 3267
"XLOC_015366" 1697 1396 1596 1534 977
"XLOC_015367" 554 796 655 464 316
"XLOC_015368" 0 1 9 3 1
"XLOC_015371" 3949 3418 642 1468 995
"XLOC_015372" 1796 1579 2365 1557 1581
"XLOC_015373" 10 11 5 8 2
"XLOC_015374" 507 552 452 381 318
"XLOC_015375" 651 485 1042 439 721
"XLOC_015376" 200 276 288 221 178
"XLOC_015377" 908 769 527 440 576
"XLOC_015380" 182 193 325 151 313
"XLOC_015382" 249 523 20 160 25
"XLOC_015387" 0 1 3 1 1
"XLOC_015388" 1004 995 860 768 794
"XLOC_015389" 228 124 135 138 109
"XLOC_015390" 1188 881 947 1091 1062
"XLOC_015392" 191 276 91 69 176
"XLOC_015393" 69 2 0 3 6
"XLOC_015394" 2770 2540 1379 2112 1220
"XLOC_015395" 1778 2739 2070 1766 1074
"XLOC_015396" 126 215 219 227 91
"XLOC_015398" 3 8 1 2 2
"XLOC_015399" 1811 1552 1748 1466 1232
"XLOC_015400" 2063 2645 1172 1593 1930
"XLOC_015401" 52284 13519 17114 19724 32357
"XLOC_015402" 0 1 0 0 0
"XLOC_015403" 6970 2529 2654 3451 2311
"XLOC_015404" 92 48 133 74 78
"XLOC_015406" 950 664 716 561 530
"XLOC_015407" 49 80 89 84 106
"XLOC_015408" 1630 1467 2334 1099 1686
"XLOC_015409" 221 212 183 161 168
"XLOC_015410" 1343 491 212 635 91
"XLOC_015411" 1751 1414 1324 1352 573
"XLOC_015412" 10 16 6 11 5
"XLOC_015413" 16 11 0 6 1
"XLOC_015414" 1471 1165 1453 949 983
"XLOC_015415" 719 499 778 497 345
"XLOC_015416" 458 347 426 325 335
"XLOC_015418" 36 0 1 0 1
"XLOC_015419" 0 6 1 2 3
"XLOC_015420" 202 247 432 210 301
"XLOC_015422" 488 440 232 241 205
"XLOC_015424" 148 98 38 111 27
"XLOC_015425" 26 24 28 25 14
"XLOC_015426" 38 43 39 28 29
"XLOC_015427" 27 35 9 21 3
"XLOC_015428" 1739 1139 810 1548 544
"XLOC_015429" 155 292 265 128 234
"XLOC_015430" 10035 14761 19359 7874 16175
"XLOC_015431" 33 3 9 18 6
"XLOC_015432" 650 647 37 374 1
"XLOC_015435" 5435 5179 4959 3741 7566
"XLOC_015436" 1108 899 102 1201 133
"XLOC_015437" 1974 1340 1559 1393 1917
"XLOC_015438" 316 107 266 127 198
"XLOC_015441" 1 7 2 2 0
"XLOC_015442" 241 218 130 184 162
"XLOC_015443" 0 1 0 0 0
"XLOC_015444" 592 668 895 681 483
"XLOC_015445" 320 315 163 218 140
"XLOC_015446" 2 3 0 1 2
"XLOC_015447" 1 6 6 1 6
"XLOC_015448" 5722 7873 6852 5208 8614
"XLOC_015449" 57 81 50 87 53
"XLOC_015450" 735 778 609 567 503
"XLOC_015451" 552 640 657 441 747
"XLOC_015452" 10026 7485 9176 11222 9889
"XLOC_015453" 1 2 1 0 0
"XLOC_015454" 475 647 92 355 31
"XLOC_015455" 270 276 40 138 49
"XLOC_015456" 28 37 1 13 2
"XLOC_015457" 656 539 1063 311 579
"XLOC_015458" 31 49 55 10 47
"XLOC_015459" 42 48 37 17 29
"XLOC_015460" 38 45 20 12 23
"XLOC_015461" 48 53 37 8 11
"XLOC_015462" 20527 12678 11605 14856 13921
"XLOC_015463" 19 19 31 15 4
"XLOC_015464" 2 1 0 0 0
"XLOC_015465" 44 99 8 27 16
"XLOC_015466" 0 5 0 3 0
"XLOC_015467" 184 179 100 177 25
"XLOC_015469" 32 24 46 11 43
"XLOC_015470" 37 37 20 14 25
"XLOC_015471" 322 398 341 289 209
"XLOC_015472" 2597 2358 4158 5468 2460
"XLOC_015475" 450 492 728 336 456
"XLOC_015476" 503 604 682 430 827
"XLOC_015477" 0 0 1 0 0
"XLOC_015478" 63 106 26 41 50
"XLOC_015479" 4 7 0 1 0
"XLOC_015480" 491 357 97 299 73
"XLOC_015481" 208 170 200 92 196
"XLOC_015482" 200 192 140 151 60
"XLOC_015483" 793 630 1156 579 662
"XLOC_015484" 1 0 0 0 0
"XLOC_015485" 727 724 569 401 472
"XLOC_015487" 252 165 213 120 194
"XLOC_015489" 14 28 21 130 12
"XLOC_015490" 103 181 106 80 92
"XLOC_015491" 0 0 0 0 2
"XLOC_015492" 1527 1297 1162 840 930
"XLOC_015493" 847 743 448 448 380
"XLOC_015494" 45 85 57 43 74
"XLOC_015495" 2540 2275 2965 2771 2402
"XLOC_015496" 1596 1267 1419 1354 904
"XLOC_015497" 15 23 4 13 1
"XLOC_015498" 413 274 774 296 563
"XLOC_015499" 184 617 53 117 307
"XLOC_015500" 934 1049 100 577 95
"XLOC_015501" 891 614 442 241 425
"XLOC_015502" 1047 1429 702 773 1012
"XLOC_015503" 249 212 205 272 169
"XLOC_015504" 1 0 0 1 1
"XLOC_015505" 2764 2374 1955 2337 1235
"XLOC_015506" 3870 3265 4665 3131 3668
"XLOC_015508" 1536 1576 2029 1067 1813
"XLOC_015509" 362 272 743 343 595
"XLOC_015510" 1 0 0 0 0
"XLOC_015511" 15 14 51 14 26
"XLOC_015512" 9 10 3 11 4
"XLOC_015514" 110 76 77 86 20
"XLOC_015515" 3058 1800 4253 2715 1924
"XLOC_015516" 1069 379 467 691 410
"XLOC_015517" 33 38 43 21 18
[truncated: 382,495 more chars]
